# Supplementary material for: Clustering based approach for population level identification of condition-associated T-cell receptor β-chain CDR3 sequences
Source: BMC Bioinformatics. 2021 Mar 25;22:159. doi: 10.1186/s12859-021-04087-7 (PMC7993519; doi:10.1186/s12859-021-04087-7)
Supplement: Supplementary file 2 — Additional file 2. Complete list of all the detected condition-associated CDR3s from all four datasets. [file 12859_2021_4087_MOESM2_ESM.xlsx]

## Sheet: cdpbmc nt 4-mer
	pre-gluten challenge (day 0)				post-gluten challenge (day 6)				Clustering based DA analysis result output
	CD005d0W	CD006d0W	CD011d0W	CD039d0W	CD005d6W	CD006d6W	CD011d6W	CD039d6W	subRep_resampleRun	resampleRank	rfRank	ntaaRank	fpval	fPvalRank	fOr	fOrRank	nSamRank	rpRanks	permutedEnPval	RorDecoy	FDRfromDecoy	qvalue
Using nt 4-mers
CASSLRSTDTQYF	13	0	0	0	613	15	0	462	53_18;93_24;85_25;38_30;18_45;15_46;39_49;81_56;70_78	10	24	5	1.33333e-08	2877	188.7	360	3	1	0.000999001	Real	0	0
CASSLNWDTEAFF	0	0	0	0	0	154	0	74	12_13;72_14;4_32;38_58;10_64;4_73;8_79;38_85;52_87;7_88	13	23	23	2.63046e-18	1906	168.051	418	3	2	0.000999001	Real	0	0
CASSIRHTDTQYF	0	0	0	0	0	102	0	220	53_18;93_24;85_25;18_45;15_46;39_49;81_56;70_78	17	23	23	1.52421e-37	1161	191.228	353	3	4	0.000999001	Real	0	0
CASSLRHTDTQYF	0	0	0	0	285	0	0	0	53_18;85_25;38_30;15_46;39_49;4_53;81_56;70_78	21	23	9	6.23564e-113	240	369.832	130	4	5	0.000999001	Real	0	0
CASSYSYEQYF	0	0	642	0	77	0	248	59	26_3;24_25;40_35;2_38;39_54;27_58;28_67;38_82;54_87;52_92	14	23	36	8.44047e-15	2148	43.7611	900	3	6	0.000999001	Real	0	0
CASSFRSTDTQYF	0	0	0	0	0	415	0	441	53_18;93_24;85_25;33_29;38_30;15_46;39_49;81_56;70_78	15	23	76	6.606e-108	263	226.556	289	3	7	0.000999001	Real	0	0
CASSEGGYGYTF	0	0	0	0	0	198	0	0	13_18;7_37;4_41;14_83;64_92	24	23	9	1.42171e-78	457	289.385	207	4	8	0.000999001	Real	0	0
CASSLDRGHTDTQYF	79	0	0	0	651	0	0	91	57_6;8_15;53_18;93_24;85_25;33_29;18_45;15_46;39_49;81_56;70_78	9	23	76	1.6207e-22	1698	38.302	941	4	9	0.000999001	Real	0	0
CASSLGEGTQYF	0	0	0	0	0	0	0	112	59_10;30_14;11_27;55_35;45_58;5_61;79_75	22	23	9	4.26512e-33	1299	106.928	613	4	10	0.000999001	Real	0	0
CSARPPGTGVTGELFF	0	0	0	0	328	0	0	0	68_17;66_61	26	23	9	7.33021e-93	346	304.127	188	4	11	0.000999001	Real	0	0
CASSVRFTDTQYF	0	0	0	0	0	0	49	0	93_24;18_45;15_46;81_56;70_78	22	23	9	9.53474e-30	1408	112.871	591	4	12	0.000999001	Real	0	0
CASSPHRDSGANVLTF	0	0	0	0	0	0	0	146	14_24;68_28;59_66;79_66;64_97	24	23	9	2.56198e-45	953	144.737	488	4	13	0.000999001	Real	0	0
CASSLRAGGTHEQYF	0	0	0	0	898	0	0	0	18_87	28	23	9	3.63848e-249	30	810.381	34	4	15	0.000999001	Real	0	0
CASSRSTDTQYF	0	0	0	0	0	0	68	0	60_6;59_10;18_45;39_49;79_75	24	23	9	9.78938e-36	1217	135.18	516	4	16	0.000999001	Real	0	0
CASSEGPGGKNIQYF	0	0	0	0	0	0	57	0	31_20;10_32;7_40;23_41;22_43;10_63	23	23	9	5.17741e-26	1549	98.9279	644	4	18	0.000999001	Real	0	0
CASSPGWNTEAFF	0	0	0	0	0	0	33	0	26_2;80_3;4_32;38_58;4_73;38_85	22	23	9	1.1031e-19	1835	75.2239	740	4	19	0.000999001	Real	0	0
CASCFGQATDTQYF	0	0	0	0	755	0	0	0	60_6;43_12;89_24;81_46;39_72;79_75;14_77;51_81;22_85;11_93;45_97	18	23	76	8.49953e-209	60	679.673	42	4	20	0.000999001	Real	0	0
CASSLQAGAGTDTQYF	0	0	0	0	0	0	47	0	33_47;39_49;41_68;35_69;38_81	23	23	9	1.60631e-24	1610	93.3506	665	4	21	0.000999001	Real	0	0
CSAFDPTNEKLFF	0	0	0	0	0	215	0	0	10_55	28	23	9	1.21252e-82	413	304.287	187	4	22	0.000999001	Real	0	0
CASSLEGTDTQYF	0	0	0	0	125	25	0	108	60_6;93_24;85_25;18_45;39_49;81_56;41_68;39_72;79_75;70_78;51_81;45_97	16	23	76	1.14622e-09	2690	78.0441	727	2	23	0.000999001	Real	0	0
CSASSPGLPSSYSYEQYF	0	0	0	0	475	0	0	0	26_3;33_4;50_19;24_25;17_34;31_38;85_44;44_67;25_79;38_82;16_97	18	23	76	6.51031e-131	183	427.45	104	4	25	0.000999001	Real	0	0
CASSSRGPYEQYF	0	0	0	0	0	0	0	60	42_18;37_31;38_82;62_96	25	23	9	3.13934e-27	1501	88.762	684	4	29	0.000999001	Real	0	0
CASSFDGETQYF	0	0	0	0	0	466	0	43	38_5;30_14;34_19;47_25;2_29;11_47;30_50;86_61;21_85;2_95;45_96	16	23	76	1.04279e-10	2542	332.743	162	3	30	0.000999001	Real	0	0
CASSGWWDGMNTEAFF	0	0	0	0	0	0	547	0	36_2;12_13;7_15;74_16;4_32;38_58;10_64;37_80;52_87	20	23	76	5.04621e-206	64	762.728	35	4	32	0.000999001	Real	0	0
CSAPGIEGTEAFF	0	0	0	0	0	0	255	0	33_4;59_14;70_22;20_34;35_38;13_50;43_58;2_92;1_93;16_98	19	23	76	1.33139e-95	336	355.04	142	4	33	0.000999001	Real	0	0
CASTTGYEQYF	0	0	0	0	499	0	0	66	47_17;21_26;2_38	26	23	23	3.47642e-16	2033	253.543	250	3	34	0.000999001	Real	0	0
CATSEGTGKNIQYF	0	0	0	0	0	0	1555	0	14_1;31_20;53_30;10_32;7_40;22_43;58_55;10_63	21	23	76	0	1	2174.72	6	4	37	0.000999001	Real	0	0
CASSLGSGGTDTQYF	90	0	0	0	53	0	0	59	8_3;60_6;59_10;8_15;89_24;11_27;33_47;15_65;41_68;39_72;14_77;51_81;45_97	12	23	23	0.00868235	5181	23.9032	1157	4	38	0.000999001	Real	0	0
CSASSGVYGYTF	0	0	0	0	0	184	0	0	11_9;51_17;6_22;23_39;13_46;44_52;5_80;1_93;67_95;16_98	19	23	76	1.75426e-67	568	248.748	257	4	39	0.000999001	Real	0	0
CASSQAYGTDTQYF	0	0	0	0	193	0	0	0	60_6;59_10;43_12;89_24;81_46;41_68;39_72;14_77;51_81;22_85;11_93	18	23	76	1.48167e-52	798	173.667	399	4	40	0.000999001	Real	0	0
CSLGRYEQYF	0	0	0	0	338	0	0	0	26_3;50_9;47_30;31_38;55_63;41_78;25_79;1_93;40_100	20	23	76	7.33021e-93	346	304.127	188	4	42	0.000999001	Real	0	0
CSAPRDGTEAFF	0	0	0	0	0	236	0	0	59_14;70_22;47_30;20_34;35_38;8_56;43_65;4_73;52_87	20	23	76	1.03158e-86	384	319.189	175	4	43	0.000999001	Real	0	0
CASRAMMNTEAFF	0	0	0	0	0	0	321	0	36_2;12_13;74_16;4_32;38_58;10_64;4_73;37_80	21	23	76	1.56829e-120	210	447.134	98	4	45	0.000999001	Real	0	0
CATSDSVDTKNIQYF	0	0	0	0	0	209	0	0	5_14;31_20;53_30;10_32;7_40;23_41;58_55;62_59;10_63	20	23	76	1.00469e-76	476	282.612	215	4	46	0.000999001	Real	0	0
CASSAGGDRGRIDEKLFF	0	0	0	0	0	0	308	0	47_19;6_46;27_55;13_56;15_59;35_81;18_84;35_89	21	23	76	1.2811e-115	228	428.992	103	4	47	0.000999001	Real	0	0
CSADGPRLPGGSTDTQYF	0	0	0	0	0	151	0	0	82_1;8_3;28_5;42_6;69_26;78_53;44_67;72_84;15_88;30_98	19	23	76	2.69645e-55	746	206.627	327	4	49	0.000999001	Real	0	0
CASSSIERGGDEQFF	0	0	0	0	0	94	0	0	11_51	28	23	9	4.89105e-35	1235	131.328	526	4	50	0.000999001	Real	0	0
CSAVIQGNYGYTF	0	0	0	0	0	0	369	0	11_9;25_31;8_39;16_48;35_70;5_80;67_95	22	23	76	1.12626e-138	167	514.132	77	4	65	0.000999001	Real	0	0
CASSLAGDEQYF	0	0	0	0	0	0	28	0	28_12;46_58;28_96	26	23	9	1.85138e-17	1956	66.8571	775	4	66	0.000999001	Real	0	0
CASSVAGDPSYEQYF	0	0	0	0	0	0	208	0	47_17;42_18;2_38;50_42;27_58;56_61;38_82;54_87	21	23	76	7.21249e-78	466	289.479	206	4	70	0.000999001	Real	0	0
CASSQGEGRLFF	0	0	0	0	0	424	0	0	63_18;13_19;12_20;11_47;46_58;14_77	23	23	76	2.21108e-156	136	573.983	60	4	96	0.000999001	Real	0	0
CASRGLAGSSYNEQFF	0	0	0	0	45	0	0	0	25_39;72_48	27	23	9	3.47855e-18	1914	62.0377	801	4	99	0.000999001	Real	0	0
CASSPRIAKNIQYF	0	0	0	0	0	0	0	246	31_20;53_30;10_32;7_40;23_41;22_43;58_55;10_63	21	23	76	8.92244e-61	655	193.468	349	4	103	0.000999001	Real	0	0
CSARVSGTRSGYEQYF	0	0	0	0	0	217	0	0	50_9;60_14;17_34;62_59;44_67;78_76;25_79	22	23	76	1.10449e-79	441	293.449	202	4	104	0.000999001	Real	0	0
CASSLSWSRLAGSEQYF	0	0	0	0	77	0	0	0	2_38	28	23	9	2.62524e-21	1754	71.929	753	4	120	0.000999001	Real	0	0
CASSLRDYNEQFF	0	0	0	0	53	0	0	0	22_53	28	23	9	5.02025e-21	1768	71.0297	758	4	124	0.000999001	Real	0	0
CASSPGFTDTQYF	0	0	0	0	37	0	0	0	18_45	28	23	3	4.02705e-15	2118	51.2476	855	4	134	0.000999001	Real	0	0
CASSPGTDEKLFF	0	0	0	0	0	0	0	34	61_2;36_80	26	23	9	2.02669e-11	2466	37.699	949	4	145	0.000999001	Real	0	0
CASRTSGSTDTQYF	0	0	0	0	28	0	0	34	33_47;4_53;38_81	26	23	23	2.50644e-08	2924	32.1749	1004	3	161	0.000999001	Real	0	0
CASSQAHNTDTQYF	0	0	0	0	135	0	0	0	60_6;43_12;89_24;41_68;39_72;14_77;51_81;11_93	21	23	76	9.27775e-37	1184	122.412	559	4	242	0.000999001	Real	0	0
CASSFRTTDTQYF	0	0	0	0	587	0	0	96	53_18;93_24;85_25;38_30;18_45;15_46;39_49;70_78	16	23	23	1.47935e-23	1654	303.152	189	3	3	0.001998	Real	0	0
CASSLRAGGGDTQYF	0	0	0	0	153	0	0	0	35_69	27	23	9	1.60207e-79	443	260.933	240	4	17	0.001998	Real	0	0
CASGGSFNEKLFF	0	0	3	0	0	0	1133	0	44_31;10_55;36_80	26	23	9	0	1	399.834	115	5	24	0.001998	Real	0	0
CASSLGGTGELFF	0	0	0	0	0	50	39	0	31_9;61_43;27_55	26	23	6	8.36997e-15	2145	90.8053	674	3	26	0.001998	Real	0	0
CASSVRATDTQYF	0	0	0	0	77	0	0	0	53_18;93_24;38_30;18_45	25	23	9	2.54807e-26	1536	88.1155	685	4	31	0.001998	Real	0	0
CASSLVARTYEQYF	0	0	0	18	0	0	0	107	40_35;46_38;27_58;28_67;60_69;78_85;54_87;52_92;17_99	17	23	9	7.41728e-20	1825	6.11881	2240	5	35	0.001998	Real	0	0
CSAVTGADTQYF	0	0	0	0	0	0	320	0	45_2;33_4;28_5;67_6;69_26;42_27;48_90;49_91;30_98	20	23	76	3.74382e-120	211	445.738	99	4	36	0.001998	Real	0	0
CASSFRPGGQETQYF	0	0	0	0	0	0	0	42	53_31;11_47;41_61;64_100	25	23	9	7.67519e-20	1826	65.1926	784	4	41	0.001998	Real	0	0
CASSLDGGQLNNEQFF	0	0	0	0	0	0	0	119	22_53;78_85	27	23	9	9.2359e-32	1344	102.949	627	4	44	0.001998	Real	0	0
CASSLQGAQADTQYF	0	0	0	0	0	0	0	310	59_10;33_29;15_65;46_68;39_72;5_84;22_85;11_93;45_97	20	23	76	8.81284e-77	474	243.788	266	4	51	0.001998	Real	0	0
CASSYSPSQETQYF	0	0	0	0	0	66	0	0	53_31;68_53	27	23	9	1.33676e-26	1524	100.175	639	4	52	0.001998	Real	0	0
CASSWEPMNTEAFF	0	0	0	0	0	0	0	813	80_3;12_13;4_32;38_58;10_64;4_73;37_80	22	23	76	5.6441e-203	69	639.773	49	4	54	0.001998	Real	0	0
CASSVSSRNEKLFF	0	0	0	0	0	0	250	0	14_1;61_2;5_14;62_28;44_31;18_52;36_80;9_100	21	23	76	1.0274e-93	343	348.064	151	4	55	0.001998	Real	0	0
CASSPSLNEQFF	0	0	0	0	0	55	0	0	38_4;78_85	27	23	9	9.02518e-25	1604	93.4026	664	4	56	0.001998	Real	0	0
CSARDRVPDTQYF	0	0	0	0	0	442	0	0	45_2;28_5;67_6;69_26;72_84;48_90;49_91	22	23	76	4.64724e-163	117	598.387	56	4	57	0.001998	Real	0	0
CASSPRQVQETQYF	0	0	0	0	0	0	0	58	76_19;3_21;42_35;68_53	25	23	9	1.40643e-14	2167	47.9104	872	4	58	0.001998	Real	0	0
CASSRGDSTKNIQYF	0	0	0	0	0	420	0	0	13_19;31_20;10_32;7_40;23_41;58_55;10_63	22	23	76	6.73523e-155	138	568.56	61	4	59	0.001998	Real	0	0
CSASYTRETQYF	0	0	0	0	0	231	0	0	23_9;67_17;58_21;47_28;43_65;44_67;5_83;40_88	21	23	76	7.30656e-85	392	312.415	179	4	60	0.001998	Real	0	0
CARVSEAFF	0	0	0	0	0	383	0	0	26_2;72_14;20_34;35_38;16_48;38_58;63_81	22	23	76	3.5543e-141	161	518.401	75	4	62	0.001998	Real	0	0
CSARDRANYGYTF	0	0	0	0	0	0	356	0	6_22;33_42;35_70;2_71;5_80;40_88;67_95	22	23	76	9.25819e-134	176	495.985	83	4	67	0.001998	Real	0	0
CASSVGTVNTEAFF	0	0	0	0	0	0	214	0	36_2;12_13;74_16;4_32;38_58;10_64;4_73;52_87	21	23	76	3.93828e-80	439	297.847	196	4	68	0.001998	Real	0	0
CASSQDGSVGETQYF	0	0	0	0	0	342	0	0	50_12;76_19;53_31;42_35;68_53;41_61;64_100	22	23	76	5.63984e-126	192	462.828	94	4	69	0.001998	Real	0	0
CSATTSGQETQYF	0	0	0	0	0	325	0	0	23_9;13_14;58_21;42_27;6_37;5_83;5_89	22	23	76	1.12716e-119	213	439.788	101	4	71	0.001998	Real	0	0
CASSLEGGGLSADTQYF	0	0	0	0	0	0	0	51	55_35;46_68;5_84	25	23	9	2.75752e-13	2271	43.9828	898	4	72	0.001998	Real	0	0
CASSPGGPDEQFF	0	0	0	0	0	0	0	51	8_15;45_80	26	23	3	2.75752e-13	2271	43.9828	898	4	73	0.001998	Real	0	0
CASSLGRNYGYTF	0	0	0	0	60	13	17	8	57_15	28	6	76	0.0126206	5302	26.4875	1103	1	75	0.001998	Real	0	0
CATSRVGSGANVLTF	0	0	0	0	0	1350	0	0	14_24;68_28;42_40;50_65;79_66;64_97	23	23	76	0	1	1831.37	8	4	76	0.001998	Real	0	0
CASSFGTGGNTIYF	0	0	0	0	0	0	0	90	59_10	28	23	9	8.80046e-28	1475	90.3334	677	4	77	0.001998	Real	0	0
CASSEAGGLAKNIQYF	0	0	13	0	0	0	35	0	31_20;53_30;10_32;7_40;22_43	19	23	3	1.83633e-12	2342	6.17076	2233	5	78	0.001998	Real	0	0
CASSRLRSNEQFF	0	0	0	0	0	661	0	0	38_4;25_36;7_37;2_62;78_85;14_91	23	23	76	2.34486e-244	35	895.424	27	4	79	0.001998	Real	0	0
CASRQAAAGGYNEQFF	0	0	0	0	604	0	0	0	38_4;28_12;26_23;25_36;76_70;79_94	23	23	76	1.01097e-166	108	543.624	68	4	94	0.001998	Real	0	0
CASSVDSTDTQYF	0	0	0	0	567	0	0	0	85_25;38_30;18_45;15_46;70_78;22_85	23	23	76	1.7295e-156	135	510.298	79	4	98	0.001998	Real	0	0
CSARGRGRETQYF	0	0	0	0	0	0	352	0	23_9;42_27;47_28;43_65;5_83;40_88	23	23	76	3.01069e-132	180	490.401	85	4	100	0.001998	Real	0	0
CATSDLPNYGYTF	0	0	0	0	0	0	333	0	11_9;51_17;21_26;59_27;39_28;64_92	23	23	76	4.57522e-125	195	463.882	93	4	105	0.001998	Real	0	0
CASSQGTYNEQFF	0	0	0	0	53	0	0	0	25_36;28_96	27	23	9	2.52839e-17	1964	59.3401	813	4	106	0.001998	Real	0	0
CASSSTGAVNYEQYF	0	0	0	0	288	0	0	0	2_38;15_41;30_45;27_58;45_80;54_87;52_92	22	23	76	6.00065e-79	450	259.133	243	4	111	0.001998	Real	0	0
CASSVVAGQGTDTQYF	0	0	0	0	1116	0	0	0	93_24;85_25;38_30;15_46;70_78	24	23	76	0	9	1005.21	21	4	121	0.001998	Real	0	0
CASSFLAASNYEQYF	0	0	0	0	393	0	0	0	24_25;2_38;39_54;28_67;60_69;54_87	23	23	76	3.55439e-108	262	353.63	146	4	125	0.001998	Real	0	0
CSARTGTSVETQYF	0	0	0	0	0	0	0	220	23_9;67_17;47_28;43_65;2_71;5_83;40_88;1_93	21	23	76	2.44328e-54	765	173.031	401	4	129	0.001998	Real	0	0
CASSVARRGEAFF	0	0	0	0	0	344	0	0	72_14;22_15;13_18;4_73;78_85	24	23	76	1.02312e-126	189	465.539	91	4	157	0.001998	Real	0	0
CASSLVNIGELFF	0	0	0	0	0	311	0	0	63_15;42_43;63_47;2_62;10_97	24	23	76	1.73719e-114	234	420.814	109	4	163	0.001998	Real	0	0
CASSPRSLGPQETQYF	0	0	0	0	0	0	0	184	50_12;76_19;8_23;30_24;42_35;94_47;41_61;5_89	21	23	76	2.56198e-45	953	144.737	488	4	165	0.001998	Real	0	0
CASSYQGHELETQYF	0	0	0	0	0	0	1715	0	74_3;30_24;60_69;54_87	25	23	76	0	1	2399.5	5	4	169	0.001998	Real	0	0
CASSFAPRRAVFENTIYF	0	0	0	0	0	292	0	0	40_8;33_28;46_58;15_64;9_100	24	23	76	1.90103e-107	267	395.067	118	4	175	0.001998	Real	0	0
CASSPAINYEQYF	0	0	0	0	0	114	0	0	39_54;27_58;28_67;38_82;78_85;54_87;52_92;17_99	21	23	76	1.17286e-41	1038	155.71	455	4	187	0.001998	Real	0	0
CATSSDRGYEQFF	0	0	0	0	0	239	0	0	37_31;25_36;51_38;2_62;76_70	24	23	76	8.00348e-88	379	323.254	170	4	222	0.001998	Real	0	0
CASSQEGQSYNEQFF	0	0	0	0	289	0	0	0	17_2;13_19;54_68;28_96	25	23	76	3.09856e-79	446	260.033	241	4	335	0.001998	Real	0	0
CASSWTSADYGYTF	0	0	0	0	595	0	0	0	57_15;64_92	27	23	76	4.04048e-164	114	535.517	70	4	399	0.001998	Real	0	0
CASSHGPENIQYF	0	0	0	0	0	0	0	83	22_15;10_32;60_39;23_41;10_63;42_68;56_91	22	23	9	1.65678e-27	1484	89.5477	680	4	14	0.002997	Real	0	0
CASSLSAESTDTQYF	0	0	0	0	410	0	0	0	60_6;43_12;89_24;81_46;39_72;79_75;14_77;51_81;22_85;11_93	19	23	76	1.23e-112	242	368.932	131	4	28	0.002997	Real	0	0
CASSPPQETQYF	0	0	0	0	0	0	0	42	13_14;18_15;42_35;94_47	25	23	9	7.67519e-20	1826	65.1926	784	4	41	0.002997	Real	0	0
CASSLREGEKLFF	0	0	0	0	0	311	0	0	48_18;62_28;44_31;16_32;22_43;30_45;8_79;36_80	21	23	76	1.73719e-114	234	420.814	109	4	48	0.002997	Real	0	0
CASNWRGKETQYF	0	0	0	0	0	616	0	0	50_12;3_21;47_28;6_37;5_83;40_88;5_89	22	23	76	1.20747e-227	47	834.371	33	4	53	0.002997	Real	0	0
CASSPQGNQPQHF	0	0	0	0	0	0	0	35	30_45;43_53;22_97	26	23	3	2.45973e-16	2025	29.0614	1048	4	61	0.002997	Real	0	0
CASSLNSVETQYF	0	0	0	0	0	0	160	0	50_12;13_14;76_19;53_31;42_35;6_37;94_47;18_87;5_89	20	23	76	8.80598e-60	667	225.607	291	4	63	0.002997	Real	0	0
CSAPDRRARDGGELFF	0	0	0	0	0	275	0	0	70_22;78_53;66_61;44_67;46_85;15_88;16_98	22	23	76	3.76282e-101	303	372.031	126	4	81	0.002997	Real	0	0
CASSPRQVSNEKLFF	0	0	0	0	0	0	269	0	61_2;5_14;62_28;44_31;18_52;36_80;9_100	22	23	76	6.89542e-101	306	374.572	125	4	82	0.002997	Real	0	0
CASSPPGQGNSPLHF	0	0	0	0	93	0	0	0	74_55	28	23	9	7.136e-27	1516	89.9141	679	4	83	0.002997	Real	0	0
CATSGKHNNYGYTF	0	0	0	0	0	0	266	0	11_9;51_17;21_26;59_27;39_28;8_39;64_92	22	23	76	9.36121e-100	311	370.387	129	4	84	0.002997	Real	0	0
CASSLVVSGQETQYF	2795	0	0	0	5086	0	0	0	50_12;76_19;30_24;53_31;42_35;94_47;41_61;45_96;64_100	19	23	9	5.86822e-102	298	1.64324	4065	5	86	0.002997	Real	0	0
CASSLVGLAKNIQYF	0	0	0	0	0	0	177	0	31_20;53_30;10_32;7_40;23_41;22_43;58_55;10_63	21	23	76	3.48848e-66	584	250.004	256	4	87	0.002997	Real	0	0
CASSRIAGLLNEKLFF	0	0	0	0	0	501	0	0	61_2;5_14;51_18;62_28;44_31;9_100	23	23	76	5.94935e-185	80	678.389	43	4	88	0.002997	Real	0	0
CSARDLDKDFYEQYF	0	0	0	4	0	0	0	1181	14_5;25_31;17_34;23_55;62_59;12_64;48_64;78_76;25_79;1_93	19	23	76	6.09461e-287	17	185.516	366	5	90	0.002997	Real	0	0
CASSGMAYEQYF	0	0	0	0	0	0	0	101	24_25	28	23	9	3.80985e-25	1584	81.6909	711	4	93	0.002997	Real	0	0
CASSDYEQYF	0	0	0	0	0	33	0	37	24_31;28_67;52_92	26	23	23	1.08543e-11	2434	33.3997	992	3	95	0.002997	Real	0	0
CASSFGGNTEAFF	0	0	0	0	0	0	26	0	4_32;4_73;52_87	26	23	9	2.13059e-13	2259	51.5157	853	4	102	0.002997	Real	0	0
CSARTNEETQYF	0	0	0	0	290	0	0	0	23_9;67_17;58_21;47_28;43_65;5_83;40_88	22	23	76	1.60207e-79	443	260.933	240	4	109	0.002997	Real	0	0
CASSRPGSYEQYF	0	0	0	0	68	0	0	0	52_92	28	23	9	7.19915e-22	1725	73.7274	747	4	112	0.002997	Real	0	0
CPSSHPGGNRGPATRDSPLHF	0	0	0	0	397	0	0	0	18_15;67_22;69_33;86_39;78_53;59_66	23	23	76	2.68491e-109	254	357.23	140	4	122	0.002997	Real	0	0
CASSPQLGQGNIQYF	0	0	0	0	0	471	0	0	31_20;85_44;58_55;10_63;8_79	24	23	76	8.07957e-174	97	637.708	50	4	135	0.002997	Real	0	0
CSVGASGVDTQYF	0	0	0	0	0	176	0	0	67_6;30_26;25_27;37_59;72_84;48_90;40_100	22	23	76	1.58469e-64	606	241.418	271	4	138	0.002997	Real	0	0
CSVLDSQGAYEQYF	0	0	0	0	0	0	0	651	89_24;47_30;25_31;44_52;41_78	24	23	76	2.5903e-162	119	512.142	78	4	143	0.002997	Real	0	0
CASSRGLFEKLFF	0	0	0	0	560	0	0	0	14_1;61_2;5_14;62_28;18_52	24	23	76	1.68793e-154	139	503.993	82	4	147	0.002997	Real	0	0
CASSVAPPICRLPNVDTQYF	0	0	0	0	0	0	159	0	82_1;18_15;67_22;93_24;86_39;43_53;21_98	22	23	76	2.09522e-59	671	224.174	292	4	151	0.002997	Real	0	0
CATSETENQPQHF	0	0	0	0	1231	0	0	0	11_15;6_37;86_61;22_97	25	23	76	0	1	1108.99	17	4	171	0.002997	Real	0	0
CASRLMNTEAFF	0	0	0	0	0	32	0	0	12_13;4_73	27	23	9	2.05244e-12	2346	47.3411	876	4	173	0.002997	Real	0	0
CASSQPGQGGSGANVLTF	0	0	0	0	1119	0	0	0	27_55;46_64;79_66;64_97	25	23	76	3.98404719309286e-310	7	1007.91	20	4	176	0.002997	Real	0	0
CASSLGTDTQYF	0	21	0	0	14	9	146	13	53_18;89_24;93_24;85_25;18_45;15_46;39_49;81_56;70_78	17	20	59	0.0569098	5883	21.3261	1228	2	178	0.002997	Real	0	0
CSARPGQGFLQHF	0	0	0	0	0	0	270	0	47_28;70_41;16_48;46_85;1_93	24	23	76	2.89039e-101	302	375.967	123	4	191	0.002997	Real	0	0
CASSLAGGTDTQYF	44	0	0	80	26	15	0	45	60_6;43_12;33_29;18_45;33_47;39_49;60_53;81_56;15_65;46_68;35_89	15	23	53	4.32376e-06	3494	13.8243	1537	4	195	0.002997	Real	0	0
CASSQGMGRANTEAFF	0	0	0	0	0	467	0	0	80_3;10_64;4_73;52_87	25	23	76	2.46389e-172	101	632.284	51	4	211	0.002997	Real	0	0
CSARTDEETQYF	0	0	0	0	187	0	0	0	23_9;67_17;58_21;47_28;43_65;5_83;40_88	22	23	76	3.9899e-51	830	168.27	417	4	215	0.002997	Real	0	0
CASSFGGYNEQFF	0	0	0	0	13	0	0	82	28_12;55_35;79_94	26	23	9	0.000179875	4101	57.8721	820	3	217	0.002997	Real	0	0
CASTHGGPTDTQYF	0	0	0	0	0	0	235	0	57_6;60_53;46_68;5_84;30_98	24	23	76	4.70861e-88	376	327.139	167	4	221	0.002997	Real	0	0
CANTMGQGRETQYF	0	0	0	0	0	237	0	0	42_27;42_35;72_39;5_89;34_94	24	23	76	4.39983e-87	382	320.544	174	4	224	0.002997	Real	0	0
CASSVGLTSGGLKTQYF	0	0	0	0	579	0	0	0	50_12;86_61;42_68;14_83	25	23	76	7.30826e-160	124	521.106	73	4	225	0.002997	Real	0	0
CSADLDAAGNEQFF	0	0	0	0	235	0	0	0	55_63;12_64;27_75;78_76;1_93;40_100	23	23	76	3.77499e-64	610	211.448	318	4	227	0.002997	Real	0	0
CASSLGQIYNEQFF	0	0	0	0	0	24	0	0	38_4	28	23	9	7.41243e-14	2227	52.7616	847	4	233	0.002997	Real	0	0
CATSRRGQAETDTQYF	0	0	0	0	0	345	0	0	91_24;85_44;39_49;81_56	25	23	76	4.35763e-127	187	466.894	90	4	238	0.002997	Real	0	0
CASSVGIIGQVDTEAFF	0	0	0	0	0	0	547	0	12_13;7_37;4_73	26	23	76	5.04621e-206	64	762.728	35	4	283	0.002997	Real	0	0
CASSFGGPPQDTQYF	0	0	0	0	0	176	0	0	23_19;81_46;39_49;46_68;54_87	24	23	76	1.58469e-64	606	241.418	271	4	296	0.002997	Real	0	0
CASSLLSLGRGRGYTF	0	0	0	0	0	200	0	0	24_31;7_37;8_79;14_83	25	23	76	2.13789e-73	503	270.42	225	4	346	0.002997	Real	0	0
CSVELRDRVTGELFF	0	0	0	0	0	251	0	0	63_15;9_20;40_100	26	23	76	2.89531e-92	350	339.512	156	4	383	0.002997	Real	0	0
CASSQETQYF	0	0	0	0	0	83	27	17	13_14;76_19;30_24;53_31;42_35;94_47;41_61;5_89	20	14	76	0.000104398	3991	55.6364	834	2	27	0.003996	Real	0	0
CASSLGRGETQYF	0	0	0	0	45	0	0	39	86_61;5_89;64_100	26	23	23	2.13247e-12	2350	47.3831	875	3	74	0.003996	Real	0	0
CASSLGQGAGGYTF	0	0	0	0	0	0	0	32	40_35;4_41;30_45;5_74	25	23	9	3.24202e-12	2371	40.8409	919	4	85	0.003996	Real	0	0
CATSVDRRNYGYTF	0	0	0	0	0	496	0	0	57_15;59_27;39_28;8_39;85_44;2_62	23	23	76	4.26672e-183	83	671.608	45	4	89	0.003996	Real	0	0
CASSAGITDTQYF	0	0	0	0	0	0	45	0	45_2	28	23	9	1.60631e-24	1610	93.3506	665	4	91	0.003996	Real	0	0
CASSQGDWTETQYF	0	0	0	0	0	0	434	0	30_24;94_47;21_85;18_87;34_94;2_95	23	23	76	2.93952e-163	116	604.885	53	4	92	0.003996	Real	0	0
CASSLLAGGHMGTQYF	0	0	0	0	0	0	325	0	63_15;58_18;8_23;5_26;68_81;20_100	23	23	76	4.8287e-122	202	452.716	96	4	107	0.003996	Real	0	0
CASSDHLADRAQETQYF	0	0	0	0	0	0	0	325	50_12;13_14;76_19;8_23;94_47;41_61;34_94	22	23	76	1.62469e-80	434	255.583	247	4	108	0.003996	Real	0	0
CASSPTDRALAKNIQYF	0	0	0	0	0	0	199	0	31_20;53_30;10_32;23_41;22_43;58_55;10_63	22	23	76	1.78461e-74	494	276.926	218	4	113	0.003996	Real	0	0
CASSYSGSYEQYF	0	0	0	0	0	0	27	0	2_38;50_42;52_92	26	23	9	1.15763e-12	2326	48.7258	866	4	114	0.003996	Real	0	0
CASTYRAGELFF	0	0	0	0	0	0	0	468	68_17;25_35;42_43;63_47;1_76;10_97	23	23	76	2.8068e-116	222	368.077	132	4	115	0.003996	Real	0	0
CSARVERGWRWNNEQFF	0	0	0	0	0	0	116	0	14_5;60_14;70_41;8_56;66_61;12_64;27_75;78_76;27_85	20	23	76	3.08291e-43	1004	163.067	432	4	116	0.003996	Real	0	0
CASSVVSGGPSSGNTIYF	0	0	0	0	0	299	0	0	40_8;33_28;6_58;15_64;19_89;7_97	23	23	76	4.85107e-110	252	404.552	113	4	117	0.003996	Real	0	0
CASSVRNTDTQYF	0	0	0	0	0	0	195	0	53_18;93_24;18_45;15_46;39_49;81_56;70_78	22	23	76	5.74722e-73	507	271.348	222	4	118	0.003996	Real	0	0
CASSLEETQYF	0	0	0	0	0	28	157	0	38_5;50_12;13_14;34_19;76_19;12_20;47_25;42_35;11_47;30_50;86_61;21_85;2_95;45_96;64_100	7	23	66	0.199781	6594	17.4743	1339	3	126	0.003996	Real	0	0
CASSPLGGAYGYTF	0	0	0	0	0	650	0	0	57_15;4_41;16_43;85_44;77_77	24	23	76	2.85422e-240	38	880.499	29	4	127	0.003996	Real	0	0
CSARLTSGYEQYF	0	0	0	0	260	0	0	0	14_5;25_31;70_41;23_55;44_67;25_79;46_85	22	23	76	2.71564e-71	522	233.94	279	4	128	0.003996	Real	0	0
CASGSGTPNTEAFF	0	0	0	0	0	0	109	0	33_4;12_13;70_22;20_34;35_38;13_50;37_80;1_93;16_98	20	23	76	1.30697e-40	1067	153.307	464	4	130	0.003996	Real	0	0
CASSPTTFTDTQYF	0	0	0	0	0	0	0	218	85_25;38_30;52_44;18_45;15_46;39_49;81_56;45_97	21	23	76	7.97249e-54	775	171.459	405	4	131	0.003996	Real	0	0
CAWSVQGWDTGELFF	0	0	0	0	0	0	258	0	13_9;50_19;66_26;12_28;4_41;59_49	23	23	76	9.81205e-97	328	359.225	138	4	132	0.003996	Real	0	0
CSPSSADTQYF	0	0	0	0	147	0	0	0	45_2;33_4;28_5;67_6;69_26;52_44;12_64;49_91;30_98	20	23	76	8.28536e-40	1093	133.372	520	4	139	0.003996	Real	0	0
CSASPRDLEAFF	0	0	0	0	0	241	0	0	59_14;1_17;20_34;43_65;44_67;1_93	23	23	76	1.45576e-88	372	325.963	169	4	140	0.003996	Real	0	0
CASSYPDGSGNTIYF	0	0	0	0	334	0	0	0	40_8;33_28;6_58;15_64;19_89;7_97	23	23	76	1.01617e-91	352	300.527	193	4	141	0.003996	Real	0	0
CSATPSKRGGFSETQYF	0	0	0	0	0	226	0	0	11_9;24_31;16_48;43_65;40_88;16_98	23	23	76	5.17267e-83	409	305.642	185	4	150	0.003996	Real	0	0
CSARLAGLSSYEQYF	0	0	0	0	226	0	0	0	68_17;25_31;31_38;70_41;55_63;44_67;1_93	22	23	76	6.64651e-62	639	203.352	333	4	153	0.003996	Real	0	0
CASSLLGGILAPTDTQYF	0	0	0	0	0	0	313	0	11_27;60_53;15_65;46_68;5_84	24	23	76	1.65345e-117	221	435.969	102	4	159	0.003996	Real	0	0
CASSQGRGALQGEQFF	0	0	0	0	0	315	0	0	15_41;50_42;85_44;46_58;28_67	24	23	76	5.72394e-116	225	426.235	105	4	160	0.003996	Real	0	0
CASSQSNTEAFF	0	0	0	0	0	206	0	0	80_3;66_23;4_32;38_58;4_73;52_87	23	23	76	1.29254e-75	486	278.548	216	4	162	0.003996	Real	0	0
CASSLTQPAYEQYF	0	0	0	0	59	0	0	0	17_99	28	23	9	1.71938e-16	2011	55.7434	832	4	166	0.003996	Real	0	0
CASRRGRASSGANVLTF	0	0	0	0	29	0	0	0	46_64;64_97	27	23	9	1.19728e-12	2328	43.1553	906	4	179	0.003996	Real	0	0
CASIRGLGETQYF	0	0	0	0	0	26	0	0	53_31	28	23	9	1.15143e-15	2075	59.5364	812	4	180	0.003996	Real	0	0
CASSLLGPTVVETQYF	0	0	0	0	0	145	0	0	38_5;30_24;2_29;30_50;86_61;2_95;45_96	22	23	76	4.41137e-53	785	198.3	342	4	182	0.003996	Real	0	0
CASSVLASGLEQFF	0	0	0	0	0	0	669	0	5_26;4_54;17_99;20_100	25	23	76	3.17437e-252	28	933.243	24	4	185	0.003996	Real	0	0
CASSQGSGGNEQFF	0	0	0	0	386	0	0	0	17_2;28_12;22_15;26_23;25_36	24	23	76	3.34419e-106	274	347.329	152	4	189	0.003996	Real	0	0
CASSYAVLYGYTF	0	0	0	0	841	0	0	0	13_18;59_27;8_79;64_92	25	23	76	1.036e-232	44	757.189	36	4	193	0.003996	Real	0	0
CSARVTPGWALHF	0	0	0	0	0	186	0	0	23_9;25_31;44_67;2_71;46_85;1_93	23	23	76	3.1989e-68	556	251.457	253	4	196	0.003996	Real	0	0
CSARRDGDTEAFF	0	0	0	0	255	0	0	0	26_2;59_14;20_34;35_38;13_46;43_58	23	23	76	6.917e-70	538	229.441	282	4	200	0.003996	Real	0	0
CASSVADNQPQHF	0	0	0	0	0	0	0	844	3_12;11_15;43_53;22_97	25	23	76	1.05161e-210	59	664.206	47	4	201	0.003996	Real	0	0
CATSRVGVHYEQYF	0	0	0	0	740	0	0	0	40_35;27_58;54_87;17_99	25	23	76	1.50894e-204	66	666.156	46	4	202	0.003996	Real	0	0
CASSQEGTGGRSYEQYF	0	0	0	0	363	0	0	0	47_17;42_18;30_45;45_80;14_89	24	23	76	7.03115e-100	310	326.627	168	4	205	0.003996	Real	0	0
CSASLRNTEAFF	0	0	0	0	357	0	0	0	59_14;70_22;20_34;35_38;13_50	24	23	76	3.31209e-98	319	321.227	173	4	207	0.003996	Real	0	0
CASSPPIRTSGRKSLGEQFF	0	0	0	0	616	0	0	0	82_1;42_6;86_39;21_98	25	23	76	3.97671e-170	104	554.433	65	4	216	0.003996	Real	0	0
CSAKTGAYNEQFF	0	0	0	0	0	0	232	0	14_5;60_14;47_30;8_56;78_76	24	23	76	6.38125e-87	383	322.954	172	4	223	0.003996	Real	0	0
CASSLGQNTEAFF	0	0	0	0	0	26	14	15	57_30;4_32;38_58;10_64;4_73	24	23	36	0.000356209	4266	27.518	1076	2	232	0.003996	Real	0	0
CSAARVSQNTQYF	0	0	0	0	0	299	0	0	28_5;44_52;49_91;1_93	25	23	76	4.85107e-110	252	404.552	113	4	256	0.003996	Real	0	0
CSARATGNEQFF	0	0	0	0	0	0	647	0	14_5;8_56;78_76	26	23	76	6.83866e-244	36	902.487	25	4	270	0.003996	Real	0	0
CASSSSGTGNTEAFF	0	0	0	0	0	0	269	0	36_2;46_38;4_73;52_87	25	23	76	6.89542e-101	306	374.572	125	4	271	0.003996	Real	0	0
CASGRGGEGYGYTF	0	0	0	0	0	268	0	0	59_27;25_43;14_83;64_92	25	23	76	1.47131e-98	316	362.546	136	4	281	0.003996	Real	0	0
CSASAPSGITNEQFF	0	0	0	0	0	0	136	0	82_1;14_5;18_15;25_31;70_41;44_67	23	23	76	9.42777e-51	840	191.291	352	4	288	0.003996	Real	0	0
CASSQDGTSGSNEQFF	0	0	118	0	30	0	190	0	72_48;85_60	25	23	23	3.4087e-12	2379	21.7971	1213	4	292	0.003996	Real	0	0
CASSLDRDTQYF	0	0	0	0	25	0	0	0	41_68;51_81;22_85	26	23	9	1.19238e-07	3055	26.9717	1095	4	311	0.003996	Real	0	0
CAISDQRSTDTQYF	0	0	0	0	0	0	148	0	93_24;38_30;52_44;18_45;70_78	24	23	76	2.89081e-55	748	208.43	324	4	340	0.003996	Real	0	0
CASSSAGTSLNDEQFF	0	0	0	0	586	0	0	0	63_15;72_48	27	23	76	8.08115e-162	120	527.411	72	4	403	0.003996	Real	0	0
CASSETPQVEELFF	0	0	0	0	0	0	372	0	13_14;63_18;21_26;53_31;41_61;64_92;64_100	22	23	76	8.26685e-140	166	518.32	76	4	64	0.004995	Real	0	0
CSVDSQGEVNEQFF	0	0	0	0	0	277	0	0	9_20;30_26;25_27;47_30;37_59;68_79;46_85	22	23	76	6.83649e-102	300	374.741	124	4	80	0.004995	Real	0	0
CASSQAGTASGYTF	0	0	0	0	0	412	0	0	17_2;13_19;74_55;46_58;64_92;28_96	23	23	76	6.24755e-152	142	557.714	63	4	97	0.004995	Real	0	0
CASSIVRTDTQYF	0	0	0	0	0	0	349	0	91_24;76_37;4_53;65_59;42_76;49_88	23	23	76	4.09946e-131	182	486.214	86	4	101	0.004995	Real	0	0
CSGDRGGTDTQYF	0	0	0	0	31	0	0	0	8_15;48_90	26	23	9	3.36808e-13	2281	44.9536	889	4	110	0.004995	Real	0	0
CASSLCQCGDRGVAGAFF	0	0	0	0	0	0	0	1609	23_19;15_59;77_77;35_81;18_84	24	23	76	0	1	1268.23	14	4	119	0.004995	Real	0	0
CASSPTMDKGTLGLAQETQYF	0	0	0	0	0	790	0	0	42_35;11_47;58_57;41_61;5_89	24	23	76	2.80615e-292	15	1070.5	19	4	123	0.004995	Real	0	0
CASSPTVNTEAFF	0	0	0	0	0	0	164	0	59_14;20_34;13_50;4_73;52_87;2_92;16_98	22	23	76	2.74663e-61	648	231.34	281	4	144	0.004995	Real	0	0
CAISESGEQFF	0	0	0	0	0	41	0	0	4_41	28	23	9	7.65519e-18	1934	67.6651	772	4	148	0.004995	Real	0	0
CASSLRTGWHEQYF	0	0	0	0	40	0	0	0	48_18;40_35	27	23	9	5.04175e-14	2212	47.651	873	4	152	0.004995	Real	0	0
CASSPGLVSYEQYF	0	0	0	0	49	0	0	0	26_3;29_58	27	23	9	9.49165e-14	2237	46.7518	880	4	156	0.004995	Real	0	0
CASSQAWGRGSDTQYF	0	0	0	0	0	0	148	0	81_46;12_57;41_68;50_73;79_75;51_81;5_84	22	23	76	2.89081e-55	748	208.43	324	4	164	0.004995	Real	0	0
CASSSRGLELYEQYF	0	0	0	0	0	0	4492	0	24_25;60_69;38_82;54_87	25	23	76	0	1	6329.78	1	4	167	0.004995	Real	0	0
CASSFQTGGMNTEAFF	0	0	0	0	0	0	0	3133	26_2;7_15;29_28;38_58	25	23	76	0	1	2477.68	4	4	168	0.004995	Real	0	0
CASKEGWNTEAFF	0	0	0	0	0	0	145	0	80_3;4_32;38_58;10_64;4_73;37_80;52_87	22	23	76	3.88734e-54	769	204.142	331	4	172	0.004995	Real	0	0
CASSRGPGDTQYF	0	0	0	0	0	0	780	0	57_6;42_18;81_46;30_98	25	23	76	2.78668e-294	13	1088.48	18	4	177	0.004995	Real	0	0
CASSYSGDEQFF	0	0	0	0	0	0	34	0	32_55	28	23	9	1.30843e-15	2077	59.8842	810	4	181	0.004995	Real	0	0
CASSVVGAGWGNEQFF	0	0	0	0	0	0	181	0	44_4;58_18;5_26;11_51;63_90;26_93	23	23	76	1.0855e-67	564	251.824	252	4	199	0.004995	Real	0	0
CASSPGLAVNTDTQYF	0	0	0	0	0	0	135	0	53_18;93_24;38_30;52_44;33_47;41_68;35_69	22	23	76	2.24069e-50	846	189.864	357	4	206	0.004995	Real	0	0
CATSRLRETQYF	0	0	0	0	551	0	0	0	53_31;94_47;68_53;41_61	25	23	76	6.64568e-152	143	495.888	84	4	229	0.004995	Real	0	0
CASSQTIDRFSGNTIYF	0	0	0	0	0	0	0	341	40_8;33_28;6_58;15_64;7_97	24	23	76	1.61145e-84	396	268.166	229	4	236	0.004995	Real	0	0
CASSPGVNTEAFF	0	0	0	0	10	13	29	0	4_32;38_58;52_87	25	11	76	0.00241135	4765	23.5659	1172	2	241	0.004995	Real	0	0
CASSLGVGEQFF	0	0	0	0	31	0	0	0	50_42	28	23	9	6.34872e-13	2299	44.0544	897	4	251	0.004995	Real	0	0
CSAPELGTDEQYF	0	0	0	0	0	0	196	0	31_38;23_55;48_64;44_67;1_93	24	23	76	2.41266e-73	504	272.742	220	4	254	0.004995	Real	0	0
CATSGEWSGFTDTQYF	0	0	0	0	0	0	1036	0	28_5;69_26;23_55	26	23	76	0	1	1446.82	9	4	259	0.004995	Real	0	0
CASRSGATGELFF	0	0	0	0	0	199	0	0	63_15;42_43;63_47;74_55;10_97	24	23	76	5.00845e-73	505	269.066	226	4	260	0.004995	Real	0	0
CASSRRPATGGPEAFF	0	0	0	0	1418	0	0	0	23_19;29_28;56_91	26	23	76	0	1	1277.83	12	4	261	0.004995	Real	0	0
CASSQDLENEQYF	0	0	0	0	406	0	0	0	22_15;56_91;79_94;17_99	25	23	76	8.21689e-112	245	365.331	133	4	263	0.004995	Real	0	0
CATSDRASNEKLFF	0	0	0	0	397	0	0	0	51_18;44_31;10_55;36_80	25	23	76	2.68491e-109	254	357.23	140	4	265	0.004995	Real	0	0
CASSSPGTDTQYF	0	0	0	0	50	0	0	69	59_10;93_24;81_46;41_68;39_72;79_75;14_77;70_78	21	23	76	8.94337e-14	2235	50.4164	857	3	279	0.004995	Real	0	0
CSAREAGRERSPLHF	0	0	0	0	0	186	0	0	23_9;58_21;47_28;40_88;1_93	24	23	76	3.1989e-68	556	251.457	253	4	280	0.004995	Real	0	0
CASSPATDRVGGYTF	0	0	0	0	0	0	541	0	13_18;21_26;64_92	26	23	76	9.42829e-204	67	754.344	37	4	284	0.004995	Real	0	0
CASTTGGGTEAFF	0	0	0	0	0	0	19	0	15_59	28	23	9	7.85667e-11	2531	41.8567	913	4	313	0.004995	Real	0	0
CASSARLGSNTDTQYF	0	0	0	0	301	0	0	0	93_24;85_25;52_44;39_49	25	23	76	1.21468e-82	414	270.831	223	4	323	0.004995	Real	0	0
CASSPAPGLAGGGAKNIQYF	0	0	0	0	456	0	0	0	67_22;58_55;10_63	26	23	76	1.97238e-125	194	410.344	111	4	331	0.004995	Real	0	0
CASSLGTTSGQHF	0	0	0	0	0	0	0	148	22_15;26_23;4_54;8_79;78_85;56_91;64_92	22	23	76	2.76145e-36	1197	117.282	575	4	336	0.004995	Real	0	0
CASSQAGMTPGAGGSYEQYF	0	0	0	0	274	0	0	0	15_41;12_57;50_73;2_87	25	23	76	3.35308e-75	488	246.536	261	4	353	0.004995	Real	0	0
CASSQGGQGWYEQYF	0	0	0	0	0	0	703	0	50_42;45_97	27	23	76	4.18208e-265	25	980.783	23	4	359	0.004995	Real	0	0
CASSQALRRDRLWYNEQFF	0	0	0	0	0	139	0	0	17_2;38_4;28_12;46_58;5_61	24	23	76	7.20479e-51	833	189.981	356	4	368	0.004995	Real	0	0
CASSSGLEEKNIQYF	0	0	0	0	0	0	83	0	31_20;53_30;44_31;7_40;58_55;36_80;9_100	22	23	76	7.20344e-31	1369	117.054	576	4	382	0.004995	Real	0	0
CASSPNPGQANEKLFF	0	0	0	0	0	0	0	165	61_2;5_14;51_18;62_28;10_55;36_80	23	23	76	1.53983e-40	1069	130.843	528	4	384	0.004995	Real	0	0
CASSVMGAGEKLFF	0	0	0	0	0	424	0	0	62_28;30_45	27	23	76	2.21108e-156	136	573.983	60	4	407	0.004995	Real	0	0
CASSFIGVYEQYF	0	0	0	0	0	0	453	0	40_35;27_58;60_69;45_80;38_82	24	23	76	1.90504e-170	103	631.419	52	4	137	0.00599401	Real	0	0
CASSVDRVTQYF	0	0	0	0	0	425	0	0	53_18;7_37;15_46;81_56;14_91	24	23	76	9.41154e-157	133	575.338	59	4	142	0.00599401	Real	0	0
CASSLGGGEETQYF	0	0	0	0	39	0	0	0	50_12	28	23	9	6.73106e-18	1930	61.1385	804	4	154	0.00599401	Real	0	0
CASSAGSTNTGELFF	0	0	0	0	0	0	984	0	51_38;74_55;1_76;10_97	25	23	76	0	1	1373.99	11	4	170	0.00599401	Real	0	0
CSARDPGTSSPLHF	0	0	0	0	0	837	0	0	23_9;62_59;44_67;1_93	25	23	76	9.62354447009151e-310	8	1134.3	16	4	174	0.00599401	Real	0	0
CSAEGRENTEAFF	0	0	0	0	0	191	0	0	74_16;30_26;47_30;43_58;10_64;37_80	23	23	76	4.53991e-70	535	258.229	245	4	188	0.00599401	Real	0	0
CSASGVDTDTQYF	0	0	0	0	0	0	0	108	45_2;33_4;67_6;9_20;69_26;33_29;39_49;81_56;41_78;72_84	19	23	76	1.9548e-26	1531	85.6192	695	4	190	0.00599401	Real	0	0
CASSLSRAHTDTQYF	0	0	0	0	378	0	0	0	53_18;18_45;39_49;4_53;70_78	24	23	76	6.35834e-104	286	340.128	155	4	194	0.00599401	Real	0	0
CASSSRGPETQYF	0	0	0	0	0	0	0	21	30_24;42_35;94_47	26	23	9	6.83008e-10	2655	32.9862	996	4	198	0.00599401	Real	0	0
CASSQGYSELFF	0	0	0	0	0	0	518	0	63_18;25_36;50_42;64_92	25	23	76	4.79749e-195	73	722.211	39	4	203	0.00599401	Real	0	0
CASSYFVGIEQFF	0	0	0	0	0	0	0	276	74_3;21_26;54_38;50_42;2_62;42_68	23	23	76	3.0691e-68	555	217.054	304	4	208	0.00599401	Real	0	0
CASSVLQNTEAFF	0	0	0	0	0	243	0	0	4_32;38_58;10_64;4_73;52_87	24	23	76	2.64772e-89	366	328.673	165	4	218	0.00599401	Real	0	0
CASSFLNGYTF	0	0	0	0	338	0	0	0	13_18;59_27;8_39;42_68;64_92	24	23	76	7.33021e-93	346	304.127	188	4	219	0.00599401	Real	0	0
CASRTSGGSGANVLTF	0	0	0	0	0	27	0	0	79_66;64_97	27	23	9	5.61556e-11	2516	41.9197	912	4	231	0.00599401	Real	0	0
CASSRGGANTGELFF	0	0	0	0	0	0	0	23	31_9;74_55;66_61	26	23	9	4.18204e-09	2779	30.6299	1030	4	235	0.00599401	Real	0	0
CASSLTSALTDTQYF	0	0	0	0	0	0	337	0	53_18;93_24;18_45;15_46	25	23	76	1.40798e-126	191	469.465	89	4	239	0.00599401	Real	0	0
CSAIRPQGRADTQYF	0	0	0	0	0	156	0	0	45_2;28_5;67_6;69_26;72_84;30_98	23	23	76	3.84996e-57	710	213.573	312	4	243	0.00599401	Real	0	0
CASSFQGSKETQYF	0	0	0	0	0	0	120	0	50_12;76_19;53_31;42_35;41_61;5_89;64_100	22	23	76	9.70373e-45	969	168.645	414	4	244	0.00599401	Real	0	0
CASSQESSWEETEAFF	0	0	0	0	0	0	313	0	47_25;57_30;57_33;86_61	25	23	76	1.65345e-117	221	435.969	102	4	247	0.00599401	Real	0	0
CASSRAGQAYEQYF	0	0	0	0	0	0	150	0	50_42;39_54;8_58;28_67;45_80;54_87	23	23	76	5.11092e-56	734	211.29	319	4	248	0.00599401	Real	0	0
CASSLLHTSIGTDTQYF	0	0	0	0	0	0	195	0	53_18;93_24;18_45;15_46;39_49	24	23	76	5.74722e-73	507	271.348	222	4	258	0.00599401	Real	0	0
CASSQPLQDRDYNEQFF	0	0	0	0	0	663	0	0	24_28;50_45;79_94	26	23	76	4.2394e-245	34	898.138	26	4	269	0.00599401	Real	0	0
CASSPTPAGGTEAFF	0	0	0	0	0	0	184	0	7_15;66_23;57_33;10_64;4_73	24	23	76	8.03954e-69	548	256.008	246	4	273	0.00599401	Real	0	0
CASTIKWTGGLEKLFF	0	0	0	0	0	274	0	0	14_1;62_28;36_80;9_100	25	23	76	8.82765e-101	308	370.676	128	4	276	0.00599401	Real	0	0
CASSSGGAEAFF	0	0	0	0	26	0	0	0	6_46	28	23	9	4.26457e-12	2393	41.3571	916	4	287	0.00599401	Real	0	0
CAISGDIGGSPLHF	0	0	0	0	0	262	0	0	50_19;3_21;12_28;72_39	25	23	76	2.45094e-96	331	354.416	144	4	289	0.00599401	Real	0	0
CASSETVGKENQPQHF	0	0	0	0	251	0	0	0	11_15;47_25;57_28;86_61;59_66	24	23	76	9.35255e-69	550	225.843	290	4	290	0.00599401	Real	0	0
CATSDFSQTYGYTF	0	0	0	0	0	489	0	0	51_17;39_28;8_39	26	23	76	1.68997e-180	87	662.116	48	4	293	0.00599401	Real	0	0
CASRTGAYEQYF	0	0	0	0	0	0	0	40	45_80	28	23	9	1.14826e-11	2440	39.2699	932	4	297	0.00599401	Real	0	0
CASSLGRDNEQFF	0	0	51	0	21	0	212	0	38_4;28_12;30_14;26_23;22_53;18_75	23	23	23	1.71295e-09	2719	11.6219	1681	4	302	0.00599401	Real	0	0
CASSFTGEETQYF	0	0	0	0	0	0	162	0	30_24;42_35;18_87;5_89;64_100	24	23	76	1.55533e-60	660	228.473	285	4	305	0.00599401	Real	0	0
CSASNIGQLSNQPQHF	0	0	0	0	0	159	0	0	11_15;57_28;43_53;56_61;16_98	24	23	76	3.00636e-58	688	217.744	303	4	319	0.00599401	Real	0	0
CSATTTSGLSTDTQYF	0	0	0	0	0	219	0	0	45_2;69_26;72_84;48_90	25	23	76	2.01071e-80	437	296.159	198	4	321	0.00599401	Real	0	0
CSAPTSSDTQYF	0	0	0	0	0	0	97	0	45_2;33_4;28_5;69_26;48_90;49_91;30_98	22	23	76	4.13088e-36	1204	136.574	511	4	322	0.00599401	Real	0	0
CASSQDWGTGSYNEQFF	0	0	0	0	0	0	1859	0	38_4;18_75	27	23	76	0	1	2601.96	3	4	345	0.00599401	Real	0	0
CASATGGETQYF	0	0	0	0	0	0	91	0	38_5;34_19;47_25;11_47;21_85;18_87;64_100	22	23	76	7.30501e-34	1276	128.208	537	4	348	0.00599401	Real	0	0
CASSGRLESPLHF	0	0	0	0	0	0	0	411	74_3;69_33;58_57	26	23	76	3.832e-102	297	323.228	171	4	367	0.00599401	Real	0	0
CSARARGTSSYEQYF	0	0	0	0	151	0	0	0	26_3;25_31;17_34;31_38;60_69;1_93	23	23	76	5.66443e-41	1059	137.029	509	4	376	0.00599401	Real	0	0
CASGRYRGLTGNTIYF	0	0	0	0	178	0	0	0	40_8;55_25;15_64;5_80;19_89	24	23	76	1.26992e-48	881	161.757	438	4	418	0.00599401	Real	0	0
CANARQGGNGYTF	0	0	0	0	0	0	156	0	24_29;85_44;35_70;67_95	25	23	76	2.82152e-58	686	219.877	299	4	424	0.00599401	Real	0	0
CAISESVLERAQYF	0	0	0	0	495	0	0	0	74_3;83_66	27	23	76	1.57882e-136	171	445.458	100	4	428	0.00599401	Real	0	0
CATSTGQGIYGYTF	0	0	0	0	434	0	0	0	24_29;64_92	27	23	76	1.52035e-119	214	390.537	120	4	448	0.00599401	Real	0	0
CASSRAYTGELFF	0	0	0	0	207	0	0	0	51_38;42_43;74_55;20_100	25	23	76	1.41503e-56	720	186.26	364	4	457	0.00599401	Real	0	0
CASRPPRSSREFFNEQFF	0	0	0	0	0	0	0	162	82_1;18_15;48_18;67_22;21_98	24	23	76	9.90477e-40	1094	128.448	536	4	533	0.00599401	Real	0	0
CSARLPDIGGYTF	0	0	0	0	0	0	0	266	20_34;13_46;44_67	26	23	76	7.99496e-66	590	209.192	322	4	537	0.00599401	Real	0	0
CSAIPPLGGGRPYGQFF	0	0	0	0	0	0	102	0	18_15;93_24;86_39;35_70;21_98	24	23	76	5.51864e-38	1146	143.546	490	4	541	0.00599401	Real	0	0
CASRDRGRPLHF	0	0	0	0	0	166	0	0	48_18;85_44;42_97	26	23	76	7.82502e-61	653	227.483	287	4	551	0.00599401	Real	0	0
CASSLSGWDGYTF	0	0	0	0	0	259	0	0	17_14;57_15;24_31;7_37;14_91;64_92	23	23	76	3.16271e-95	338	350.351	149	4	133	0.00699301	Real	0.003367	0.000650195
CASTSSDSYEQYF	0	0	0	0	0	0	173	0	2_38;39_54;27_58;78_85;54_87;52_92;17_99	22	23	76	1.12051e-64	603	244.257	264	4	136	0.00699301	Real	0.00340136	0.000650195
CASSVTGWTGANVLTF	0	0	0	0	0	0	224	0	14_24;68_28;46_64;50_65;79_66;64_97	23	23	76	6.65621e-84	400	311.795	180	4	146	0.00699301	Real	0.0033557	0.000650195
CASSLRTGNQPQHF	0	0	0	0	0	0	0	344	60_6;43_53;5_61;59_66;28_96;42_97	23	23	76	2.53585e-85	390	270.526	224	4	155	0.00699301	Real	0.00337838	0.000650195
CSALGTSGGSTDTQYF	0	0	0	0	0	0	0	37	49_91;4_97	26	23	9	6.4627e-11	2522	36.128	967	4	158	0.00699301	Real	0.00311526	0.000650195
CASSENRETQYF	0	0	0	0	0	0	0	38	53_31;68_53;41_61	26	23	9	3.76667e-10	2619	33.7717	989	4	183	0.00699301	Real	0.00320513	0.000650195
CASSYGGAGQETQYF	0	0	0	0	0	0	0	140	50_12;13_14;58_18;76_19;8_23;42_35;94_47;41_61;5_89	20	23	76	2.18838e-34	1256	110.908	598	4	186	0.00699301	Real	0.00346021	0.000650195
CSARDEGETQYF	0	0	0	0	0	0	182	0	23_9;67_17;47_28;43_65;5_83;40_88	23	23	76	4.55872e-68	560	253.219	251	4	197	0.00699301	Real	0.00334448	0.000650195
CSAREYETQYF	0	0	0	0	255	0	0	0	23_9;67_17;47_28;43_65;5_83;40_88	23	23	76	6.917e-70	538	229.441	282	4	200	0.00699301	Real	0.00333333	0.000650195
CASLLGRRFNQPQHF	0	0	0	0	646	0	0	0	11_15;43_53;59_66;42_97	25	23	76	2.26873e-178	89	581.459	58	4	209	0.00699301	Real	0.00326797	0.000650195
CASSFGAGEGDTQYF	0	0	0	0	197	0	0	43	12_20;89_24;11_27;45_58;41_68;79_75;14_83;11_93;45_97	20	23	76	1.04279e-10	2542	105.911	616	3	212	0.00699301	Real	0.00348432	0.000650195
CASGRGLNTEAFF	0	0	0	0	0	35	0	0	4_73	28	23	9	1.40338e-14	2166	55.4716	835	4	213	0.00699301	Real	0.00308642	0.000650195
CASSLSLGLAGDSLRENIQYF	0	0	0	0	187	0	0	0	31_20;53_30;10_32;7_40;22_43;58_55;10_63	22	23	76	3.9899e-51	830	168.27	417	4	215	0.00699301	Real	0.00341297	0.000650195
CANTQRLYGYTF	0	0	0	559	0	0	0	1450	22_15;51_17;66_26;59_27;39_28;33_42;42_68;64_92	21	23	9	1.46437e-50	844	2.04092	3569	5	220	0.00699301	Real	0.00344828	0.000650195
CSVGWTGFNEQFF	0	0	0	0	0	231	0	0	30_26;25_27;24_28;47_30;37_59	24	23	76	7.30656e-85	392	312.415	179	4	228	0.00699301	Real	0.00327869	0.000650195
CASSLEQPVADTQYF	0	0	0	0	0	0	0	97	60_6;43_12;89_24;81_46;41_68;39_72;79_75;14_77;22_85;45_97	19	23	76	1.56063e-23	1657	76.9769	732	4	230	0.00699301	Real	0.0034965	0.000650195
CSVTSGFQETQYF	0	0	0	0	211	0	0	0	23_9;67_17;42_27;47_28;43_65;40_88	23	23	76	1.04787e-57	698	189.858	358	4	249	0.00699301	Real	0.00332226	0.000650195
CASSLSPIYRETQYF	0	0	0	0	0	0	0	146	38_5;34_19;47_25;11_47;30_50;86_61;21_85;45_96	21	23	76	9.60118e-36	1215	115.688	581	4	250	0.00699301	Real	0.00343643	0.000650195
CASSVEGGSGGELFF	0	0	0	0	0	0	2451	0	24_29;68_81;20_100	26	23	76	0	1	3435.82	2	4	253	0.00699301	Real	0.0031746	0.000650195
CASSVDRVRYNEQFF	0	0	0	0	0	293	0	0	38_4;25_36;50_45;37_59	25	23	76	8.1013e-108	264	396.422	117	4	264	0.00699301	Real	0.00324675	0.000650195
CASSLGATSGGPLAKNIQYF	0	0	0	0	0	635	0	0	15_59;46_68;48_72	26	23	76	1.0621e-234	42	860.148	31	4	272	0.00699301	Real	0.00319489	0.000650195
CATSRDRGRNQPQHF	0	0	0	0	0	632	0	0	11_15;43_53;22_97	26	23	76	1.38121e-233	43	856.078	32	4	274	0.00699301	Real	0.0031348	0.000650195
CATNPGQGTDTQYF	0	0	0	0	0	0	243	0	67_6;91_24;4_53;49_91	25	23	76	4.5064e-91	357	338.299	157	4	295	0.00699301	Real	0.00323625	0.000650195
CASSYLIYGYTF	0	0	0	0	0	0	430	0	57_15;8_39;64_92	26	23	76	9.58267e-162	121	599.299	55	4	298	0.00699301	Real	0.00315457	0.000650195
CASSLQGNEQFF	0	0	0	0	0	9	36	0	38_4;30_14	27	23	23	5.14753e-07	3230	38.62	938	3	304	0.00699301	Real	0.00309598	0.000650195
CASSVGPERTDTQYF	0	0	0	0	230	0	0	0	93_24;38_30;18_45;15_46;70_78	24	23	76	5.12663e-63	625	206.95	326	4	309	0.00699301	Real	0.00330033	0.000650195
CASSLARGPGLQETQYF	0	0	0	0	0	117	0	0	50_12;30_24;47_25;58_57;41_61;21_85	23	23	76	9.22085e-43	1014	159.773	444	4	350	0.00699301	Real	0.00338983	0.000650195
CASSWLGVTDTQYF	0	0	0	0	75	0	0	0	60_6;81_46;15_65;41_68;39_72;79_75;14_77;51_81;22_85	20	23	76	3.53193e-20	1809	68.3321	769	4	361	0.00699301	Real	0.00347222	0.000650195
CASSLGAGTEAFF	0	0	0	0	0	0	19	0	52_87	28	23	9	9.75495e-10	2674	37.6499	951	4	363	0.00699301	Real	0.00307692	0.000650195
CSARPSGQWDSPLHF	0	0	0	0	369	0	0	0	11_28;44_52;62_59	26	23	76	2.57273e-101	301	332.027	163	4	366	0.00699301	Real	0.00310559	0.000650195
CASSWGDSSYEQYF	0	0	0	0	0	0	66	0	42_18;5_26;55_35;8_58;61_79;45_80;2_87;52_92	21	23	76	1.60631e-24	1610	93.3506	665	4	373	0.00699301	Real	0.00342466	0.000650195
CASRSAYGRTNEKLFF	0	0	0	0	0	0	0	214	61_2;5_14;18_52;10_55;9_100	24	23	76	8.81882e-53	791	168.315	416	4	375	0.00699301	Real	0.00331126	0.000650195
CASSQDFSGSTDTQYF	0	0	0	0	0	180	0	0	85_25;15_41;81_46;81_56	25	23	76	5.27384e-66	588	243.33	267	4	378	0.00699301	Real	0.00325733	0.000650195
CSATSGPTDTQYF	0	0	0	0	248	0	0	0	45_2;28_5;69_26;30_98	25	23	76	6.66288e-68	562	223.144	295	4	380	0.00699301	Real	0.00322581	0.000650195
CSGGGESNYGYTF	0	0	0	0	244	0	0	0	59_32;16_43;27_55;70_60	25	23	76	9.28313e-67	577	219.545	300	4	385	0.00699301	Real	0.00321543	0.000650195
CASSVLAGETQYF	0	0	0	0	0	0	214	0	39_15;58_18;64_100	26	23	76	3.93828e-80	439	297.847	196	4	430	0.00699301	Real	0.00316456	0.000650195
CASSLVPHEQFF	0	0	0	0	0	218	0	0	48_18;24_31;76_70	26	23	76	4.71259e-80	440	294.804	200	4	432	0.00699301	Real	0.00318471	0.000650195
CSAPHWGRISYNEQFF	0	0	0	0	166	0	0	0	60_14;25_49;8_56;27_85;4_97	24	23	76	2.92772e-45	955	150.757	470	4	450	0.00699301	Real	0.00328947	0.000650195
CSAEDPQETQYF	0	0	0	0	0	0	167	0	47_28;68_53;5_83	26	23	76	2.03773e-62	633	235.644	277	4	536	0.00699301	Real	0.003125	0.000650195
CATSRAGGGPGTQYF	0	0	0	0	203	0	0	0	48_18;35_69;68_81	26	23	76	1.94199e-55	743	182.662	372	4	619	0.00699301	Real	0.00314465	0.000650195
CSARAPGDGGRDFSYNEQFF	0	0	0	0	199	0	0	0	14_5;60_14;50_19;8_56;44_67;42_79;4_97	22	23	76	2.71679e-54	767	179.064	383	4	192	0.00799201	Real	0.00301205	0.000650195
CATSETGTEAFF	0	0	0	0	0	249	0	0	12_13;74_16;8_79;37_80;52_87	24	23	76	1.59233e-91	353	336.802	158	4	210	0.00799201	Real	0.00289855	0.000650195
CASSPRPAGTEAFF	0	0	0	0	538	0	0	0	12_13;66_23;4_73;52_87	25	23	76	1.78936e-148	151	484.18	87	4	234	0.00799201	Real	0.00286533	0.000650195
CASSQTYTGELFF	0	0	0	0	0	0	207	0	63_15;51_38;42_43;74_55;1_76	24	23	76	1.71862e-77	467	288.084	209	4	245	0.00799201	Real	0.00290698	0.000650195
CSVARGRSSYNEQFF	0	0	0	0	441	0	0	0	14_5;60_14;44_67;42_79	25	23	76	1.63809e-121	205	396.839	116	4	246	0.00799201	Real	0.0027933	0.000650195
CASSVRVTDTQYF	0	0	0	0	0	0	0	231	93_24;85_25;38_30;39_49;81_56;70_78	23	23	76	4.84087e-57	711	181.677	375	4	255	0.00799201	Real	0.00294118	0.000650195
CATSATASANYGYTF	0	0	0	0	0	0	0	444	51_17;59_27;39_28;33_42	25	23	76	1.99901e-110	250	349.192	150	4	266	0.00799201	Real	0.00282486	0.000650195
CASSLGGGGYTF	0	0	0	0	36	0	0	119	72_14;13_18;30_45;32_55;45_58;5_74;77_77;42_83	20	23	76	6.6609e-10	2651	63.7636	790	3	275	0.00799201	Real	0.00304878	0.000650195
CASSRTGGNNQPQHF	0	0	0	0	0	551	0	0	11_15;86_39;22_97	26	23	76	1.64219e-203	68	746.2	38	4	285	0.00799201	Real	0.00274725	0.000650195
CSVDREIYGYTF	0	0	0	0	253	0	0	0	25_27;8_39;13_46;68_79;16_98	24	23	76	2.53889e-69	543	227.642	286	4	286	0.00799201	Real	0.00288184	0.000650195
CASSLGPGQETQYF	0	0	0	0	17	0	0	0	76_19;42_35;30_50	26	23	9	6.27067e-08	2992	27.8708	1069	4	294	0.00799201	Real	0.00277008	0.000650195
CASSLDRVGETQYF	0	0	0	0	0	23	0	0	2_29;11_47	27	23	9	3.43867e-09	2768	35.2166	975	4	299	0.00799201	Real	0.00273224	0.000650195
CASSFAWVPTSTDTQYF	0	0	0	0	0	0	129	0	60_6;53_18;93_24;18_45;15_46;81_56	23	23	76	4.03375e-48	892	181.31	377	4	300	0.00799201	Real	0.00296736	0.000650195
CSVTHNEQFF	0	0	0	92	49	0	0	10	30_26;25_27;18_33;17_54;37_59;12_64;78_76;41_78;16_98;40_100	17	23	76	1.68404e-13	2252	22.5232	1194	4	301	0.00799201	Real	0.0030581	0.000650195
CASSRRFSGRSSEQFF	0	0	0	0	0	0	397	0	76_37;49_88;26_93	26	23	76	2.90804e-149	149	553.222	66	4	303	0.00799201	Real	0.00275482	0.000650195
CAWSMDRVDYGYTF	0	0	0	0	0	0	100	0	51_17;66_26;59_27;12_28;59_49;44_52;48_80	22	23	76	3.102e-37	1173	140.757	499	4	310	0.00799201	Real	0.00302115	0.000650195
CSALTDRGADEQYF	0	0	0	0	0	0	0	200	50_9;47_30;70_41;44_52;37_59;55_63	23	23	76	2.60358e-49	870	157.311	451	4	312	0.00799201	Real	0.00293255	0.000650195
CASSPPLGGKLFF	0	0	0	0	0	373	0	0	42_6;67_22;36_80	26	23	76	1.8145e-137	169	504.846	81	4	315	0.00799201	Real	0.00276243	0.000650195
CASSVASLTDTQYF	0	0	0	0	0	0	212	0	53_18;18_45;15_46;39_49	25	23	76	2.23669e-79	445	295.058	199	4	324	0.00799201	Real	0.00283286	0.000650195
CASRRDRNTGELFF	0	0	0	0	0	0	0	27	74_55	28	23	9	6.4627e-11	2522	36.128	967	4	325	0.00799201	Real	0.0027027	0.000650195
CASSEAVTSTDTQYF	0	0	0	0	0	0	121	0	53_18;93_24;38_30;52_44;33_47;35_69	23	23	76	4.08657e-45	960	170.04	410	4	326	0.00799201	Real	0.00297619	0.000650195
CSAREVGGAYEQYF	0	0	0	0	0	0	96	0	70_41;16_48;13_49;23_55;62_59;43_65;4_97	22	23	76	9.78938e-36	1217	135.18	516	4	327	0.00799201	Real	0.003003	0.000650195
CASTGQETQYF	0	0	0	0	0	0	95	0	13_14;76_19;30_24;53_31;6_37;5_89;64_100	22	23	76	2.31965e-35	1226	133.786	519	4	332	0.00799201	Real	0.0030303	0.000650195
CASSSGGSTEAFF	4	0	0	0	104	0	0	0	66_23;63_81	27	23	9	3.27501e-27	1503	21.5809	1221	5	344	0.00799201	Real	0.00271739	0.000650195
CATSETGGFGYTF	0	0	0	0	254	0	0	0	59_32;4_41;16_48;74_66	25	23	76	1.32463e-69	539	228.542	284	4	365	0.00799201	Real	0.0028169	0.000650195
CASRTGTGTEAFF	0	0	0	0	0	247	0	0	80_3;12_13;52_87	26	23	76	8.75673e-91	360	334.093	160	4	386	0.00799201	Real	0.00278552	0.000650195
CASSVGGPTYNEQFF	0	0	0	0	0	446	0	0	25_36;72_48	27	23	76	1.52479e-164	111	603.81	54	4	388	0.00799201	Real	0.00271003	0.000650195
CASSFLTGEAFF	0	0	0	0	0	0	0	209	5_14;63_18;85_44;42_68;42_71	24	23	76	1.98354e-51	821	164.385	429	4	391	0.00799201	Real	0.00292398	0.000650195
CSASQAALLEAFF	0	0	0	0	0	241	0	0	59_14;44_67;25_79	26	23	76	1.45576e-88	372	325.963	169	4	397	0.00799201	Real	0.00273973	0.000650195
CSVEGYLAGGEQFF	0	0	0	0	0	0	0	128	59_32;55_35;23_39;13_49;20_64;50_73;41_78	22	23	76	3.29277e-31	1360	101.358	635	4	405	0.00799201	Real	0.00298507	0.000650195
CASSQDRQGSYGYTF	0	0	0	0	0	0	395	0	13_19;25_43	27	23	76	1.65951e-148	150	550.429	67	4	413	0.00799201	Real	0.0027248	0.000650195
CASSQIRAINQPQHF	0	0	0	0	0	0	155	0	11_15;43_53;45_96;22_97	25	23	76	6.7122e-58	693	218.445	302	4	431	0.00799201	Real	0.00285714	0.000650195
CASSLDRGYGYTF	0	0	0	0	38	268	0	0	57_15;59_27;24_31;7_37;8_39;64_92	23	23	76	1.85105e-10	2577	198.805	340	3	434	0.00799201	Real	0.00295858	0.000650195
CASSTRWGGGVGEQFF	0	0	0	0	0	0	154	0	27_55;13_56;15_59;35_89	25	23	76	1.59672e-57	702	217.014	305	4	436	0.00799201	Real	0.00284091	0.000650195
CASRRNQHF	0	0	0	0	0	156	0	0	12_20;46_58;4_73;14_77	25	23	76	3.84996e-57	710	213.573	312	4	439	0.00799201	Real	0.00287356	0.000650195
CASSLTTGSYEQYF	0	0	0	0	0	0	94	0	40_35;2_38;27_58;54_87;52_92;17_99	23	23	76	5.49596e-35	1240	132.391	524	4	444	0.00799201	Real	0.00294985	0.000650195
CASSQDRLQETQYF	0	0	0	0	0	0	72	0	31_20;30_24;53_31;42_35;30_50;41_61;5_89	22	23	76	9.28429e-27	1519	101.717	631	4	453	0.00799201	Real	0.00303951	0.000650195
CASSLGVYEQYF	95	0	0	209	62	0	76	344	22_15;5_26;37_31;55_35;25_36;46_38;61_43;4_54;27_58;60_69;61_79;38_82;78_85;17_99	12	29	53	0.000935471	4496	36.3688	961	4	455	0.00799201	Real	0.00306748	0.000650195
CASSHQQGANTEAFF	0	0	0	0	0	0	193	0	57_30;79_45;42_95	26	23	76	3.26096e-72	511	268.559	228	4	469	0.00799201	Real	0.00277778	0.000650195
CSARDPGRGTYEQYF	0	0	0	0	203	0	0	0	50_9;17_34;44_67;1_93	25	23	76	1.94199e-55	743	182.662	372	4	477	0.00799201	Real	0.00280899	0.000650195
CASSLVAEGRYEQYF	0	0	0	0	0	0	111	0	5_26;61_43;4_54;60_69;26_93	24	23	76	2.32154e-41	1047	156.095	454	4	488	0.00799201	Real	0.00291545	0.000650195
CSTGQGDYEQYF	0	0	0	0	153	0	0	0	26_3;50_9;31_38;55_63;1_93	24	23	76	1.49393e-41	1041	138.858	505	4	499	0.00799201	Real	0.00289017	0.000650195
CASSSGQGIYTDTQYF	0	0	0	0	0	0	0	201	93_24;85_25;39_49;81_56	25	23	76	1.43146e-49	863	158.097	448	4	557	0.00799201	Real	0.002849	0.000650195
CSARRGQYDEQYF	7	0	0	0	333	0	0	0	50_9;25_31;17_34;31_38;23_55;44_67;46_85	22	23	76	1.23517e-80	432	37.5534	952	5	635	0.00799201	Real	0.00299401	0.000650195
CSARETAIYGYTF	0	0	0	0	0	0	98	0	6_22;33_42;44_52;40_88	25	23	76	1.74295e-36	1191	137.969	507	4	739	0.00799201	Real	0.00280112	0.000650195
CASSVAAYISSGNTIYF	0	0	0	0	969	0	0	0	40_8;54_38;15_64;7_97	25	23	76	2.70043e-268	22	872.602	30	4	184	0.00899101	Real	0.00257069	0.000650195
CASSLYQGSYGYTF	0	0	0	0	0	525	0	0	57_15;8_39;16_43;64_92	25	23	76	7.35774e-194	74	710.936	41	4	204	0.00899101	Real	0.0025974	0.000650195
CSARDRNNYGYTF	0	0	0	0	0	0	171	0	6_22;33_42;35_70;2_71;5_80;40_88	23	23	76	6.34923e-64	612	241.385	272	4	214	0.00899101	Real	0.00263852	0.000650195
CASSVSGTTVYEQYF	0	0	0	0	0	0	0	536	2_38;27_58;28_67;38_82	25	23	76	2.02941e-133	177	421.595	108	4	240	0.00899101	Real	0.0025641	0.000650195
CASSFESDTQYF	0	623	0	0	0	987	0	0	60_6;59_10;89_24;15_46;46_58;5_61;41_68;39_72;79_75;14_77;51_81;22_85;11_93	11	23	76	6.70933e-52	810	2.14555	3461	5	252	0.00899101	Real	0.00269542	0.000650195
CASSFTEETQYF	0	0	0	0	0	0	0	24	50_12;76_19;6_37	26	23	9	1.4331e-08	2882	29.0591	1049	4	262	0.00899101	Real	0.00253165	0.000650195
CSAAQGDTEAFF	0	0	0	0	390	0	0	0	59_14;20_34;30_45;16_48	25	23	76	2.48144e-107	268	350.929	148	4	268	0.00899101	Real	0.00254453	0.000650195
CASSLVGGTYNEQFF	0	0	0	0	28	0	0	0	22_53	28	23	9	4.26457e-12	2393	41.3571	916	4	287	0.00899101	Real	0.00243309	0.000650195
CASTPGDYTEAFF	0	0	0	0	0	261	0	0	12_13;18_15;67_22;4_73	25	23	76	5.74886e-96	334	353.061	147	4	291	0.00899101	Real	0.00255102	0.000650195
CASSPRVGQVTQLSGNTIYF	0	0	0	0	0	0	0	201	40_8;89_24;33_28;6_58;15_64;7_97	23	23	76	1.43146e-49	863	158.097	448	4	308	0.00899101	Real	0.00265252	0.000650195
CASSLYRGRDQPQHF	0	0	0	0	0	0	342	0	11_15;59_66;42_97	26	23	76	1.81437e-128	186	476.443	88	4	320	0.00899101	Real	0.00251256	0.000650195
CASSSGSGKTQYF	0	0	0	0	0	6	0	41	50_12;22_15;30_24;53_31;42_35;30_50;18_87	22	23	23	0.00627652	5063	36.5491	959	3	328	0.00899101	Real	0.00268097	0.000650195
CASTHGTPPGELFF	0	0	0	0	0	155	0	0	82_1;42_6;17_14;18_15;67_22	24	23	76	9.00658e-57	717	212.184	317	4	333	0.00899101	Real	0.00262467	0.000650195
CASSPWASVSDTQYF	0	0	0	0	0	122	0	0	59_10;53_18;81_46;46_58;39_72;22_85	23	23	76	1.32853e-44	975	166.546	423	4	334	0.00899101	Real	0.0026455	0.000650195
CASSVDSRGRAEAFF	0	0	0	0	0	304	0	0	72_14;4_73;78_85	26	23	76	6.81443e-112	244	411.328	110	4	341	0.00899101	Real	0.00249377	0.000650195
CASSYSIAGDVNEQFF	0	0	0	0	0	0	994	0	74_3;11_51	27	23	76	0	1	1388	10	4	347	0.00899101	Real	0.00245098	0.000650195
CASTPRGSGGSADTQYF	0	0	0	0	0	0	0	673	42_6;67_22	27	23	76	6.16443e-168	107	529.469	71	4	395	0.00899101	Real	0.00244499	0.000650195
CASSPFGGNYGYTF	0	0	0	0	577	0	0	0	57_15;64_92	27	23	76	2.65456e-159	126	519.304	74	4	409	0.00899101	Real	0.002457	0.000650195
CATSLTSGGTDTQYF	0	0	0	0	18	0	0	0	57_6;13_49	27	23	9	1.19238e-07	3055	26.9717	1095	4	417	0.00899101	Real	0.00243902	0.000650195
CASSFLDRNGYTF	0	0	0	0	0	0	366	0	50_42;64_92	27	23	76	1.53427e-137	168	509.944	80	4	419	0.00899101	Real	0.00247525	0.000650195
CASSNIPGQGQNEKLFF	0	0	0	0	0	100	0	0	51_18;44_31;10_32;18_52;36_80;9_100	23	23	76	1.65712e-36	1190	136.746	510	4	422	0.00899101	Real	0.00265957	0.000650195
CASSVGGGNTEAFF	0	0	0	0	0	121	0	0	80_3;29_28;15_41;79_45;4_73	24	23	76	3.10249e-44	981	165.191	426	4	445	0.00899101	Real	0.00263158	0.000650195
CASSVYGEETQYF	0	0	0	0	0	0	0	113	38_5;34_19;11_47;86_61;21_85;2_95;45_96	22	23	76	1.65678e-27	1484	89.5477	680	4	458	0.00899101	Real	0.0026738	0.000650195
CASGGSTNEQFF	0	0	0	0	0	0	293	0	38_4;25_36	27	23	76	5.948e-110	253	408.06	112	4	461	0.00899101	Real	0.00248139	0.000650195
CASSQPGDRSGTSVSYEQYF	0	0	0	0	0	0	145	0	31_9;48_18;23_19;85_60	25	23	76	3.88734e-54	769	204.142	331	4	470	0.00899101	Real	0.00258398	0.000650195
CASSLEQGVRNYGYTF	0	0	0	0	271	0	0	0	57_15;13_18;64_92	26	23	76	2.29398e-74	495	243.837	265	4	478	0.00899101	Real	0.00251889	0.000650195
CASSPPGLAGTNEQFF	0	0	0	0	0	0	708	0	72_48	28	23	76	5.33442e-267	23	987.775	22	4	481	0.00899101	Real	0.00242718	0.000650195
CASSPRTGGAADTQYF	0	0	0	0	0	192	0	0	85_25;60_53;64_97	26	23	76	1.93829e-70	528	259.584	242	4	482	0.00899101	Real	0.00250627	0.000650195
CASSFRGTSTDTQYF	0	0	0	0	0	0	0	65	60_6;59_10;89_24;33_29;81_46;41_68;79_75;51_81;45_97	20	23	76	1.31198e-15	2078	51.838	852	4	483	0.00899101	Real	0.00268817	0.000650195
CASSQRLAGMHEQFF	0	0	0	0	197	0	0	0	17_2;28_12;2_29;28_96	25	23	76	1.02435e-53	778	177.265	389	4	495	0.00899101	Real	0.00257732	0.000650195
CASSFYGGNTIYF	0	0	0	0	193	0	0	0	40_8;33_28;6_58;7_97	25	23	76	1.48167e-52	798	173.667	399	4	504	0.00899101	Real	0.0026178	0.000650195
CASSLARSGVETQYF	0	0	0	0	0	80	0	0	38_5;34_19;2_29;21_85;2_95;45_96	23	23	76	3.64536e-29	1423	109.657	603	4	554	0.00899101	Real	0.00266667	0.000650195
CASSHPPIAGVADTQYF	0	0	0	0	0	0	124	0	82_1;38_30;43_53;21_98	25	23	76	3.05102e-46	929	174.223	398	4	570	0.00899101	Real	0.00261097	0.000650195
CASSVWENTDTQYF	0	0	0	0	0	124	0	0	38_30;15_46;39_49;81_56	25	23	76	2.43563e-45	952	169.255	412	4	586	0.00899101	Real	0.00255754	0.000650195
CASSKGASTDTQYF	0	0	0	0	0	0	0	193	93_24;15_46;39_49;4_53	25	23	76	1.9517e-47	905	151.81	468	4	589	0.00899101	Real	0.00260417	0.000650195
CSASSPTAPNTEAFF	0	0	0	0	0	0	120	0	33_4;12_13;70_22;43_58	25	23	76	9.70373e-45	969	168.645	414	4	594	0.00899101	Real	0.00253807	0.000650195
CATSESGAEETQYF	0	0	0	0	212	0	0	0	60_39;68_53;58_57	26	23	76	5.47814e-58	691	190.758	354	4	600	0.00899101	Real	0.00248756	0.000650195
CASSLAPGRDTEAFF	0	0	0	0	0	143	0	0	44_26;57_30;57_33	26	23	76	2.41179e-52	804	195.526	347	4	641	0.00899101	Real	0.00252525	0.000650195
CASSPRTNTGGLFF	0	0	0	0	0	112	0	0	23_19;32_55;48_72;77_77	25	23	76	6.38853e-41	1060	153	465	4	648	0.00899101	Real	0.00259067	0.000650195
CASSLRDRSTPYTEAFF	0	0	0	0	0	183	0	0	10_64;52_87	27	23	76	4.10792e-67	573	247.393	260	4	659	0.00899101	Real	0.00246305	0.000650195
CASSSTGSTDTQYF	0	0	0	0	188	0	0	0	53_18;93_24;46_68	26	23	76	2.10591e-51	824	169.17	413	4	683	0.00899101	Real	0.0025	0.000650195
CASTLRGGAAWSGYTF	0	0	0	0	0	0	0	388	45_58	28	23	76	2.94604e-96	332	305.134	186	4	684	0.00899101	Real	0.00242131	0.000650195
CASSLAWQGGYGYTF	0	0	0	0	208	0	0	0	57_15;42_68	27	23	76	7.37129e-57	716	187.16	363	4	790	0.00899101	Real	0.00246914	0.000650195
CASRPDADTQYF	0	0	0	0	321	0	0	0	53_18;38_30;18_45;15_46;39_49;70_78	23	23	76	6.08558e-88	378	288.828	208	4	149	0.00999001	Real	0.00236407	0.000650195
CASSQLTTEAFF	0	0	0	0	0	412	0	0	72_14;10_64;4_73;38_85	25	23	76	6.24755e-152	142	557.714	63	4	226	0.00999001	Real	0.00228311	0.000650195
CSVDFWVAEGKREQFF	0	0	0	0	302	0	0	0	30_26;25_27;47_30;27_75;41_78	24	23	76	6.35434e-83	410	271.731	221	4	237	0.00999001	Real	0.00232019	0.000650195
CSAREDRETEAFF	0	0	120	0	0	0	342	0	33_4;59_14;70_22;20_34;35_38;13_50;43_58;62_59;5_83;40_88;16_98	13	23	76	1.04288e-44	972	3.95262	2650	5	282	0.00999001	Real	0.00241546	0.000650195
CASSVTLTMGEQFF	0	0	0	0	320	0	0	0	50_45;17_54;76_70;79_94	25	23	76	5.93029e-88	377	287.928	211	4	307	0.00999001	Real	0.0022779	0.000650195
CASSPPLATEQFF	0	0	0	0	0	0	0	253	82_1;18_15;67_22;78_53;8_79	24	23	76	1.36031e-62	630	198.971	339	4	314	0.00999001	Real	0.00232558	0.000650195
CASSVEATYNEQFF	0	0	0	0	516	0	0	0	50_45;17_54;76_70	26	23	76	2.80473e-142	160	464.368	92	4	316	0.00999001	Real	0.00222717	0.000650195
CASSFLGGNGYTF	0	0	0	0	296	0	0	0	5_26;27_55;77_77;35_89	25	23	76	3.13654e-81	427	266.332	232	4	329	0.00999001	Real	0.00230947	0.000650195
CSAVAGAFFAGYTF	0	0	0	0	0	313	0	0	11_9;35_70;16_98	26	23	76	3.15342e-115	230	423.525	107	4	337	0.00999001	Real	0.0021978	0.000650195
CAWSGGPTNYGYTF	0	0	0	0	0	0	93	0	51_17;66_26;59_27;12_28;59_49;44_52;48_80	22	23	76	1.30202e-34	1251	130.997	527	4	338	0.00999001	Real	0.00236967	0.000650195
CASSYVRNGETQYF	0	0	0	0	0	0	116	0	53_31;6_37;51_38;11_47;68_53;5_89	23	23	76	3.08291e-43	1004	163.067	432	4	342	0.00999001	Real	0.00234742	0.000650195
CSARDSRGSRDNEKLFF	0	0	0	0	0	0	192	0	14_5;70_41;36_80;40_88	25	23	76	7.76731e-72	515	267.164	231	4	352	0.00999001	Real	0.00226244	0.000650195
CASSLGVSETQYF	0	0	0	0	0	0	143	0	13_14;30_24;42_35;41_61;34_94	24	23	76	2.19771e-53	782	201.284	336	4	354	0.00999001	Real	0.00233645	0.000650195
CASSQEVGEVSNTGELFF	0	0	0	0	394	0	0	0	2_29;63_47;74_55	26	23	76	1.86197e-108	259	354.53	143	4	355	0.00999001	Real	0.00223214	0.000650195
CASSLAQLGDTQYF	0	0	0	0	263	0	0	43	43_12;30_14;89_24;15_46;35_69;45_97	22	23	76	1.04279e-10	2542	135.598	514	3	360	0.00999001	Real	0.0023753	0.000650195
CASIMGQSSEGANVLTF	0	0	0	0	254	0	0	0	42_40;46_64;79_66;64_97	25	23	76	1.32463e-69	539	228.542	284	4	365	0.00999001	Real	0.00231481	0.000650195
CASSFLSVSYEQYF	0	0	0	0	0	0	0	135	24_25;40_35;39_54;27_58;28_67;38_82;52_92	22	23	76	4.26512e-33	1299	106.928	613	4	369	0.00999001	Real	0.00238663	0.000650195
CSAPRASLTYEQYF	0	0	0	0	252	0	0	0	31_38;55_63;25_79;1_93	25	23	76	4.87058e-69	545	226.742	288	4	370	0.00999001	Real	0.00226757	0.000650195
CASSYAPQTAAKNIQYF	0	0	0	0	0	0	178	0	53_30;10_32;58_55;10_63	25	23	76	1.46523e-66	580	251.441	254	4	371	0.00999001	Real	0.00227273	0.000650195
CASSFLTGGDPGELFF	0	0	0	0	0	0	85	0	31_9;63_15;58_18;55_35;27_55;50_73;1_76	22	23	76	1.28645e-31	1350	119.842	568	4	374	0.00999001	Real	0.00238095	0.000650195
CASSYVGAETQYF	0	0	0	0	0	0	0	103	50_12;76_19;3_21;30_24;24_31;58_57;86_61;5_89	21	23	76	3.80985e-25	1584	81.6909	711	4	377	0.00999001	Real	0.00239234	0.000650195
CASSLRSGSTDTQYF	0	0	0	0	0	179	0	0	85_25;38_30;15_46;39_49	25	23	76	1.23481e-65	593	241.975	270	4	381	0.00999001	Real	0.00229358	0.000650195
CATGARGGSGANVLTF	0	0	0	0	0	0	0	385	27_55;50_65;64_97	26	23	76	2.06002e-95	337	302.775	191	4	390	0.00999001	Real	0.00221239	0.000650195
CASSGTNPQETQYF	0	0	0	0	0	65	0	0	13_14;34_19;47_25;11_47;86_61;39_72;21_85;45_96	21	23	76	1.12737e-23	1651	89.339	681	4	392	0.00999001	Real	0.00240964	0.000650195
CASSQDRNYGYTF	0	0	0	0	0	0	237	0	57_15;13_18;64_92	26	23	76	8.28277e-89	371	329.929	164	4	393	0.00999001	Real	0.00223714	0.000650195
CASSYSGGSSYEQYF	0	0	0	0	22	0	0	0	60_69	28	23	9	2.52903e-09	2747	32.3661	1001	4	402	0.00999001	Real	0.00215983	0.000650195
CASSLRVVTNEKLFF	0	0	0	0	183	0	0	0	61_2;5_14;62_28;18_52;9_100	24	23	76	5.15264e-50	854	164.673	427	4	408	0.00999001	Real	0.002331	0.000650195
CASSSGTTISTDTQYF	0	0	0	0	0	0	0	97	60_6;59_10;89_24;81_46;41_68;14_77;22_85;45_97	21	23	76	1.56063e-23	1657	76.9769	732	4	415	0.00999001	Real	0.00240385	0.000650195
CASSYSSNYEQYF	0	17	0	0	0	381	0	0	24_31;40_35;54_38;50_42;38_82;14_91;52_92;17_99	21	23	76	3.19357e-116	223	28.7499	1055	5	440	0.00999001	Real	0.00239808	0.000650195
CASSLSGGYYEQYF	0	0	0	0	0	213	0	0	55_35;15_41;42_83	26	23	76	3.33177e-78	461	288.031	210	4	441	0.00999001	Real	0.00224215	0.000650195
CASSGGLAGSYEQYF	0	0	0	0	19	0	0	0	15_41	28	23	9	9.12657e-09	2848	30.568	1031	4	442	0.00999001	Real	0.0021692	0.000650195
CASSLGTVVGGSGNTIYF	0	0	0	0	0	0	0	233	40_8;59_10;33_28;15_64	25	23	76	1.45412e-57	700	183.249	370	4	452	0.00999001	Real	0.00229885	0.000650195
CSVRGFGDEAFF	0	0	0	0	0	150	0	0	30_26;68_79;46_85;40_100	25	23	76	6.30674e-55	755	205.239	329	4	460	0.00999001	Real	0.00225225	0.000650195
CASSFLTSAADTQYF	0	0	0	0	0	149	0	0	59_10;4_53;81_56;70_78	25	23	76	1.47502e-54	762	203.851	332	4	466	0.00999001	Real	0.00230415	0.000650195
CASSYLVETRYTF	0	0	0	0	0	196	0	0	13_18;58_57;20_62	26	23	76	6.43863e-72	513	265.002	234	4	474	0.00999001	Real	0.00221729	0.000650195
CASSPADTQYF	0	0	0	0	0	12	0	0	53_18;15_46	27	23	9	4.58448e-07	3214	27.0783	1092	4	476	0.00999001	Real	0.00218341	0.000650195
CASSPPNRGHPYEQYF	0	0	0	0	0	0	141	0	82_1;42_6;67_22;86_39	25	23	76	1.24224e-52	796	198.427	341	4	487	0.00999001	Real	0.00228833	0.000650195
CSAGLAGGKNIQYF	0	0	0	0	0	184	0	0	7_40;23_41;22_43	26	23	76	1.75426e-67	568	248.748	257	4	500	0.00999001	Real	0.00220751	0.000650195
CASNRDRGYEQYF	0	0	0	0	21	0	0	0	27_58	28	23	9	6.27067e-08	2992	27.8708	1069	4	515	0.00999001	Real	0.00217391	0.000650195
CASSLKPADRENIQYF	0	0	0	0	0	0	83	0	62_28;53_30;22_43;58_55;10_63;36_80	23	23	76	7.20344e-31	1369	117.054	576	4	517	0.00999001	Real	0.00235849	0.000650195
CSASGTGNQPQHF	0	0	0	0	627	0	0	0	43_53	28	23	76	3.26684e-173	99	564.342	62	4	520	0.00999001	Real	0.00215054	0.000650195
CASSGQGGNEQFF	0	0	0	0	338	0	0	0	44_4;77_77	27	23	76	7.33021e-93	346	304.127	188	4	525	0.00999001	Real	0.00218818	0.000650195
CASTPGTSGYEQYF	0	0	0	0	0	0	235	0	17_14;63_90	27	23	76	4.70861e-88	376	327.139	167	4	530	0.00999001	Real	0.00217865	0.000650195
CASSRDGSSGANVLTF	0	0	0	0	0	0	0	128	17_2;14_24;68_28;42_40;52_65;79_66	23	23	76	3.29277e-31	1360	101.358	635	4	540	0.00999001	Real	0.00235294	0.000650195
CSARGSGLAGGGAKNIQYF	0	0	0	0	0	410	0	0	23_39	28	23	76	3.44763e-151	146	555.003	64	4	543	0.00999001	Real	0.00215517	0.000650195
CASSVSGTSNTGELFF	0	0	0	0	0	0	153	0	51_38;74_55;10_97	26	23	76	3.79817e-57	708	215.582	309	4	590	0.00999001	Real	0.00222222	0.000650195
CASAAGGPYNEQFF	0	0	0	0	0	209	0	0	77_77;18_84	27	23	76	1.00469e-76	476	282.612	215	4	603	0.00999001	Real	0.00219298	0.000650195
CASSPRGAGGPREGSYNEQFF	0	0	0	0	400	0	0	0	26_93	28	23	76	3.88673e-110	251	359.93	137	4	616	0.00999001	Real	0.0021645	0.000650195
CSARPDSRGGYSPLHF	0	0	0	0	0	0	142	0	13_49;64_91;4_97	26	23	76	5.22516e-53	788	199.856	338	4	627	0.00999001	Real	0.00220264	0.000650195
CSASPVNEQFF	0	0	0	0	0	112	0	0	8_56;62_59;78_76;42_79	25	23	76	6.38853e-41	1060	153	465	4	648	0.00999001	Real	0.00225734	0.000650195
CASQGQTTYEQYF	0	0	0	0	0	0	131	0	30_14;54_87;28_96	26	23	76	7.14549e-49	877	184.16	368	4	686	0.00999001	Real	0.00224719	0.000650195
CSVAGILGTEAFF	0	0	0	0	0	56	0	0	74_16;9_20;30_26;47_30;10_64;2_92	23	23	76	2.16985e-20	1800	77.1478	731	4	796	0.00999001	Real	0.00234192	0.000650195
CASSAQTGTGRRYTF	0	0	0	0	0	1390	0	0	7_37;86_61;14_91	26	23	76	0	1	1885.78	7	4	257	0.010989	Real	0.00201613	0.000650195
CASRPTGRGTDTQYF	0	0	0	0	0	0	68	0	60_6;59_10;53_18;93_24;41_68;39_72;51_81;22_85;11_93	20	23	76	2.885e-25	1582	96.1393	654	4	277	0.010989	Real	0.00214133	0.000650195
CASSLGREQFF	0	0	0	0	18	0	0	0	24_31;42_43;2_62	26	23	9	6.27067e-08	2992	27.8708	1069	4	294	0.010989	Real	0.00200401	0.000650195
CASGKTVTNGYTF	0	0	0	0	180	0	0	0	61_2;51_18;59_27;44_31;10_55;36_80	23	23	76	3.52059e-49	871	161.974	437	4	306	0.010989	Real	0.00211416	0.000650195
CATSRGVGATNEKLFF	0	0	0	0	0	0	0	154	61_2;5_14;51_18;62_28;18_52;10_55;9_100	22	23	76	7.39168e-38	1150	122.065	560	4	317	0.010989	Real	0.00212314	0.000650195
CASGYLGEKLFF	0	0	0	0	0	0	148	0	14_1;62_28;44_31;18_52;86_61	24	23	76	2.89081e-55	748	208.43	324	4	340	0.010989	Real	0.00209644	0.000650195
CASTPPGQGLLVSKNIQYF	0	0	0	0	274	0	0	0	31_20;53_30;46_58;10_63	25	23	76	3.35308e-75	488	246.536	261	4	353	0.010989	Real	0.00204499	0.000650195
CATSRAASAGYTF	0	0	0	0	269	0	0	0	25_43;42_68;54_87;64_92	25	23	76	8.27777e-74	499	242.037	269	4	357	0.010989	Real	0.00204082	0.000650195
CSVAGGISYEQYF	0	0	0	0	263	0	0	0	26_3;47_30;31_38;40_100	25	23	76	3.92158e-72	512	236.639	276	4	362	0.010989	Real	0.0020284	0.000650195
CSVEYLAAFF	0	0	0	0	0	0	0	103	9_20;89_24;25_27;47_30;41_78;68_79;30_98;40_100	21	23	76	3.80985e-25	1584	81.6909	711	4	377	0.010989	Real	0.00213675	0.000650195
CASSSPGVEAFF	0	0	0	0	0	0	240	0	57_30;57_33;54_38	26	23	76	6.10997e-90	361	334.114	159	4	387	0.010989	Real	0.00199203	0.000650195
CASSATGTSAYEQYF	0	0	0	0	0	0	168	0	38_81;38_82;63_90;52_92	25	23	76	8.56176e-63	627	237.078	275	4	398	0.010989	Real	0.00206612	0.000650195
CASSQEAIEIGGYTF	0	0	0	0	237	0	0	0	30_14;13_19;44_26;5_61	25	23	76	9.82953e-65	601	213.247	313	4	404	0.010989	Real	0.00205339	0.000650195
CAISGQGQPMNTEAFF	0	0	0	0	0	103	0	0	26_2;80_3;40_32;38_58;37_80;52_87	23	23	76	1.3073e-37	1155	140.81	498	4	411	0.010989	Real	0.00211864	0.000650195
CSAREAVEAFF	0	0	0	0	231	0	0	0	59_14;20_34;23_39;2_71	25	23	76	2.70329e-63	622	207.85	325	4	414	0.010989	Real	0.00203252	0.000650195
CASSLGQADTQYF	0	0	0	0	0	0	222	0	85_25;15_46;46_58	26	23	76	3.78197e-83	407	309.006	182	4	416	0.010989	Real	0.00200803	0.000650195
CASSYAGDTGELFF	0	0	0	0	176	0	0	0	63_15;42_43;63_47;74_55;10_97	24	23	76	4.58854e-48	894	159.922	443	4	421	0.010989	Real	0.00208333	0.000650195
CASSSTVTNTGELFF	0	0	0	0	0	0	216	0	74_55;1_76;10_97	26	23	76	6.93373e-81	429	300.637	192	4	423	0.010989	Real	0.00198807	0.000650195
CASSPTGNNQPQHF	0	0	0	0	223	0	0	0	11_15;52_65;59_66;42_97	25	23	76	4.55485e-61	652	200.653	337	4	426	0.010989	Real	0.00205761	0.000650195
CSASLASGTYEQYF	0	0	0	0	174	0	0	0	25_31;31_38;55_63;44_67;1_93	24	23	76	1.66119e-47	904	158.089	449	4	429	0.010989	Real	0.00207469	0.000650195
CSAGRPGKETQYF	0	0	0	0	0	158	0	0	47_28;43_65;5_83;40_88	25	23	76	7.03391e-58	694	216.353	306	4	433	0.010989	Real	0.00203666	0.000650195
CASSPLEFGNIQYF	0	0	0	0	168	0	0	0	13_19;47_25;44_26;23_41;22_43	24	23	76	7.99914e-46	938	152.589	466	4	443	0.010989	Real	0.00208768	0.000650195
CASRRGSNYDSYNEQFF	0	0	0	0	0	0	193	0	38_4;25_39;18_75	26	23	76	3.26096e-72	511	268.559	228	4	469	0.010989	Real	0.0020202	0.000650195
CSATTGGFTDTQYF	0	0	0	0	0	113	0	0	28_5;69_26;72_84;49_91;30_98	24	23	76	2.73741e-41	1052	154.355	461	4	491	0.010989	Real	0.00207039	0.000650195
CASSLGLAGAYEQYF	0	0	0	0	19	0	0	0	42_83	28	23	9	3.29785e-08	2943	28.7698	1054	4	494	0.010989	Real	0.00194553	0.000650195
RSSRRRHTSSFDLIVKGTAFF	0	0	0	0	193	0	0	0	35_24;24_25;30_26;7_88	25	23	76	1.48167e-52	798	173.667	399	4	504	0.010989	Real	0.00202429	0.000650195
CSARWGLTDTQYF	0	0	0	0	151	0	0	0	45_2;33_4;28_5;69_26;72_84	24	23	76	5.66443e-41	1059	137.029	509	4	508	0.010989	Real	0.002079	0.000650195
CSVGVVETQYF	0	0	0	0	0	173	0	0	9_20;30_26;5_83	26	23	76	2.03311e-63	620	237.235	274	4	526	0.010989	Real	0.00196464	0.000650195
CAWSVLASGGKNIQYF	0	0	0	0	0	0	168	0	66_26;7_40;10_63	26	23	76	8.56176e-63	627	237.078	275	4	529	0.010989	Real	0.00197239	0.000650195
CASSLGGGALGGYTF	0	0	0	0	0	105	0	0	24_31;8_39;4_41;16_43;14_83	24	23	76	2.40359e-38	1135	143.519	491	4	531	0.010989	Real	0.00209205	0.000650195
CASSQEPTNTGELFF	0	0	0	0	333	0	0	0	22_15;63_47	27	23	76	1.96676e-91	356	299.627	194	4	535	0.010989	Real	0.00195695	0.000650195
CASSPRQGTYEQYF	0	0	7	0	0	0	33	0	18_15;22_15;67_22	26	23	9	7.40883e-21	1775	8.45487	1939	5	573	0.010989	Real	0.00199601	0.000650195
CASSLRSGDTQYF	0	0	0	0	140	0	0	42	22_15;93_24;85_25;18_45;35_69	23	23	76	1.88334e-10	2579	80.3744	716	3	588	0.010989	Real	0.0021097	0.000650195
CASTGRALNTGELFF	0	0	0	0	0	0	153	0	63_15;51_38;74_55	26	23	76	3.79817e-57	708	215.582	309	4	590	0.010989	Real	0.00197628	0.000650195
CASSTHTQIRLAASTDTQYF	0	0	0	0	169	0	0	0	60_6;52_44;33_47;38_81	25	23	76	4.18637e-46	930	153.506	463	4	598	0.010989	Real	0.00204918	0.000650195
CASSYFRTNPNTGELFF	0	0	0	0	0	0	0	116	63_15;58_18;51_38;42_43;63_47;1_76	23	23	76	2.52922e-28	1456	91.9048	670	4	601	0.010989	Real	0.00210526	0.000650195
CATSDPRVTSYNEQFF	0	0	0	0	0	206	0	0	22_53;76_70	27	23	76	1.29254e-75	486	278.548	216	4	607	0.010989	Real	0.00195312	0.000650195
CASSYSIEGEQFF	0	0	0	0	0	0	0	112	74_3;50_12;21_26;54_38;72_39;42_68	23	23	76	3.13934e-27	1501	88.762	684	4	615	0.010989	Real	0.00210084	0.000650195
CASSLVRLVVYNEQFF	0	0	0	0	203	0	0	0	25_36;50_45;4_54	26	23	76	1.94199e-55	743	182.662	372	4	619	0.010989	Real	0.002	0.000650195
CSAIGHSPTDTQYF	0	0	25	0	0	0	215	0	45_2;33_4;28_5;67_6;69_26;48_90;49_91;30_98	19	23	76	6.79988e-54	774	11.582	1683	5	621	0.010989	Real	0.00214592	0.000650195
CASSYTGSGNTIYF	0	0	0	0	202	0	0	0	33_28;19_89;7_97	26	23	76	3.74861e-55	751	181.762	374	4	626	0.010989	Real	0.0019802	0.000650195
CASSLGQAGDTQYF	0	0	0	0	75	0	0	0	43_12;81_46;39_72;79_75;51_81;11_93;45_97	22	23	76	3.53193e-20	1809	68.3321	769	4	636	0.010989	Real	0.0021322	0.000650195
CASSLAQGGTNEKLFF	0	0	0	0	0	143	0	0	31_20;2_29;18_52	26	23	76	2.41179e-52	804	195.526	347	4	641	0.010989	Real	0.00201207	0.000650195
CASSVEVLSSNEQFF	0	0	0	0	0	0	139	0	38_4;21_26;63_90	26	23	76	7.02028e-52	811	195.572	346	4	644	0.010989	Real	0.00198413	0.000650195
CASSLVGPSEQFF	0	0	0	0	0	0	110	0	30_14;57_33;46_58;45_97	25	23	76	5.50856e-41	1058	154.701	460	4	646	0.010989	Real	0.00206186	0.000650195
CSVGPHLRVGETQYF	0	0	0	0	182	0	0	0	9_20;42_27;68_79	26	23	76	9.7743e-50	861	163.773	431	4	705	0.010989	Real	0.0019685	0.000650195
CASSINGYSGEQYF	0	0	0	0	325	0	0	0	42_76	28	23	76	4.07433e-89	369	292.428	203	4	706	0.010989	Real	0.00194932	0.000650195
CASTSYPGGYTF	0	0	128	0	0	0	1238	0	57_15;59_27;8_39;86_39;25_43;8_79;64_92	22	23	76	7.05434636556207e-317	4	13.422	1558	5	711	0.010989	Real	0.00212766	0.000650195
CATSEAQGGTDTQYF	0	0	0	0	305	0	0	0	81_56	28	23	76	9.13199e-84	402	274.43	219	4	741	0.010989	Real	0.00194175	0.000650195
CASRGPGLLNTGELFF	0	0	0	0	0	0	142	0	51_38;74_55	27	23	76	5.22516e-53	788	199.856	338	4	809	0.010989	Real	0.00196078	0.000650195
CASSYSSGSQHF	0	0	0	0	0	0	0	138	74_3;13_18;21_26;24_31;54_38;50_42;2_62;59_66	21	23	76	7.11292e-34	1275	109.316	604	4	278	0.011988	Real	0.00193424	0.000650195
CASSPQGQLSSYNEQFF	0	0	0	0	0	0	0	196	18_33;25_36;25_39;22_53;17_54;78_85	23	23	76	2.97047e-48	890	154.167	462	4	318	0.011988	Real	0.00192308	0.000650195
CSARGLRGEQPQHF	0	0	0	0	0	0	0	242	1_17;57_28;70_41;16_48;46_85	24	23	76	1.07263e-59	670	190.324	355	4	330	0.011988	Real	0.00189753	0.000650195
CAITRQPSGNTIYF	0	0	0	0	0	0	200	0	33_28;6_58;15_64;7_97	25	23	76	7.49095e-75	490	278.321	217	4	339	0.011988	Real	0.00189036	0.000650195
CASSSQDGATNEKLFF	0	0	0	0	0	0	0	184	61_2;5_14;51_18;62_28;18_52;10_55	23	23	76	2.56198e-45	953	144.737	488	4	343	0.011988	Real	0.00191939	0.000650195
CASSQGTGLAYEQYF	0	0	0	0	0	0	289	0	17_14;39_54;38_82	26	23	76	1.92889e-108	260	402.478	114	4	349	0.011988	Real	0.00183824	0.000650195
CASSLELQETQYF	0	0	0	0	0	145	0	0	76_19;8_23;53_31;41_61;5_89	24	23	76	4.41137e-53	785	198.3	342	4	358	0.011988	Real	0.00190476	0.000650195
CSARPLADTQYF	0	0	0	0	379	0	0	0	28_5;72_84;30_98	26	23	76	3.28646e-104	284	341.028	154	4	364	0.011988	Real	0.00182149	0.000650195
CASSLGTGGFVRGYGQETQYF	0	0	0	0	0	0	0	281	30_45;33_51;14_83;64_91	25	23	76	1.44576e-69	540	220.985	297	4	372	0.011988	Real	0.00187266	0.000650195
CASMRGQKIQETQYF	0	0	0	0	0	255	0	0	2_29;30_50;45_96	26	23	76	9.57045e-94	342	344.932	153	4	379	0.011988	Real	0.00185874	0.000650195
CATSQGSGYTF	0	0	0	0	331	0	0	0	3_12;60_39;38_85	26	23	76	7.39688e-91	358	297.827	197	4	406	0.011988	Real	0.00182482	0.000650195
CASSLGGSLAKNIQYF	0	0	0	0	0	0	79	0	31_20;53_30;10_32;7_40;23_41;58_55;10_63	22	23	76	2.25479e-29	1419	111.477	596	4	412	0.011988	Real	0.0019305	0.000650195
CSASPKGAGAYNEQFF	0	0	0	0	139	0	0	0	60_14;50_19;8_56;12_64;42_79;4_97	23	23	76	7.17761e-38	1149	126.064	545	4	420	0.011988	Real	0.00191571	0.000650195
CASSSGTSGYTDTQYF	0	0	0	0	84	0	0	0	43_12;89_24;81_46;33_47;79_75;51_81;22_85;11_93	21	23	76	1.0406e-22	1691	76.4251	735	4	425	0.011988	Real	0.00193798	0.000650195
CASSQEHGTVEKLFF	0	0	0	0	0	333	0	0	61_2;13_19	27	23	76	1.22207e-122	200	450.63	97	4	438	0.011988	Real	0.00179856	0.000650195
CASSPGLANEQYF	0	0	0	0	0	0	205	0	17_14;86_39;63_90	26	23	76	9.75743e-77	475	285.294	213	4	446	0.011988	Real	0.00184162	0.000650195
CASSPRTSGNEKLFF	0	0	0	0	0	313	0	0	31_20;18_52	27	23	76	3.15342e-115	230	423.525	107	4	449	0.011988	Real	0.0018018	0.000650195
CASSFFHIGIPLSYNSPLHF	0	0	0	0	0	0	0	318	14_1;86_39;42_71	26	23	76	7.26741e-79	453	250.079	255	4	451	0.011988	Real	0.00185529	0.000650195
CASSYSIGVEPQHF	0	0	0	0	0	0	0	233	74_3;58_18;21_26;58_57	25	23	76	1.45412e-57	700	183.249	370	4	452	0.011988	Real	0.00186567	0.000650195
CSAPTGGDTEAFF	0	0	0	0	0	0	289	0	55_25;2_92	27	23	76	1.92889e-108	260	402.478	114	4	467	0.011988	Real	0.00178571	0.000650195
CASSIRSSDTQYF	0	0	0	0	203	0	0	0	53_18;93_24;18_45;70_78	25	23	76	1.94199e-55	743	182.662	372	4	477	0.011988	Real	0.00188324	0.000650195
CASSVDTGGNQPQHF	0	0	0	0	0	0	189	0	3_12;12_57;52_65	26	23	76	1.04948e-70	524	262.98	238	4	480	0.011988	Real	0.00183486	0.000650195
CASSLDLAGYSYEQYF	0	0	0	0	0	0	0	218	28_67;60_69;42_83;52_92	25	23	76	7.97249e-54	775	171.459	405	4	497	0.011988	Real	0.00187617	0.000650195
CASSHPGLAMVFANTGELFF	0	0	0	0	249	0	0	0	51_38;42_43;63_47	26	23	76	3.45899e-68	557	224.043	293	4	509	0.011988	Real	0.00184843	0.000650195
CASSQDPFTGELFF	0	0	0	0	0	0	0	207	58_18;63_47;74_55;1_76	25	23	76	7.20645e-51	834	162.813	434	4	532	0.011988	Real	0.00186916	0.000650195
CASSLGRQVYGYTF	0	0	0	0	0	239	0	0	12_32;78_85	27	23	76	8.00348e-88	379	323.254	170	4	534	0.011988	Real	0.00180832	0.000650195
CASSLLPVWQKQETQYF	0	0	0	0	0	0	0	99	50_12;53_31;94_47;30_50;42_68;5_89;64_100	22	23	76	4.42532e-24	1630	78.5482	724	4	539	0.011988	Real	0.00192678	0.000650195
CASSSRGREVAYNEQFF	0	0	0	0	327	0	0	0	26_23;17_54	27	23	76	1.06434e-89	364	294.228	201	4	542	0.011988	Real	0.00179211	0.000650195
CATSPGTKGYTF	0	0	0	0	0	227	0	0	51_17;39_28	27	23	76	2.20664e-83	405	306.996	184	4	556	0.011988	Real	0.00178891	0.000650195
CSATGTQTQYF	0	0	0	0	140	0	0	0	47_28;31_38;16_48;43_65;27_75	24	23	76	3.7887e-38	1140	126.977	543	4	563	0.011988	Real	0.00189394	0.000650195
CASSFQGVIGDGYTF	0	0	0	0	0	163	0	0	24_31;8_39;16_43	26	23	76	1.00288e-59	668	223.308	294	4	564	0.011988	Real	0.00185185	0.000650195
CASSLASRPYEQYF	0	0	0	0	0	0	0	156	40_35;28_67;60_69;54_87;17_99	24	23	76	2.27293e-38	1132	123.66	555	4	568	0.011988	Real	0.0019084	0.000650195
CASSLAGTGGIIAKNIQYF	0	0	0	0	0	123	0	0	53_30;10_32;23_41;58_55	25	23	76	5.68861e-45	965	167.9	419	4	596	0.011988	Real	0.0018797	0.000650195
CSARTGNSPLHF	0	0	0	0	212	0	0	0	11_28;44_52;62_59	26	23	76	5.47814e-58	691	190.758	354	4	600	0.011988	Real	0.00181818	0.000650195
CASSRDRVSQYSSYNEQFF	0	0	0	0	0	195	0	0	25_39;50_45	27	23	76	1.50823e-71	518	263.648	236	4	620	0.011988	Real	0.00179533	0.000650195
CASSADFSGNTIYF	0	0	0	0	0	0	0	141	40_8;33_28;6_58;15_64;7_97	24	23	76	1.21808e-34	1249	111.705	594	4	624	0.011988	Real	0.00191205	0.000650195
CASSLRFTDTQYF	0	0	0	0	14	0	0	0	93_24	28	23	9	4.30971e-07	3200	25.1737	1130	4	632	0.011988	Real	0.00178253	0.000650195
CASMGLLYSYEQYF	0	0	0	0	0	0	0	166	26_3;42_18;39_54;28_67	25	23	76	8.36896e-41	1062	131.641	525	4	677	0.011988	Real	0.00188679	0.000650195
CASSLGGGPATNEKLFF	0	0	0	0	0	0	0	275	6_46;48_72	27	23	76	5.74594e-68	561	216.268	307	4	678	0.011988	Real	0.00181159	0.000650195
CASSYHWREGQPEQFF	0	0	0	0	0	0	129	0	26_23;7_37;50_42	26	23	76	4.03375e-48	892	181.31	377	4	696	0.011988	Real	0.0018315	0.000650195
CASNPGPFYEQFF	0	0	0	0	0	0	166	0	46_38;59_66	27	23	76	4.84968e-62	637	234.209	278	4	697	0.011988	Real	0.00181488	0.000650195
CASSLIHLNTEAFF	0	0	0	0	0	0	0	124	12_13;4_32;38_58;4_73;38_85	24	23	76	2.08309e-30	1388	98.1907	647	4	721	0.011988	Real	0.00190114	0.000650195
CATSGLYTF	0	0	0	0	0	0	0	200	21_26;16_32;42_68	26	23	76	2.60358e-49	870	157.311	451	4	724	0.011988	Real	0.00182815	0.000650195
CSVEGPERELAKNIQYF	0	0	0	0	0	0	99	0	10_32;7_40;58_55;41_78	25	23	76	7.35335e-37	1182	139.363	504	4	728	0.011988	Real	0.0018622	0.000650195
CASSLSLRYNEQFF	0	0	0	0	160	0	0	0	17_54;76_70;79_94	26	23	76	1.46904e-43	994	145.263	485	4	803	0.011988	Real	0.00184502	0.000650195
CASSPQGRNQPQHF	0	0	0	0	0	128	0	0	43_53;22_97	27	23	76	8.18021e-47	916	174.753	395	4	911	0.011988	Real	0.00180505	0.000650195
CASSVEGSQDTEAFF	0	0	0	0	0	284	0	0	72_14;10_64;4_73	26	23	76	1.74689e-104	282	384.226	122	4	356	0.012987	Real	0.00169492	0.000650195
CASEGSGPHSYEQYF	2	0	0	0	2388	0	0	0	50_9;24_25;39_54;27_58;62_96	24	23	76	0	1	717.892	40	5	394	0.012987	Real	0.00175131	0.000650195
CASSLDSWSNQPQHF	0	0	0	0	596	0	0	0	11_15;59_66	27	23	76	2.06427e-164	112	536.418	69	4	396	0.012987	Real	0.00168067	0.000650195
CASSLDEETQYF	0	0	0	0	0	39	19	0	13_14;2_29;11_47;86_61;21_85;5_89;2_95;45_96;64_100	20	23	76	1.6602e-07	3089	40.9937	918	3	435	0.012987	Real	0.00177305	0.000650195
CSATSGGYTEAFF	0	0	0	0	0	0	0	193	70_22;35_38;79_45;13_50;2_92	24	23	76	1.9517e-47	905	151.81	468	4	437	0.012987	Real	0.0017331	0.000650195
CASSFIINSGNTIYF	0	0	0	0	0	0	118	0	40_8;33_28;6_58;15_64;7_97	24	23	76	5.47029e-44	988	165.856	425	4	447	0.012987	Real	0.00174825	0.000650195
CASKLGVTSTDTQYF	0	0	0	0	0	0	0	67	28_5;53_18;93_24;15_46;33_47;39_49;4_53;35_69;70_78	20	23	76	3.70655e-16	2035	53.4091	844	4	456	0.012987	Real	0.0017762	0.000650195
CASSYSPNSYEQYF	0	0	0	0	0	0	0	113	24_25;50_42;78_53;60_69;54_87;52_92;21_98	22	23	76	1.65678e-27	1484	89.5477	680	4	458	0.012987	Real	0.00176367	0.000650195
CASSADRQNGYTF	0	0	0	0	413	0	0	0	59_27;2_62	27	23	76	1.61054e-113	237	371.633	127	4	459	0.012987	Real	0.0016835	0.000650195
CASSFSRQPGANVLTF	0	0	0	0	0	199	0	0	21_26;52_92;64_97	26	23	76	5.00845e-73	505	269.066	226	4	462	0.012987	Real	0.0017094	0.000650195
CASSWGQSSYNEQFF	0	0	0	0	410	0	0	0	38_4;18_33	27	23	76	1.23e-112	242	368.932	131	4	463	0.012987	Real	0.00166667	0.000650195
CASSAGPGGNYGYTF	0	0	0	0	0	939	0	0	25_43	28	23	76	0	1	1272.8	13	4	465	0.012987	Real	0.00165563	0.000650195
CASSLGLYGPGELFF	0	0	0	0	0	0	184	0	22_15;5_26;46_38	26	23	76	8.03954e-69	548	256.008	246	4	492	0.012987	Real	0.00170648	0.000650195
CASSLLAGGPGELFF	0	0	0	0	198	0	0	0	63_47;74_55;85_60;10_97	25	23	76	5.27167e-54	771	178.164	387	4	493	0.012987	Real	0.00172712	0.000650195
CSARGQINEKLFF	0	0	0	0	22	0	0	0	51_18	28	23	9	3.29785e-08	2943	28.7698	1054	4	494	0.012987	Real	0.00163934	0.000650195
CATSDFGGQPQHF	0	0	0	0	0	0	254	0	21_26;42_97	27	23	76	3.17546e-95	339	353.645	145	4	507	0.012987	Real	0.00166113	0.000650195
CSAKDGGINTGELFF	0	0	0	0	354	0	0	0	51_38;66_61	27	23	76	2.28218e-97	322	318.527	176	4	513	0.012987	Real	0.00165837	0.000650195
CASSLEAGSTDTQYF	0	0	0	0	0	12	0	0	60_6	28	23	9	9.03506e-08	3035	29.7862	1040	4	518	0.012987	Real	0.00165289	0.000650195
CASSLSGAVGEEQFF	0	0	0	0	0	0	170	0	5_26;45_80;68_81	26	23	76	1.5113e-63	617	239.949	273	4	523	0.012987	Real	0.00170358	0.000650195
CASSPRTADTQYF	0	0	0	0	0	0	0	100	53_18;93_24;85_25;38_30;15_46;39_49;81_56	22	23	76	2.37792e-24	1617	79.3339	722	4	527	0.012987	Real	0.00176991	0.000650195
CSASAAGPESIYF	0	0	0	0	0	130	0	0	25_31;44_67;46_85;1_93	25	23	76	1.49859e-47	903	177.52	388	4	545	0.012987	Real	0.00171821	0.000650195
CASRGLAGGRPHEQFF	0	0	0	0	234	0	0	0	85_60;63_90;26_93	26	23	76	7.41515e-64	613	210.549	320	4	546	0.012987	Real	0.00171233	0.000650195
CASSQERTGLWDYGYTF	0	0	0	0	0	0	127	0	13_19;39_28;12_32;25_43	25	23	76	2.27658e-47	906	178.46	386	4	547	0.012987	Real	0.00172414	0.000650195
CASSLVRGYGYTF	0	0	0	0	17	0	0	0	5_26	28	23	9	1.19238e-07	3055	26.9717	1095	4	558	0.012987	Real	0.00164474	0.000650195
CAWRTSGPYNEQFF	0	0	0	0	0	0	159	0	50_19;82_35;25_49	26	23	76	2.09522e-59	671	224.174	292	4	565	0.012987	Real	0.00169205	0.000650195
CASSSRQGNTEAFF	0	0	0	0	0	0	13	0	10_64;37_80	27	23	9	1.72708e-06	3384	25.0836	1134	4	566	0.012987	Real	0.00166945	0.000650195
CASSLPSSGQSSYNEQFF	0	0	0	0	509	0	0	0	25_39	28	23	76	2.86806e-140	165	458.065	95	4	579	0.012987	Real	0.00164745	0.000650195
CASSRSSSYEQYF	0	0	0	0	138	0	0	0	27_58;60_69;54_87;52_92;17_99	24	23	76	1.36022e-37	1158	125.151	550	4	582	0.012987	Real	0.00174216	0.000650195
CASSVAANTEAFF	0	0	0	0	0	0	121	0	12_13;10_64;4_73;52_87	25	23	76	4.08657e-45	960	170.04	410	4	587	0.012987	Real	0.00172117	0.000650195
CASSSQANYGYTF	0	0	0	0	0	0	209	0	13_18;64_92	27	23	76	3.02678e-78	460	290.873	204	4	595	0.012987	Real	0.00167224	0.000650195
CASSYSGTAQETQYF	0	0	0	0	0	0	74	0	30_24;68_53;58_57;5_89;34_94;64_100	23	23	76	1.66368e-27	1485	104.505	621	4	597	0.012987	Real	0.00175439	0.000650195
CATSGGRSNTEAFF	0	0	0	0	0	93	0	0	74_16;40_32;38_58;4_73;52_87	24	23	76	6.18685e-34	1274	127.265	542	4	613	0.012987	Real	0.00173913	0.000650195
CSAMDRTFWDSPLHF	0	0	0	0	204	0	0	0	11_28;44_52;62_59	26	23	76	1.00727e-55	740	183.562	369	4	617	0.012987	Real	0.00168919	0.000650195
CSVKQGFGNQPQHF	0	0	0	0	0	114	0	0	11_15;12_20;57_28;16_98	25	23	76	1.17286e-41	1038	155.71	455	4	631	0.012987	Real	0.00171527	0.000650195
CASSPQAAGDTQYF	0	0	0	0	200	0	0	0	42_6;78_53;21_98	26	23	76	1.40203e-54	760	179.963	381	4	637	0.012987	Real	0.00170068	0.000650195
CASSSNLAGVTDTQYF	0	0	0	0	0	0	50	0	60_6;59_10;14_77;51_81;22_85;11_93;45_97	22	23	76	1.43141e-18	1890	71.0406	757	4	664	0.012987	Real	0.00176678	0.000650195
CASSPDGHAYGYTF	0	0	0	0	0	0	0	270	13_18;64_92	27	23	76	7.52334e-67	575	212.336	316	4	688	0.012987	Real	0.00167504	0.000650195
CSARWAGGTDTQYF	0	0	0	0	0	0	0	75	45_2;8_3;28_5;57_6;13_49;72_84;48_90	22	23	76	2.91416e-18	1908	59.6935	811	4	701	0.012987	Real	0.00176056	0.000650195
CSASVAAYNEQFF	0	0	0	0	0	0	79	0	47_30;8_56;12_64;78_76;42_79	24	23	76	2.25479e-29	1419	111.477	596	4	712	0.012987	Real	0.00173611	0.000650195
CASSYGSGEQFF	0	0	0	0	0	71	0	138	58_18;42_68	27	23	76	3.60602e-26	1544	103.391	625	3	722	0.012987	Real	0.00166389	0.000650195
CASSLRGSTDTQYF	0	0	0	0	225	0	0	0	60_6;59_10;43_12;89_24;33_29;81_46;41_68;39_72;79_75;51_81;22_85;11_93	16	23	23	0.317883	7141	55.3636	836	4	734	0.012987	Real	0.00177936	0.000650195
CSATSGGPQETQYF	0	0	0	0	0	0	0	193	76_19;5_83;64_91	26	23	76	1.9517e-47	905	151.81	468	4	759	0.012987	Real	0.00168634	0.000650195
CASSQGTSVPETQYF	0	0	0	0	102	0	0	0	76_19;30_24;86_61;20_62;45_96	24	23	76	1.05962e-27	1476	92.612	667	4	784	0.012987	Real	0.0017452	0.000650195
CASSLSLAGGQETQYF	0	0	0	0	0	0	0	229	53_31;94_47	27	23	76	1.63929e-56	723	180.105	380	4	798	0.012987	Real	0.00167785	0.000650195
CASSSGQSYEQYF	0	0	0	0	0	0	192	0	61_79	28	23	76	7.76731e-72	515	267.164	231	4	799	0.012987	Real	0.00164204	0.000650195
CASSLGLNPLNYGYTF	0	0	0	0	0	0	181	0	13_19	28	23	76	1.0855e-67	564	251.824	252	4	841	0.012987	Real	0.00165017	0.000650195
CASSLDDNSGLFF	0	0	0	0	0	88	0	0	30_14;2_29;5_61;28_96	25	23	76	4.23915e-32	1335	120.493	566	4	843	0.012987	Real	0.0017301	0.000650195
CASSPSRNTGELFF	0	0	0	0	148	0	0	0	48_18;42_43;63_47	26	23	76	4.22747e-40	1082	134.287	517	4	874	0.012987	Real	0.00169779	0.000650195
CSAVVQGTPYEQYF	0	0	0	0	0	0	0	55	82_1;24_31;31_38;60_53;66_61;48_64;40_100	22	23	76	2.75752e-13	2271	43.9828	898	4	950	0.012987	Real	0.00175747	0.000650195
CASSVLGSTEAFF	0	0	0	0	405	0	0	0	66_23;79_45;52_87	26	23	76	1.56159e-111	246	364.431	135	4	351	0.013986	Real	0.00157978	0.000650195
CASSPHQPGTSNEQYF	0	0	0	0	0	0	167	0	17_14;40_35;46_38;38_82	25	23	76	2.03773e-62	633	235.644	277	4	401	0.013986	Real	0.0015949	0.000650195
CASSPRTGNSPLHF	0	0	0	0	0	0	0	19	42_76	28	23	9	1.4331e-08	2882	29.0591	1049	4	464	0.013986	Real	0.0015625	0.000650195
CASSHKAEQYF	0	0	0	0	0	0	114	0	63_18;40_35;38_82;54_87;17_99	24	23	76	1.73694e-42	1021	160.279	442	4	472	0.013986	Real	0.00161812	0.000650195
CASNRGYNQPQHF	0	0	0	0	0	0	192	0	3_12;52_65;59_66	26	23	76	7.76731e-72	515	267.164	231	4	473	0.013986	Real	0.00158983	0.000650195
CASSQVAVSFSGANVLTF	0	0	0	0	194	0	0	0	68_28;46_64;50_65;64_97	25	23	76	7.58073e-53	790	174.567	397	4	501	0.013986	Real	0.00159236	0.000650195
CASSIEAYTETQYF	0	0	0	0	189	0	0	0	53_31;76_37;72_39;65_59	25	23	76	1.11174e-51	813	170.069	409	4	514	0.013986	Real	0.00159744	0.000650195
CASSFRTSGETQYF	0	0	0	0	0	0	82	0	50_12;13_14;30_24;42_35;34_94;64_100	23	23	76	1.70422e-30	1384	115.66	582	4	522	0.013986	Real	0.00163399	0.000650195
CASSSQGSTDTQYF	0	0	0	0	144	0	0	0	53_18;85_25;33_29;15_46;39_49	24	23	76	2.94925e-39	1105	130.631	529	4	538	0.013986	Real	0.00161031	0.000650195
CASSERFHEQFF	0	0	0	0	0	0	126	0	63_18;21_26;54_38;50_42	25	23	76	5.40793e-47	915	177.036	390	4	552	0.013986	Real	0.0016	0.000650195
CSQLTVSSYNEQFF	0	0	0	0	229	0	0	0	60_14;8_56;78_76	26	23	76	9.72441e-63	628	206.051	328	4	560	0.013986	Real	0.00157233	0.000650195
CSARVWPLTWDTEAFF	0	0	0	0	0	0	77	0	33_4;59_14;40_32;20_34;35_38;16_98	23	23	76	1.26038e-28	1447	108.688	605	4	572	0.013986	Real	0.00162602	0.000650195
CSAFPIRSKATDTQYF	0	0	0	0	0	0	0	122	45_2;28_5;67_6;69_26;72_84;49_91	23	23	76	6.76808e-30	1404	96.6192	653	4	576	0.013986	Real	0.00163132	0.000650195
CSVGLQQGKLFF	0	0	0	0	0	0	0	122	9_20;25_27;47_30;37_59;16_98;40_100	23	23	76	6.76808e-30	1404	96.6192	653	4	576	0.013986	Real	0.00162338	0.000650195
CASSLAQFTDTQYF	0	0	0	0	65	0	0	0	60_6;43_12;81_46;79_75;14_77;51_81;22_85;11_93	21	23	76	2.52839e-17	1964	59.3401	813	4	577	0.013986	Real	0.00163666	0.000650195
CSARQRIAKNIQYF	0	0	0	0	0	0	98	0	53_30;10_32;7_40;22_43;58_55	24	23	76	1.74295e-36	1191	137.969	507	4	578	0.013986	Real	0.00160514	0.000650195
CASSLSGYSTDTQYF	0	0	0	0	137	0	0	0	43_12;81_46;41_68;22_85;11_93	24	23	76	2.57861e-37	1169	124.238	553	4	584	0.013986	Real	0.00161551	0.000650195
CASSVEYSGNEQFF	0	0	0	0	0	0	153	0	38_4;21_26;63_90	26	23	76	3.79817e-57	708	215.582	309	4	590	0.013986	Real	0.00158228	0.000650195
CASSLDVAGGPQETQYF	0	0	0	0	216	0	0	0	17_14;45_96;64_100	26	23	76	4.12204e-59	674	194.356	348	4	593	0.013986	Real	0.00158479	0.000650195
CASSPRQGSNQPQHF	0	0	0	0	24	0	0	0	43_53	28	23	9	2.26716e-07	3128	26.0727	1118	4	602	0.013986	Real	0.00156495	0.000650195
CASSLTGEWTSSSYNSPLHF	0	0	0	0	0	277	0	0	29_58	28	23	76	6.83649e-102	300	374.741	124	4	639	0.013986	Real	0.0015674	0.000650195
CAISSYNEQFF	0	0	0	0	0	0	0	138	25_36;50_45;59_49;17_54;27_85	24	23	76	7.11292e-34	1275	109.316	604	4	645	0.013986	Real	0.00162075	0.000650195
CASTDSAGNIQYF	0	0	0	0	0	0	0	137	89_24;10_32;85_44;74_55;83_66	24	23	76	1.28776e-33	1281	108.52	606	4	650	0.013986	Real	0.00160772	0.000650195
CSARGRGLDTEAFF	0	0	0	0	0	67	0	0	70_22;20_34;35_38;16_48;2_92;1_93	23	23	76	2.09452e-24	1614	92.0481	668	4	662	0.013986	Real	0.00162866	0.000650195
CASQRDTDTQYF	0	0	0	0	0	137	0	0	91_24;39_49;81_56	26	23	76	3.93669e-50	850	187.21	362	4	668	0.013986	Real	0.0015873	0.000650195
CASSQDGTDTQYF	0	0	0	0	118	0	0	0	53_18;93_24;18_45;15_46;39_49	24	23	76	5.46557e-32	1338	107.001	611	4	681	0.013986	Real	0.0016129	0.000650195
CSVLDPGGNTIYF	0	0	0	0	226	0	0	0	40_8;6_58	27	23	76	6.64651e-62	639	203.352	333	4	730	0.013986	Real	0.00156986	0.000650195
CASSALDNEKLFF	0	0	0	0	0	100	0	0	61_2;44_31;10_55;9_100	25	23	76	1.65712e-36	1190	136.746	510	4	743	0.013986	Real	0.00160256	0.000650195
CSASRVLDTEAFF	0	0	0	0	14	0	9	0	59_14;13_50;16_98	26	23	23	0.000554184	4370	17.7563	1331	3	770	0.013986	Real	0.0015748	0.000650195
CSAPNPQTSGTYEQYF	0	0	0	0	0	0	115	0	31_38;70_41;23_55	26	23	76	7.31793e-43	1013	161.673	439	4	795	0.013986	Real	0.00157729	0.000650195
CASSEIWQGGYREQFF	0	0	0	0	0	0	423	0	15_41;5_74	27	23	76	4.26079e-159	127	589.525	57	4	400	0.014985	Real	0.00149254	0.000650195
CSAPPGQRDAGELFF	0	0	0	0	0	151	0	0	70_22;74_55;44_67;72_84	25	23	76	2.69645e-55	746	206.627	327	4	454	0.014985	Real	0.00151976	0.000650195
CASSSRQGSSYEQYF	0	0	0	0	17	0	0	0	26_3;29_58	27	23	9	4.30971e-07	3200	25.1737	1130	4	486	0.014985	Real	0.00149031	0.000650195
CSARATGNTEAFF	0	0	0	0	0	0	111	0	33_4;20_34;13_50;43_58;16_98	24	23	76	2.32154e-41	1047	156.095	454	4	488	0.014985	Real	0.00153846	0.000650195
CASKSGRVSEKLFF	0	0	0	0	0	189	0	0	62_28;44_31;36_80	26	23	76	2.49038e-69	542	255.52	248	4	490	0.014985	Real	0.00151057	0.000650195
CSARDLAGGGEQFF	0	0	0	0	371	0	0	0	70_41;27_75	27	23	76	6.70594e-102	299	333.827	161	4	498	0.014985	Real	0.00148588	0.000650195
CASSQRSRNTEAFF	0	0	0	0	252	0	0	0	44_26;57_30;10_64	26	23	76	4.87058e-69	545	226.742	288	4	502	0.014985	Real	0.00149701	0.000650195
CSASDAQGRGTDTQYF	0	0	0	0	0	0	0	134	45_2;33_4;67_6;69_26;49_91;30_98	23	23	76	7.80942e-33	1309	106.132	614	4	506	0.014985	Real	0.00155521	0.000650195
CASSGRQGGIQYF	0	0	0	0	0	0	0	157	7_37;2_62;78_85;56_91;64_100	24	23	76	1.26472e-38	1124	124.458	552	4	559	0.014985	Real	0.0015456	0.000650195
CASWTGGNIQYF	0	0	0	0	0	127	0	0	31_20;10_32;22_43;8_79	25	23	76	1.91102e-46	925	173.37	400	4	567	0.014985	Real	0.00152439	0.000650195
CSASSATDTQYF	0	0	0	0	84	0	0	0	45_2;33_4;28_5;67_6;69_26;72_84;30_98	22	23	76	1.0406e-22	1691	76.4251	735	4	581	0.014985	Real	0.00156006	0.000650195
CASSLGAAGNTIYF	0	0	0	0	0	99	0	0	40_8;22_15;33_28;19_89;7_97	24	23	76	3.86304e-36	1203	135.392	515	4	583	0.014985	Real	0.00154321	0.000650195
CASSPGVYRYNEQFF	0	0	0	0	207	0	0	0	17_54;76_70;79_94	26	23	76	1.41503e-56	720	186.26	364	4	611	0.014985	Real	0.00149925	0.000650195
CASSWDTGINEQFF	0	0	0	0	0	149	0	0	38_4;25_36;76_70	26	23	76	1.47502e-54	762	203.851	332	4	612	0.014985	Real	0.00149477	0.000650195
CASSLARAAALTPRDGYTF	0	0	0	0	0	115	0	0	22_53;56_61;54_87;56_91	25	23	76	5.0248e-42	1031	157.064	452	4	625	0.014985	Real	0.0015361	0.000650195
CASSEAWGQQNEKLFF	0	0	0	0	0	0	86	0	14_1;61_2;5_14;18_52;9_100	24	23	76	5.43542e-32	1337	121.237	564	4	653	0.014985	Real	0.00154799	0.000650195
CSVGGLAGWADTQYF	0	0	0	0	153	0	0	0	9_20;70_60;35_81;48_90	25	23	76	1.49393e-41	1041	138.858	505	4	654	0.014985	Real	0.00151515	0.000650195
CASSLGPGQLSYEQYF	0	0	0	0	0	0	135	0	74_3;42_68;62_96	26	23	76	2.24069e-50	846	189.864	357	4	663	0.014985	Real	0.00150376	0.000650195
CASGSGQPYNEQFF	0	0	0	0	0	0	84	0	38_4;17_14;78_76;42_79;1_93	24	23	76	3.04436e-31	1358	118.448	571	4	666	0.014985	Real	0.00155039	0.000650195
CASSQILGGVRSDTQYF	0	0	0	0	353	0	0	0	33_29	28	23	76	4.346e-97	325	317.627	177	4	674	0.014985	Real	0.00148148	0.000650195
CSALQGGGETQYF	0	0	0	0	0	0	105	0	41_61;48_72;15_88;64_91	25	23	76	4.13825e-39	1109	147.729	478	4	679	0.014985	Real	0.00152207	0.000650195
CASGLGTGGANTEAFF	0	0	0	0	0	82	0	0	59_14;7_15;20_34;16_48;4_73	24	23	76	6.7372e-30	1403	112.366	593	4	699	0.014985	Real	0.0015528	0.000650195
CASRGLAGVETQYF	0	0	0	0	0	126	0	0	13_49;33_51;42_83	26	23	76	4.46418e-46	931	171.988	403	4	733	0.014985	Real	0.0015083	0.000650195
CASSLLGSSYEQYF	0	0	0	0	25	0	6	9	39_54;38_82;17_99	24	13	76	0.0229647	5513	12.0349	1653	2	735	0.014985	Real	0.00154083	0.000650195
CSAPIQLGETQYF	0	0	0	0	299	0	0	0	47_28	28	23	76	4.44826e-82	420	269.031	227	4	755	0.014985	Real	0.0014771	0.000650195
CSARWTGRTEAFF	0	0	0	0	0	0	96	0	33_4;68_17;16_32;37_80	25	23	76	9.78938e-36	1217	135.18	516	4	761	0.014985	Real	0.00151745	0.000650195
CATSGVGTSGIDEQFF	0	0	0	0	0	0	206	0	21_26	28	23	76	4.09508e-77	472	286.689	212	4	776	0.014985	Real	0.00147929	0.000650195
CASSWGGADSPLHF	0	0	0	0	0	151	0	0	23_19;32_55	27	23	76	2.69645e-55	746	206.627	327	4	788	0.014985	Real	0.0014881	0.000650195
CASSLGDRAGGKLFF	0	0	0	0	160	0	0	0	55_35;27_55;12_57	26	23	76	1.46904e-43	994	145.263	485	4	803	0.014985	Real	0.00150602	0.000650195
CASSSGWDTEAFF	0	0	0	0	0	91	0	0	4_32;38_58;4_73;52_87	25	23	76	3.35694e-33	1294	124.556	551	4	808	0.014985	Real	0.00152672	0.000650195
CASSLRIAGVYNEQFF	0	0	0	0	0	0	0	138	44_4;55_35;42_83;79_94	25	23	76	7.11292e-34	1275	109.316	604	4	831	0.014985	Real	0.00153139	0.000650195
CASSPKPGQGANEQYF	0	0	0	0	118	0	0	0	15_41;27_58;79_66;2_87	25	23	76	5.46557e-32	1338	107.001	611	4	869	0.014985	Real	0.00152905	0.000650195
CAIRSAGQGVREQFF	0	0	0	0	0	96	0	0	68_17;4_41;7_97	26	23	76	4.89105e-35	1235	131.328	526	4	966	0.014985	Real	0.00151286	0.000650195
CASRTQGPLAKNIQYF	0	0	0	0	0	0	0	68	31_20;10_32;7_40;23_41;22_43;58_55	23	23	76	1.98751e-16	2016	54.1946	840	4	976	0.014985	Real	0.00155763	0.000650195
CASSPGALAGETQYF	0	0	0	0	0	0	92	0	13_14;58_21;64_100	26	23	76	3.08421e-34	1265	129.603	533	4	990	0.014985	Real	0.0015015	0.000650195
CASSLRANIQYF	0	0	0	0	0	0	0	108	53_30;7_40;85_44;10_63	25	23	76	1.9548e-26	1531	85.6192	695	4	1020	0.014985	Real	0.00153374	0.000650195
CASSPSGLDAQYF	0	0	0	0	195	0	0	0	35_69	28	23	76	3.88435e-53	784	175.466	393	4	1039	0.014985	Real	0.00148368	0.000650195
CSAAPLQGYEQYF	0	0	0	0	234	0	0	0	62_59;55_63;12_64;1_93	25	23	76	7.41515e-64	613	210.549	320	4	410	0.015984	Real	0.00143062	0.000650195
CATSIDSVGLQPQHF	0	0	0	0	276	0	0	0	3_12;42_76;56_91	26	23	76	9.31416e-76	485	248.336	259	4	471	0.015984	Real	0.00141643	0.000650195
CASSQGGVGAYEQYF	0	0	99	0	0	0	244	0	47_17;7_37;15_41;61_79;45_80	24	23	9	1.23639e-28	1446	3.45733	2789	5	475	0.015984	Real	0.00145985	0.000650195
CASSFGGGLLNEQYF	0	0	0	0	201	0	0	0	55_35;12_57;15_59;50_73	25	23	76	7.24492e-55	756	180.863	378	4	485	0.015984	Real	0.00144928	0.000650195
CASSSGTSGRITNIQYF	0	0	0	0	0	0	131	0	47_17;46_38;85_60;68_81	25	23	76	7.14549e-49	877	184.16	368	4	521	0.015984	Real	0.00143885	0.000650195
CSARDALRTGYNEQFF	0	0	0	0	182	0	0	0	14_5;60_14;8_56;42_79	25	23	76	9.7743e-50	861	163.773	431	4	544	0.015984	Real	0.00142857	0.000650195
CASSARTSGATGTQYF	0	0	0	0	320	0	0	0	58_18;70_60	27	23	76	5.93029e-88	377	287.928	211	4	555	0.015984	Real	0.00141044	0.000650195
CASSGGTGEPGANVLTF	0	0	0	0	228	0	0	0	46_64;42_83;64_97	26	23	76	1.84499e-62	632	205.151	330	4	562	0.015984	Real	0.00142653	0.000650195
CASTDRYQGYTF	0	0	0	0	0	153	0	0	51_17;7_37;8_39	26	23	76	4.92848e-56	733	209.405	321	4	606	0.015984	Real	0.00141844	0.000650195
CSAREVRTGELFF	0	0	0	0	395	0	0	0	66_61	28	23	76	9.75917e-109	257	355.43	141	4	623	0.015984	Real	0.00139082	0.000650195
CASSSTGPRGTQYF	0	0	0	0	0	71	0	0	38_5;2_29;51_38;74_55;20_62;28_96	23	23	76	7.21204e-26	1557	97.4662	650	4	628	0.015984	Real	0.00146843	0.000650195
CSVLGGTSSGNQPQHF	0	0	0	0	0	188	0	0	11_15;57_28	27	23	76	5.83252e-69	546	254.166	249	4	642	0.015984	Real	0.0013947	0.000650195
CASSLAGTGTYGYTF	0	0	0	0	0	0	110	0	47_17;48_18;7_37;64_92	25	23	76	5.50856e-41	1058	154.701	460	4	646	0.015984	Real	0.00144718	0.000650195
CATSRADPTGPTEAFF	0	0	0	0	0	139	0	0	29_58;2_62;52_87	26	23	76	7.20479e-51	833	189.981	356	4	657	0.015984	Real	0.00141443	0.000650195
CASSPGQGLYGYTF	0	0	0	0	252	0	0	0	59_27;64_92	27	23	76	4.87058e-69	545	226.742	288	4	658	0.015984	Real	0.00140647	0.000650195
CASSSPGLQRDTQYF	0	0	0	0	0	0	50	0	60_6;59_10;89_24;41_68;39_72;79_75;45_97	22	23	76	1.43141e-18	1890	71.0406	757	4	664	0.015984	Real	0.00147059	0.000650195
CASSLRGPPVVSYEQYF	0	0	0	0	0	0	0	168	40_35;28_67;60_69;52_92	25	23	76	2.50529e-41	1050	133.238	521	4	665	0.015984	Real	0.00144092	0.000650195
CASSPQGAKYNEQFF	0	0	0	0	0	0	174	0	25_36;18_84	27	23	76	4.70699e-65	597	245.693	263	4	672	0.015984	Real	0.00140449	0.000650195
CSASRTPSANYGYTF	0	0	0	0	0	85	0	0	6_22;25_31;1_93;67_95;16_98	24	23	76	5.34731e-31	1366	116.429	578	4	675	0.015984	Real	0.0014556	0.000650195
CASSLGRSQHNQPQHF	0	0	0	0	0	0	105	0	3_12;43_53;59_66;22_97	25	23	76	4.13825e-39	1109	147.729	478	4	679	0.015984	Real	0.00144509	0.000650195
CASTRENEETQYF	0	0	0	0	0	0	63	0	30_24;53_31;72_39;68_53;34_94;64_100	23	23	76	2.10693e-23	1663	89.1677	682	4	694	0.015984	Real	0.00146628	0.000650195
CSATGQGASDTQYF	0	0	0	0	0	130	0	0	28_5;69_26;30_98	26	23	76	1.49859e-47	903	177.52	388	4	707	0.015984	Real	0.00141243	0.000650195
CASSPPPGTSHHDEQFF	0	0	0	0	0	0	0	126	82_1;42_6;18_15;67_22;86_39	24	23	76	1.20577e-30	1377	99.7676	642	4	715	0.015984	Real	0.00146199	0.000650195
CASSVGDTQYF	0	0	0	0	177	0	0	0	85_25;35_69;5_84	26	23	76	2.41339e-48	886	160.84	441	4	727	0.015984	Real	0.00142045	0.000650195
CATRGGAQDTEAFF	0	0	0	0	0	162	0	0	15_59;15_86	27	23	76	2.34678e-59	672	221.917	296	4	729	0.015984	Real	0.00140056	0.000650195
FSSRRRHTSSSDLIAEGTAFF	0	59	115	154	253	49	0	0	72_14;9_20;66_23;35_24;24_25;30_26;37_59;41_61;74_69;38_85;7_88;16_98	11	20	2	0.140794	6322	2.62365	3139	6	736	0.015984	Real	0.00147493	0.000650195
CASSRRGHGYNEQFF	0	0	0	0	0	0	0	197	55_35;15_41;50_45	26	23	76	1.60468e-48	883	154.953	459	4	742	0.015984	Real	0.00142248	0.000650195
CASSVGGPGWTGELFF	0	0	0	0	0	0	0	153	39_15;51_38;63_47;1_76	25	23	76	1.33849e-37	1157	121.268	563	4	753	0.015984	Real	0.00143678	0.000650195
CASSVAGTSGQPQHF	0	0	0	0	293	0	0	0	11_15	28	23	76	2.23058e-80	438	263.632	237	4	769	0.015984	Real	0.00139276	0.000650195
CSVEVGYLAGVVDTQYF	0	0	0	0	103	0	0	0	9_20;25_27;47_30;52_44;38_81	24	23	76	5.61347e-28	1468	93.5113	662	4	777	0.015984	Real	0.00145349	0.000650195
CASSQDTGGETQYF	0	0	0	0	167	0	0	0	39_15;8_23;6_37	26	23	76	1.52968e-45	947	151.673	469	4	779	0.015984	Real	0.0014245	0.000650195
CASSVVPAANTGELFF	0	0	0	0	0	0	92	0	63_15;21_26;54_38;1_76	25	23	76	3.08421e-34	1265	129.603	533	4	791	0.015984	Real	0.00143266	0.000650195
CSALTSGGYEQYF	0	0	0	0	0	144	0	0	31_38;15_86	27	23	76	1.03149e-52	794	196.913	344	4	818	0.015984	Real	0.0013986	0.000650195
CASRSTEDTQYF	0	0	0	0	0	0	0	106	53_18;93_24;39_49;81_56;70_78	24	23	76	6.34991e-26	1553	84.0479	701	4	838	0.015984	Real	0.00146413	0.000650195
CASSLRGLGKRSTDTQYF	0	0	0	0	0	0	0	136	93_24;52_44;39_49;81_56	25	23	76	2.33921e-33	1289	107.724	609	4	842	0.015984	Real	0.001443	0.000650195
CSARDFLVEETQYF	0	0	0	0	0	0	0	102	23_9;47_28;43_65;40_88;1_93	24	23	76	6.97993e-25	1597	80.9052	714	4	871	0.015984	Real	0.00145773	0.000650195
CASSLGDYPSTDTQYF	0	0	0	0	0	0	0	59	59_10;43_12;8_15;89_24;33_29;14_77;11_93	22	23	76	2.5312e-14	2187	47.1249	879	4	889	0.015984	Real	0.00147275	0.000650195
CASSQDRGTEAFF	0	0	0	0	13	21	0	0	7_15;52_87	27	23	23	0.000599714	4400	22.5413	1193	3	904	0.015984	Real	0.00140252	0.000650195
CSTGTSIKNEQFF	0	0	0	0	175	0	0	0	55_63;27_75	27	23	76	8.72839e-48	899	159.005	445	4	932	0.015984	Real	0.00139665	0.000650195
CSARVGKLAGGEQETQYF	0	0	0	0	0	158	0	0	13_49	28	23	76	7.03391e-58	694	216.353	306	4	943	0.015984	Real	0.00138889	0.000650195
CASSGDRPRTDTQYF	0	0	0	0	0	124	0	0	85_25;18_45	27	23	76	2.43563e-45	952	169.255	412	4	945	0.015984	Real	0.00140845	0.000650195
CASSVPGVYGANVLTF	0	0	0	0	0	0	72	0	68_28;46_64;50_65;79_66	25	23	76	9.28429e-27	1519	101.717	631	4	985	0.015984	Real	0.00143472	0.000650195
CASRSGGARLGPTDTQYF	0	0	0	0	0	0	0	114	81_46;4_53;81_56;46_64	25	23	76	8.80046e-28	1475	90.3334	677	4	986	0.015984	Real	0.00145138	0.000650195
CASSPPFRSLAKNIQYF	0	0	0	0	0	0	0	164	67_22;7_40;22_43;58_55;10_63;21_98	23	23	76	2.84755e-40	1077	130.044	530	4	389	0.016983	Real	0.00137174	0.000650195
CASSPDRVAATNEKLFF	0	0	0	0	0	186	0	0	61_2;31_20;18_52	26	23	76	3.1989e-68	556	251.457	253	4	496	0.016983	Real	0.00132802	0.000650195
CATSREGDLSYEQYF	0	0	0	0	364	0	0	0	42_18;54_87	27	23	76	3.70272e-100	309	327.527	166	4	503	0.016983	Real	0.00131062	0.000650195
CASSFKLAGFTSTDTQYF	0	0	0	0	0	0	0	103	38_30;52_44;18_45;33_47;63_66;35_69;70_78	22	23	76	3.80985e-25	1584	81.6909	711	4	510	0.016983	Real	0.00138504	0.000650195
CASSFRGTSGGAETDNEQFF	0	0	0	0	0	180	0	0	27_55;48_72;35_81	26	23	76	5.27384e-66	588	243.33	267	4	511	0.016983	Real	0.00133333	0.000650195
CASSPTEGVEQFF	0	0	0	0	0	0	65	0	74_3;30_24;21_26;46_38;22_53;42_68;8_79	22	23	76	3.78906e-24	1626	91.9563	669	4	512	0.016983	Real	0.00138313	0.000650195
CASSVAGIRAFF	0	0	0	0	344	0	0	0	50_42;42_68	27	23	76	1.46474e-94	340	309.527	181	4	519	0.016983	Real	0.00131234	0.000650195
CASSLVPGTYGYTF	0	0	0	0	0	0	0	200	57_15;59_27;78_85;64_92	25	23	76	2.60358e-49	870	157.311	451	4	561	0.016983	Real	0.00135135	0.000650195
CASSIRWTDTQYF	0	0	0	0	0	124	0	0	53_18;18_45;15_46;39_72	25	23	76	2.43563e-45	952	169.255	412	4	586	0.016983	Real	0.0013587	0.000650195
CASSLGGGNTEAFF	0	0	0	0	13	39	0	0	13_49;4_73;77_77	26	23	23	0.000599705	4398	42.1588	911	3	591	0.016983	Real	0.00132979	0.000650195
CASSQGTGGLNYGYTF	0	0	0	0	216	0	0	0	4_41;16_43;74_66	26	23	76	4.12204e-59	674	194.356	348	4	593	0.016983	Real	0.0013245	0.000650195
CASSLTGQGGYGYTF	0	0	0	0	16	0	0	0	57_15	28	23	9	2.26716e-07	3128	26.0727	1118	4	602	0.016983	Real	0.00130719	0.000650195
CSASPELIYGYTF	0	0	0	0	0	55	0	0	11_9;6_22;25_31;13_46;44_52;35_70;67_95	22	23	76	5.02087e-20	1815	75.7932	737	4	618	0.016983	Real	0.00137931	0.000650195
CASSYNSGPYNEQFF	0	0	0	0	0	0	281	0	50_45	28	23	76	2.02722e-105	278	391.315	119	4	622	0.016983	Real	0.00130039	0.000650195
CASSPAGGTDTQYF	0	0	0	0	0	0	0	177	85_25;39_49;81_56;70_78	25	23	76	1.91237e-43	997	140.429	500	4	633	0.016983	Real	0.00134771	0.000650195
CATSTAGWDGYTF	0	0	0	0	0	0	111	0	11_9;51_17;21_26;64_92	25	23	76	2.32154e-41	1047	156.095	454	4	638	0.016983	Real	0.00134048	0.000650195
CASSPQGRKEAFF	0	0	0	0	0	275	0	0	7_37	28	23	76	3.76282e-101	303	372.031	126	4	640	0.016983	Real	0.00130548	0.000650195
CASSQDPGGGHHNEQFF	0	0	0	0	0	270	0	0	11_51	28	23	76	2.67368e-99	312	365.256	134	4	651	0.016983	Real	0.00130378	0.000650195
CASSRDRGNEAFF	0	0	0	0	0	183	0	0	48_18;7_37	27	23	76	4.10792e-67	573	247.393	260	4	659	0.016983	Real	0.00131406	0.000650195
CASSQDGAGTVEKLFF	0	0	0	0	0	182	0	0	5_14;13_19	27	23	76	9.61916e-67	578	246.039	262	4	660	0.016983	Real	0.00131579	0.000650195
CASAPASGRDEQYF	0	0	0	0	0	0	135	0	30_24;5_61;28_96	26	23	76	2.24069e-50	846	189.864	357	4	663	0.016983	Real	0.00133511	0.000650195
CASRFTQETQYF	0	0	0	0	0	0	0	103	50_12;76_19;42_35;94_47;41_61;5_89	23	23	76	3.80985e-25	1584	81.6909	711	4	669	0.016983	Real	0.00137741	0.000650195
CASSLFTSYNEQFF	0	0	0	0	0	180	0	0	28_12;18_75	27	23	76	5.27384e-66	588	243.33	267	4	670	0.016983	Real	0.00131926	0.000650195
CASGLPGYGYTF	0	0	0	0	0	85	0	0	11_9;57_15;6_22;25_31;35_70	24	23	76	5.34731e-31	1366	116.429	578	4	675	0.016983	Real	0.00136986	0.000650195
CASSLGGQLFF	0	0	0	0	0	0	0	166	15_41;30_45;45_58;77_77	25	23	76	8.36896e-41	1062	131.641	525	4	677	0.016983	Real	0.00135501	0.000650195
CASSPYSAPQHF	0	0	0	0	0	0	0	211	63_18;86_39;50_42	26	23	76	5.60947e-52	808	165.957	424	4	682	0.016983	Real	0.00132626	0.000650195
CSANRPGGDYEQYF	0	0	0	0	148	0	0	0	8_3;47_19;71_42;20_64	25	23	76	4.22747e-40	1082	134.287	517	4	685	0.016983	Real	0.00133869	0.000650195
CASSPGGPTDTQYF	0	0	0	0	0	0	81	0	53_18;93_24;38_30;39_49;41_68	24	23	76	4.03133e-30	1396	114.265	585	4	693	0.016983	Real	0.00136612	0.000650195
CASSESLGGKNIQYF	0	0	0	0	0	0	62	0	31_20;53_30;10_32;7_40;22_43;10_63	23	23	76	4.96661e-23	1675	87.7733	688	4	703	0.016983	Real	0.00137552	0.000650195
CASSLLQVRNTGELFF	0	0	0	0	0	0	101	0	63_15;51_38;42_43;10_97	25	23	76	1.30845e-37	1156	142.152	495	4	708	0.016983	Real	0.00135318	0.000650195
CATSAAPGQPQHF	0	0	0	0	0	0	127	0	42_6;16_48;59_66	26	23	76	2.27658e-47	906	178.46	386	4	710	0.016983	Real	0.00132275	0.000650195
CASSLVTGGARFYEQYF	0	0	0	0	141	0	0	0	8_58;61_79;78_85;2_87	25	23	76	2.00045e-38	1130	127.89	539	4	718	0.016983	Real	0.00134953	0.000650195
CASSDHPSTGQAPQETQYF	0	0	0	0	0	0	0	123	50_12;13_14;42_35;21_98;64_100	24	23	76	3.74986e-30	1395	97.4049	651	4	725	0.016983	Real	0.00136799	0.000650195
CASSFAGQIGDTQYF	0	0	0	0	0	0	0	72	60_6;43_12;81_46;81_56;41_68;14_77;22_85	22	23	76	1.73341e-17	1954	57.3368	823	4	738	0.016983	Real	0.00138696	0.000650195
CASSQETDGGETQYF	0	0	0	0	0	0	0	149	13_14;3_21;42_35;5_89	25	23	76	1.49357e-36	1188	118.079	572	4	772	0.016983	Real	0.0013459	0.000650195
CSARRTGANVLTF	0	0	0	0	133	0	0	0	68_28;50_65;79_66;64_97	25	23	76	3.34391e-36	1200	120.587	565	4	775	0.016983	Real	0.0013369	0.000650195
CASSLGDPERQFF	0	0	0	0	209	0	0	0	13_14;45_58	27	23	76	3.84362e-57	709	188.059	361	4	787	0.016983	Real	0.00131752	0.000650195
CASRRTSGRSSYNEQFF	0	0	0	0	0	0	191	0	17_54	28	23	76	1.85005e-71	520	265.769	233	4	800	0.016983	Real	0.0013089	0.000650195
CASSVDSSRPQHF	0	0	0	0	0	0	189	0	41_78	28	23	76	1.04948e-70	524	262.98	238	4	806	0.016983	Real	0.00130208	0.000650195
CASRDGLISGNTIYF	0	0	0	0	0	0	140	0	6_58;15_64	27	23	76	2.95319e-52	805	197	343	4	823	0.016983	Real	0.001321	0.000650195
CASSGTSIANEKLFF	0	0	0	0	0	0	83	0	14_1;61_2;44_31;18_52	25	23	76	7.20344e-31	1369	117.054	576	4	867	0.016983	Real	0.00136054	0.000650195
CASSYIQGYPYEQYF	0	0	0	0	0	0	0	60	47_17;24_25;39_54;56_61;60_69;38_82;54_87	22	23	76	1.40643e-14	2167	47.9104	872	4	875	0.016983	Real	0.00138122	0.000650195
CASSGFHGGGGYNEQFF	0	0	0	0	0	0	82	0	38_4;58_18;27_85;20_100	25	23	76	1.70422e-30	1384	115.66	582	4	878	0.016983	Real	0.0013624	0.000650195
CASNGRGRSDTQYF	0	0	0	0	0	0	0	128	53_18;93_24;54_38;81_56	25	23	76	3.29277e-31	1360	101.358	635	4	891	0.016983	Real	0.00136426	0.000650195
CASSLGFGAGGANVLTF	0	0	0	0	0	0	101	0	42_40;50_65;64_97	26	23	76	1.30845e-37	1156	142.152	495	4	900	0.016983	Real	0.00133156	0.000650195
CASSLSMGETQYF	0	0	0	0	0	0	0	71	38_5;34_19;2_29;11_47;50_73;18_87	23	23	76	3.16621e-17	1968	56.5513	828	4	941	0.016983	Real	0.00137363	0.000650195
CASSRTEGTDTQYF	0	0	0	0	103	0	0	0	43_12;81_46;39_72;22_85	25	23	76	5.61347e-28	1468	93.5113	662	4	973	0.016983	Real	0.00134409	0.000650195
CASSLDPAGREQFF	0	0	0	0	0	0	73	0	30_14;46_58;5_61;45_96	25	23	76	3.9305e-27	1507	103.111	626	4	975	0.016983	Real	0.00135685	0.000650195
CATSDSGTGNTEAFF	0	0	0	0	0	74	0	0	74_16;4_73;37_80;52_87	25	23	76	5.75356e-27	1513	101.53	634	4	983	0.016983	Real	0.00134228	0.000650195
CATSETGGAGWTEAFF	0	0	0	0	302	0	0	0	26_2;7_15;42_83	26	23	76	6.35434e-83	410	271.731	221	4	427	0.017982	Real	0.00125156	0.000650195
CASSYSAVPNTEAFF	0	0	0	0	0	0	0	109	80_3;12_13;66_23;4_32;54_38;38_58;4_73	22	23	76	1.08869e-26	1521	86.4049	692	4	484	0.017982	Real	0.0012987	0.000650195
CASSSVDRAFYGYTF	0	0	0	0	0	0	632	0	13_18	28	23	76	3.28335e-238	40	881.518	28	4	489	0.017982	Real	0.00123153	0.000650195
CASSLTWDTEAFF	0	0	0	0	0	33	190	0	72_14;4_32;38_58;10_64;4_73	24	23	76	2.34991e-12	2354	155.18	458	3	524	0.017982	Real	0.00129032	0.000650195
CASSLREGRGSDYEQYF	0	0	0	0	0	0	79	0	47_17;63_18;5_26;61_43;61_79;20_100	23	23	76	2.25479e-29	1419	111.477	596	4	548	0.017982	Real	0.00129702	0.000650195
CASSLRLSQPQHF	0	0	0	0	0	228	0	0	43_53;42_97	27	23	76	9.41325e-84	403	308.351	183	4	553	0.017982	Real	0.00124224	0.000650195
CASSSNPGQEQFF	0	0	0	0	225	0	0	0	48_18;50_42;72_48	26	23	76	1.26206e-61	643	202.452	334	4	575	0.017982	Real	0.00125471	0.000650195
CSALPGPPNYEQYF	0	0	0	0	130	0	0	0	26_3;68_17;17_34;48_64;1_93	24	23	76	2.29692e-35	1225	117.85	573	4	609	0.017982	Real	0.00128205	0.000650195
CASTMGGVAGGYTF	0	0	0	0	0	0	0	140	27_55;45_58;48_72;77_77;35_89	24	23	76	2.18838e-34	1256	110.908	598	4	630	0.017982	Real	0.00128535	0.000650195
CASSQQGGDSGNTIYF	0	0	0	0	0	0	182	0	33_28;15_64	27	23	76	4.55872e-68	560	253.219	251	4	652	0.017982	Real	0.00124069	0.000650195
CASSSGGWGPSYEQYF	0	0	0	0	153	0	0	0	55_35;15_41;18_84;35_89	25	23	76	1.49393e-41	1041	138.858	505	4	654	0.017982	Real	0.00127389	0.000650195
CSAADRGDQPQHF	0	0	0	0	188	0	0	0	3_12;57_28;12_64	26	23	76	2.10591e-51	824	169.17	413	4	683	0.017982	Real	0.00124844	0.000650195
CASSDRARYVVQPQHF	0	0	0	0	0	134	0	0	22_15;43_53;20_62	26	23	76	5.02603e-49	875	183.056	371	4	687	0.017982	Real	0.00126582	0.000650195
CASSPPGGYEQYF	0	0	0	0	147	0	0	0	50_42;78_53;60_69;79_94	25	23	76	8.28536e-40	1093	133.372	520	4	689	0.017982	Real	0.00127714	0.000650195
CAIQRDSGTSGREETQYF	0	0	0	0	240	0	0	0	3_21;53_31	27	23	76	1.32112e-65	594	215.946	308	4	691	0.017982	Real	0.00124688	0.000650195
CASSGPSGGGYNEQFF	0	0	0	0	0	237	0	0	18_84	28	23	76	4.39983e-87	382	320.544	174	4	698	0.017982	Real	0.00123609	0.000650195
CASSIGMMGYGYTF	0	0	0	0	0	0	0	199	57_15;13_19;59_27	26	23	76	4.75301e-49	874	156.525	453	4	726	0.017982	Real	0.00126422	0.000650195
CSARDRPQLNEQFF	0	0	0	0	0	0	99	0	14_5;60_14;58_21;78_76	25	23	76	7.35335e-37	1182	139.363	504	4	728	0.017982	Real	0.00126743	0.000650195
CASSLAGPLGRGNYGYTF	0	0	0	0	139	0	0	0	57_15;33_51;63_90;64_92	25	23	76	7.17761e-38	1149	126.064	545	4	732	0.017982	Real	0.00127877	0.000650195
CASSLGASGITDTQYF	0	0	0	0	0	0	123	0	22_15;93_24;15_46	26	23	76	7.24622e-46	935	172.828	402	4	737	0.017982	Real	0.00126263	0.000650195
CSAIAGVPNEKLFF	0	0	0	0	0	0	0	250	14_1;10_55	27	23	76	8.01772e-62	641	196.613	345	4	746	0.017982	Real	0.00123762	0.000650195
CASSQWGSYNEQFF	0	0	0	0	298	0	0	0	17_54	28	23	76	8.52251e-82	423	268.131	230	4	760	0.017982	Real	0.00123305	0.000650195
CATRGMRGLNSPLHF	0	0	0	0	82	0	0	0	47_19;11_28;11_51;45_58;20_64;77_77	23	23	76	3.77503e-22	1713	74.6266	742	4	763	0.017982	Real	0.00129366	0.000650195
CASSPTGGGNSPLHF	0	0	0	0	169	0	0	0	78_53;20_64;77_77	26	23	76	4.18637e-46	930	153.506	463	4	766	0.017982	Real	0.00125786	0.000650195
CASSYSGQGGTDTQYF	0	0	0	0	0	27	74	0	57_6;85_25;4_41;15_65;30_98	24	23	76	3.32666e-10	2612	71.2228	756	3	792	0.017982	Real	0.001287	0.000650195
CASSNRDNEQFF	0	0	0	0	0	195	0	0	22_53	28	23	76	1.50823e-71	518	263.648	236	4	801	0.017982	Real	0.00123457	0.000650195
CSAGAQGDYGYTF	0	0	0	0	0	0	142	0	39_28;74_66	27	23	76	5.22516e-53	788	199.856	338	4	809	0.017982	Real	0.00123916	0.000650195
CATSRVEEGTGVADGYTF	0	0	0	0	124	0	0	0	59_27;4_41;25_43;79_66	25	23	76	1.10309e-33	1280	112.397	592	4	827	0.017982	Real	0.00126904	0.000650195
CASSVRPNTGELFF	0	0	0	0	0	87	0	0	51_38;63_47;74_55;10_97	25	23	76	9.86928e-32	1347	119.138	570	4	854	0.017982	Real	0.00127065	0.000650195
CASSFDRVGYGYTF	0	0	0	0	191	0	0	0	57_15;25_43	27	23	76	5.68589e-52	809	171.868	404	4	860	0.017982	Real	0.00124533	0.000650195
CASTYGQETQYF	0	0	0	0	89	0	0	0	3_21;53_31;42_35;6_37;5_89	24	23	76	4.20455e-24	1628	80.9214	713	4	884	0.017982	Real	0.0012837	0.000650195
CASSINSPRSGANVLTF	0	0	0	0	0	0	81	0	68_28;46_64;50_65;64_97	25	23	76	4.03133e-30	1396	114.265	585	4	885	0.017982	Real	0.00128041	0.000650195
CASSLVLDRGRPYEQYF	0	0	0	0	0	0	0	161	8_58;56_61;2_87	26	23	76	1.86451e-39	1101	127.65	541	4	895	0.017982	Real	0.00125945	0.000650195
CASSLSLAGAHNEQFF	0	0	0	0	140	0	0	0	38_4;22_53;4_54	26	23	76	3.7887e-38	1140	126.977	543	4	918	0.017982	Real	0.00126103	0.000650195
CASSSGLAGYWETQYF	0	0	0	0	0	0	0	95	30_24;53_31;30_50;18_87;34_94	24	23	76	5.64569e-23	1682	75.4056	739	4	931	0.017982	Real	0.00128866	0.000650195
CASSTPETQYF	0	0	0	0	0	0	45	0	76_19;53_31;41_61;5_89;34_94;64_100	23	23	76	1.01808e-16	2002	64.068	788	4	937	0.017982	Real	0.00129534	0.000650195
CASSSRQQVEAFF	0	0	0	0	0	77	0	0	72_14;22_15;20_62;38_82	25	23	76	4.58298e-28	1466	105.593	618	4	946	0.017982	Real	0.00127226	0.000650195
CASSPSGLADWGDTQYF	0	0	0	0	0	0	74	0	11_27;15_65;46_68;5_84	25	23	76	1.66368e-27	1485	104.505	621	4	958	0.017982	Real	0.00127551	0.000650195
CASSSQAVPQVSEQFF	0	0	0	0	0	0	91	0	42_6;43_53;78_85	26	23	76	7.30501e-34	1276	128.208	537	4	998	0.017982	Real	0.00125313	0.000650195
CASSQTGTASGANVLTF	0	0	0	0	0	0	90	0	46_64;79_66;64_97	26	23	76	1.73001e-33	1285	126.814	544	4	1002	0.017982	Real	0.00125628	0.000650195
CASSLGQGTSSYNEQFF	0	0	0	0	0	113	0	0	25_39;17_54	27	23	76	2.73741e-41	1052	154.355	461	4	1024	0.017982	Real	0.00124378	0.000650195
CATSGAMLGNNEQFF	0	0	0	0	0	0	85	0	25_49;76_70;27_85	26	23	76	1.28645e-31	1350	119.842	568	4	1049	0.017982	Real	0.00125	0.000650195
CASSAPPGRGLTDTQYF	0	0	0	0	0	0	50	0	42_6;67_22;55_35;15_46;21_98	24	23	76	1.43141e-18	1890	71.0406	757	4	1053	0.017982	Real	0.00129199	0.000650195
CSASFPPDFHYEQYF	0	0	0	0	0	182	0	0	42_6;18_15;78_53	26	23	76	9.61916e-67	578	246.039	262	4	505	0.018981	Real	0.00117647	0.000650195
CASSLGTEFSYNEQFF	0	0	0	0	352	0	0	0	24_28;18_33	27	23	76	8.27966e-97	327	316.727	178	4	516	0.018981	Real	0.00117509	0.000650195
CSASAQEETQYF	0	0	0	0	0	0	102	0	23_9;42_27;47_28;43_65;40_88	24	23	76	5.51864e-38	1146	143.546	490	4	541	0.018981	Real	0.00121212	0.000650195
CASSSRSWDSPLHF	0	0	0	0	322	0	0	0	63_18;69_33	27	23	76	3.08811e-88	374	289.728	205	4	550	0.018981	Real	0.00116959	0.000650195
CATSDSLPPGSRNQETQYF	0	0	0	0	0	0	212	0	13_14;33_28	27	23	76	2.23669e-79	445	295.058	199	4	585	0.018981	Real	0.00116414	0.000650195
CASSTSGSYNEQFF	0	0	0	0	15	0	0	0	25_39	28	23	3	1.50467e-06	3368	22.4766	1197	4	592	0.018981	Real	0.00115473	0.000650195
CASSPKADTQYF	0	0	0	0	0	0	204	0	85_25;64_92	27	23	76	2.32486e-76	480	283.9	214	4	605	0.018981	Real	0.00117371	0.000650195
CASGDGNSGNTIYF	0	0	0	0	165	0	0	0	40_8;6_58;15_64;19_89	25	23	76	5.60855e-45	964	149.841	473	4	608	0.018981	Real	0.00121065	0.000650195
CASRTPARVSPSTDTQYF	0	0	0	0	0	0	92	0	82_1;67_22;93_24;52_44;39_49	24	23	76	3.08421e-34	1265	129.603	533	4	610	0.018981	Real	0.00122399	0.000650195
CSASAEVAGEGWDTGELFF	0	0	0	0	0	0	145	0	68_17;85_60;66_61	26	23	76	3.88734e-54	769	204.142	331	4	614	0.018981	Real	0.00117786	0.000650195
CSASIEINYGYTF	0	0	0	0	0	68	0	0	11_9;57_15;13_46;44_52;35_70;1_93	23	23	76	9.02518e-25	1604	93.4026	664	4	655	0.018981	Real	0.00122699	0.000650195
CATSDWDIEQFF	0	0	0	0	0	0	257	0	21_26	28	23	76	2.34036e-96	330	357.83	139	4	656	0.018981	Real	0.00114943	0.000650195
CASSANSGIYYNEQFF	0	0	0	0	0	0	0	167	57_15;50_45;72_48;22_53	25	23	76	4.56949e-41	1055	132.439	523	4	671	0.018981	Real	0.00120919	0.000650195
CASSVGQYNSPLHF	0	0	0	0	353	0	0	0	69_33	28	23	76	4.346e-97	325	317.627	177	4	674	0.018981	Real	0.00115207	0.000650195
CASSTRGQNTEAFF	0	0	0	0	0	136	0	0	7_15;79_45;10_64	26	23	76	9.20136e-50	860	185.825	365	4	676	0.018981	Real	0.00118343	0.000650195
CASTRGGRWDTQYF	0	0	0	0	0	177	0	0	39_28;33_47	27	23	76	6.76879e-65	600	242.813	268	4	680	0.018981	Real	0.0011655	0.000650195
CASSLFPGRGVRNTEAFF	0	0	0	0	0	132	0	0	10_64;4_73;52_87	26	23	76	2.74475e-48	888	180.287	379	4	695	0.018981	Real	0.00119332	0.000650195
CASSSRDRVLWQSYEKLFF	0	0	0	0	0	0	0	206	14_1;5_14;22_43	26	23	76	1.38837e-50	843	162.027	436	4	700	0.018981	Real	0.00118483	0.000650195
CASSVDEAGGYEQFF	0	0	0	0	0	167	0	0	27_55;45_58	27	23	76	3.34348e-61	649	228.876	283	4	709	0.018981	Real	0.00116686	0.000650195
CASSQMGYEQYF	0	0	0	0	181	0	0	0	38_82;54_87;17_99	26	23	76	1.85471e-49	866	162.874	433	4	713	0.018981	Real	0.00118765	0.000650195
CASSSTGTSYNEQFF	0	0	0	0	0	0	0	125	18_33;25_36;25_39;22_53;17_54	24	23	76	1.15983e-30	1376	98.9764	643	4	714	0.018981	Real	0.00121655	0.000650195
CASSLPPSGVRAYEQFF	0	0	0	0	0	0	125	0	22_15;63_18;7_37	26	23	76	1.28455e-46	921	175.617	392	4	720	0.018981	Real	0.00119048	0.000650195
CASSADRNTDTQYF	0	0	0	0	0	0	0	94	43_12;89_24;81_46;41_68;22_85;45_97	23	23	76	5.60142e-23	1680	74.62	743	4	745	0.018981	Real	0.0012285	0.000650195
CASTTYQETQYF	0	0	0	0	0	125	0	0	3_21;68_53;64_100	26	23	76	1.04277e-45	941	170.609	408	4	748	0.018981	Real	0.00118203	0.000650195
CASSFSQVENIQYF	0	0	0	0	0	0	0	120	22_15;53_30;10_32;7_40;10_63	24	23	76	2.22566e-29	1418	95.0477	657	4	751	0.018981	Real	0.00122249	0.000650195
CASSETPPGGTDTQYF	0	0	0	0	134	0	0	0	67_22;18_45;78_53;21_98	25	23	76	1.76095e-36	1192	121.5	562	4	767	0.018981	Real	0.00120773	0.000650195
CSADPGLGYNEQFF	0	0	0	0	0	0	73	0	14_5;60_14;8_56;62_59;78_76	24	23	76	3.9305e-27	1507	103.111	626	4	778	0.018981	Real	0.00121359	0.000650195
CASSSIRQGLYNEQFF	0	0	0	0	0	0	0	186	24_28;25_36;25_39	26	23	76	7.77729e-46	937	146.308	482	4	780	0.018981	Real	0.00118624	0.000650195
CSASWQADQPQHF	0	0	0	0	287	0	0	0	57_28	28	23	76	1.16364e-78	456	258.233	244	4	781	0.018981	Real	0.00114811	0.000650195
CATKIWTSGGAGSYNEQFF	0	0	0	0	0	206	0	0	18_84	28	23	76	1.29254e-75	486	278.548	216	4	783	0.018981	Real	0.00115075	0.000650195
CSAGDREDYTF	0	0	0	0	210	0	0	0	58_21;16_48	27	23	76	2.00602e-57	705	188.959	359	4	785	0.018981	Real	0.00116279	0.000650195
CAWSTTTVQFF	0	0	0	0	166	0	0	0	66_26;12_28;59_49	26	23	76	2.92772e-45	955	150.757	470	4	786	0.018981	Real	0.00117925	0.000650195
CASSLEPGLALDTQYF	0	0	0	0	164	0	0	0	93_24;39_49;35_69	26	23	76	1.07543e-44	973	148.925	476	4	793	0.018981	Real	0.00119474	0.000650195
CASSNRDRGHEQYF	0	0	0	0	0	115	0	0	51_38;56_61;2_87	26	23	76	5.0248e-42	1031	157.064	452	4	807	0.018981	Real	0.00118906	0.000650195
CASSPRDWGTIYEGYEQYF	0	0	0	0	0	0	89	0	42_18;23_19;55_35;2_87	25	23	76	4.0966e-33	1298	125.42	548	4	810	0.018981	Real	0.00120627	0.000650195
CASMGQYQETQYF	0	0	0	0	0	192	0	0	3_21	28	23	76	1.93829e-70	528	259.584	242	4	814	0.018981	Real	0.00115875	0.000650195
CASSQVNAESGYTF	0	0	0	0	0	0	0	139	74_3;63_18;24_31;4_41	25	23	76	3.94031e-34	1268	110.112	600	4	822	0.018981	Real	0.00120482	0.000650195
CATSNIRGGQAFF	0	0	0	0	0	0	0	139	63_18;16_32;4_41;4_54	25	23	76	3.94031e-34	1268	110.112	600	4	822	0.018981	Real	0.00119904	0.000650195
CASSQSYEQYF	0	0	0	0	10	0	0	0	54_87;52_92	27	23	9	3.1826e-05	3781	17.9817	1323	4	848	0.018981	Real	0.00117096	0.000650195
CASSSGARTEAFF	0	0	0	0	119	0	0	0	72_14;7_15;66_23;29_28	25	23	76	2.84458e-32	1329	107.9	608	4	863	0.018981	Real	0.00120337	0.000650195
CATSRDVQGDSPLHF	0	0	0	0	0	0	105	0	69_33;29_58;42_68	26	23	76	4.13825e-39	1109	147.729	478	4	868	0.018981	Real	0.00118064	0.000650195
CASSRGVGTGSYEQYF	0	0	0	0	0	0	0	100	42_18;55_35;8_58;61_79;52_92	24	23	76	2.37792e-24	1617	79.3339	722	4	882	0.018981	Real	0.00121951	0.000650195
CSARDPTVNTEAFF	0	0	0	0	115	0	0	0	59_14;35_38;13_50;43_58	25	23	76	3.90367e-31	1363	104.303	622	4	886	0.018981	Real	0.0011976	0.000650195
CASSSGQLQETQYF	0	0	0	0	0	64	0	0	13_14;42_35;68_53;41_61;64_100	24	23	76	2.61468e-23	1665	87.9845	686	4	890	0.018981	Real	0.00121803	0.000650195
CASSTTLQSTYEQYF	0	0	0	0	0	0	128	0	76_37;42_76	27	23	76	9.58317e-48	900	179.885	382	4	896	0.018981	Real	0.00116822	0.000650195
CASSPTSGRWDEQFF	0	0	0	0	180	0	0	0	72_48;85_60	27	23	76	3.52059e-49	871	161.974	437	4	909	0.018981	Real	0.00117233	0.000650195
CSVAGQGGMNTEAFF	0	36	0	0	0	450	0	0	7_15;30_26;47_30;38_58;43_58;10_64	23	23	76	1.4209e-121	204	16.5076	1385	5	923	0.018981	Real	0.00122549	0.000650195
CASSQDSKRGDGTGELFF	0	0	0	0	0	161	0	0	70_60	28	23	76	5.49135e-59	675	220.525	298	4	926	0.018981	Real	0.00115607	0.000650195
CATFHLFGAGDTQYF	0	0	0	0	0	0	0	94	8_15;33_29;60_53;32_55;83_66	24	23	76	5.60142e-23	1680	74.62	743	4	933	0.018981	Real	0.00121507	0.000650195
CASSVSDQETQYF	0	0	0	0	0	0	75	0	13_14;53_31;5_89;64_100	25	23	76	7.04076e-28	1472	105.899	617	4	948	0.018981	Real	0.00120192	0.000650195
CASSLLAPSSSYEQYF	0	0	0	0	0	0	0	152	26_3;24_25;52_92	26	23	76	2.4317e-37	1167	120.47	567	4	951	0.018981	Real	0.0011919	0.000650195
CSVDRSGRGEQYF	0	0	0	0	0	75	0	0	30_26;37_59;68_79;30_98	25	23	76	2.47597e-27	1493	102.884	628	4	967	0.018981	Real	0.00119617	0.000650195
CSARSGFRYVTEAFF	0	0	0	0	168	0	0	0	59_14;35_38	27	23	76	7.99914e-46	938	152.589	466	4	968	0.018981	Real	0.00116009	0.000650195
CASRGVQRSTGSYNEQFF	0	0	0	0	200	0	0	0	25_39	28	23	76	1.40203e-54	760	179.963	381	4	1017	0.018981	Real	0.00115741	0.000650195
CSAPGGPTETQYF	0	0	0	0	158	0	0	0	18_15;42_35	27	23	76	5.46696e-43	1012	143.433	492	4	1019	0.018981	Real	0.00116144	0.000650195
CASSGLRDLQFF	0	0	0	0	0	0	0	82	50_12;30_24;53_31;42_35;6_37	24	23	76	7.67519e-20	1826	65.1926	784	4	1034	0.018981	Real	0.001221	0.000650195
CASSVGGHQVGTIYF	0	0	0	0	0	0	123	0	42_68	28	23	76	7.24622e-46	935	172.828	402	4	1138	0.018981	Real	0.0011534	0.000650195
CASASFTSTDTQYF	0	0	0	0	0	0	0	43	60_6;53_18;89_24;33_47;22_85;11_93;45_97	22	23	76	2.08559e-10	2583	34.5571	979	4	1178	0.018981	Real	0.00123001	0.000650195
CASSYSKGMGGPGEQFF	0	0	0	0	0	0	0	82	23_19;37_31;27_55;5_74	25	23	76	7.67519e-20	1826	65.1926	784	4	1256	0.018981	Real	0.00120048	0.000650195
CASRLAGETYEQYF	0	0	0	0	0	0	0	111	40_35;2_38;8_58;85_60;61_79;42_83;52_92	22	23	76	5.98806e-27	1514	87.9763	687	4	479	0.01998	Real	0.00114416	0.000650195
CASSLESLAGGSTDTQYF	0	0	0	0	0	0	81	0	59_10;89_24;81_46;15_65;50_73;5_84	23	23	76	4.03133e-30	1396	114.265	585	4	528	0.01998	Real	0.00114155	0.000650195
CASSLGKHEQYF	0	822	0	0	0	1111	0	0	26_23;24_25;5_26;40_35;7_37;46_38;50_42;22_53;39_54;27_58;2_62;38_82;54_87;52_92;17_99	12	23	76	5.26414e-40	1084	1.8308	3799	5	571	0.01998	Real	0.00114679	0.000650195
CASSSRLTFTDTQYF	0	0	0	0	0	0	0	117	93_24;38_30;52_44;18_45;15_46;81_56	23	23	76	1.36752e-28	1449	92.6906	666	4	599	0.01998	Real	0.00113766	0.000650195
CSARGLMDSQPQHF	0	0	0	0	434	0	0	0	62_59	28	23	76	1.52035e-119	214	390.537	120	4	604	0.01998	Real	0.00107875	0.000650195
CASSLKGADTQYF	0	0	0	0	0	0	53	0	60_6;59_10;89_24;81_46;14_77;11_93;45_97	22	23	76	1.1031e-19	1835	75.2239	740	4	634	0.01998	Real	0.00114286	0.000650195
CASSYSKGVDEQYF	0	0	0	0	0	0	0	107	74_3;21_26;37_31;54_38;15_41;50_42	23	23	76	3.51835e-26	1543	84.8336	699	4	647	0.01998	Real	0.00113636	0.000650195
CASSRQGSDTEAFF	0	0	0	0	0	0	0	134	12_13;7_15;4_73;38_85;52_87	24	23	76	7.80942e-33	1309	106.132	614	4	661	0.01998	Real	0.0011325	0.000650195
CSASPSAGTTDTQYF	0	0	0	0	0	0	84	0	45_2;33_4;28_5;67_6;72_84	24	23	76	3.04436e-31	1358	118.448	571	4	666	0.01998	Real	0.00112613	0.000650195
CASSMSSSTDTQYF	0	0	0	0	0	134	0	0	85_25;15_46;70_78	26	23	76	5.02603e-49	875	183.056	371	4	687	0.01998	Real	0.00110375	0.000650195
CASSSTENTEAFF	0	0	0	0	0	0	0	129	80_3;12_13;10_64;4_73;38_85	24	23	76	1.73821e-31	1352	102.154	630	4	692	0.01998	Real	0.00112994	0.000650195
CSVSLANQPQHF	0	0	0	0	0	131	0	0	11_15;12_20;43_53	26	23	76	6.41366e-48	896	178.903	384	4	702	0.01998	Real	0.00109649	0.000650195
CSARSTVTDTQYF	0	0	0	0	143	0	0	0	33_4;69_26;49_91;30_98	25	23	76	5.58147e-39	1114	129.717	532	4	704	0.01998	Real	0.00110988	0.000650195
CASLRLAGGYNEQFF	0	0	0	0	0	0	0	159	44_4;23_39;32_55;85_60	25	23	76	6.74117e-39	1116	126.054	546	4	716	0.01998	Real	0.0011236	0.000650195
CATSSDSGTTQYF	0	0	0	0	0	0	162	0	21_26;38_81	27	23	76	1.55533e-60	660	228.473	285	4	717	0.01998	Real	0.00108342	0.000650195
CASSSRLAGDLSSGANVLTF	0	0	0	0	0	0	78	0	68_28;42_40;46_64;79_66;64_97	24	23	76	5.33134e-29	1431	110.082	601	4	719	0.01998	Real	0.00113122	0.000650195
CASSLDGQPQHF	0	0	0	0	0	14	0	22	43_53	28	23	23	1.65895e-05	3674	21.217	1231	3	723	0.01998	Real	0.00108225	0.000650195
CASSVADLVGYGYTF	0	0	0	0	0	126	0	0	22_15;13_18;7_37	26	23	76	4.46418e-46	931	171.988	403	4	733	0.01998	Real	0.00110132	0.000650195
CSAAGTFDYNEQFF	0	0	0	0	0	0	122	0	60_14;8_56;78_76	26	23	76	1.72087e-45	950	171.434	406	4	752	0.01998	Real	0.00109769	0.000650195
CASSPLWGPDEKLFF	0	0	0	0	0	98	0	0	5_14;62_28;32_55;36_80	25	23	76	9.00459e-36	1212	134.037	518	4	757	0.01998	Real	0.00111732	0.000650195
CASSEIREGYTF	0	0	0	0	0	0	152	0	54_38;64_92	27	23	76	9.03445e-57	718	214.151	311	4	765	0.01998	Real	0.0010917	0.000650195
CASSVWPGDEKLFF	0	0	0	0	134	0	0	0	14_1;62_28;36_80;9_100	25	23	76	1.76095e-36	1192	121.5	562	4	767	0.01998	Real	0.00111359	0.000650195
CASSSPTGGIYEQYF	0	0	0	0	0	0	0	149	24_25;37_31;60_69;14_89	25	23	76	1.49357e-36	1188	118.079	572	4	772	0.01998	Real	0.00111483	0.000650195
CASGRTSGSQPWNEQFF	0	0	0	0	167	0	0	0	72_48;85_60;63_90	26	23	76	1.52968e-45	947	151.673	469	4	779	0.01998	Real	0.00110619	0.000650195
CSARTLRAGETQYF	0	0	0	0	129	0	0	0	47_28;27_75;5_83;40_88	25	23	76	4.3714e-35	1233	116.938	577	4	794	0.01998	Real	0.00110865	0.000650195
CASSLTGTGGRDGYTF	0	0	0	0	206	0	0	0	16_43;85_44	27	23	76	2.71909e-56	728	185.361	367	4	797	0.01998	Real	0.00108814	0.000650195
CASSLGPLELDYGYTF	0	0	0	0	197	0	0	0	57_15;64_92	27	23	76	1.02435e-53	778	177.265	389	4	836	0.01998	Real	0.00109051	0.000650195
CASSLAGTGGKDEQFF	0	0	0	0	122	0	0	0	37_31;55_35;25_36;5_74	25	23	76	4.03563e-33	1297	110.598	599	4	840	0.01998	Real	0.00111982	0.000650195
CAISEKDRGDEKLFF	0	0	0	0	0	0	86	0	68_17;16_32;10_55;83_66	25	23	76	5.43542e-32	1337	121.237	564	4	844	0.01998	Real	0.00112486	0.000650195
CASSFDRVGSTNEKLFF	0	0	0	0	0	0	0	105	14_1;51_18;62_28;18_52;10_55	24	23	76	1.14962e-25	1566	83.2622	705	4	849	0.01998	Real	0.00113507	0.000650195
CASSYSSGVGYQETQYF	0	0	0	0	0	110	0	0	50_12;3_21;53_31	26	23	76	3.47875e-40	1080	150.291	472	4	851	0.01998	Real	0.0010989	0.000650195
CASSVRWSDTQYF	0	0	0	0	0	0	107	0	85_25;15_46;33_47	26	23	76	7.35554e-40	1088	150.518	471	4	855	0.01998	Real	0.00110011	0.000650195
CASSPGTPRDTQYF	0	0	0	0	0	0	50	0	60_6;43_12;79_75;14_77;22_85;45_97	23	23	76	1.43141e-18	1890	71.0406	757	4	856	0.01998	Real	0.00114025	0.000650195
CSARVRVAFF	0	0	0	0	0	86	0	0	62_59;2_71;49_88;1_93	25	23	76	2.29741e-31	1356	117.784	574	4	859	0.01998	Real	0.00110742	0.000650195
CASTVSGSPSYEQYF	0	0	0	0	0	0	65	0	27_58;28_67;54_87;63_90;17_99	24	23	76	3.78906e-24	1626	91.9563	669	4	862	0.01998	Real	0.00112867	0.000650195
CAIMDRGPGNEQFF	0	0	0	0	0	133	0	0	37_31;77_77	27	23	76	1.17456e-48	879	181.671	376	4	880	0.01998	Real	0.00109529	0.000650195
CASSQGGVGADTQYF	0	0	0	0	0	132	0	0	33_29;46_68	27	23	76	2.74475e-48	888	180.287	379	4	888	0.01998	Real	0.00108578	0.000650195
CASSEAVGGKNIQYF	0	0	0	0	0	0	80	0	10_32;7_40;23_41;10_63	25	23	76	9.53474e-30	1408	112.871	591	4	894	0.01998	Real	0.00112108	0.000650195
CASSLGQSTDTQYF	0	0	0	56	122	0	0	0	59_10;43_12;89_24;81_46;79_75;14_77;22_85;45_97	19	23	76	1.28593e-18	1887	27.6634	1072	5	897	0.01998	Real	0.00114548	0.000650195
CASSLGNIQYF	0	0	0	0	113	0	0	0	23_41;22_43;10_63;42_68	25	23	76	1.45657e-30	1381	102.504	629	4	898	0.01998	Real	0.00111857	0.000650195
CSARGPQGSTDTQYF	0	0	0	0	113	0	0	0	45_2;33_4;28_5;69_26	25	23	76	1.45657e-30	1381	102.504	629	4	898	0.01998	Real	0.00111111	0.000650195
CASSSDLAGSTDTQYF	0	0	0	0	0	0	0	72	60_6;59_10;89_24;81_46;41_68;14_77	23	23	76	1.73341e-17	1954	57.3368	823	4	929	0.01998	Real	0.00113895	0.000650195
CASRGHINEKLFF	0	0	0	0	0	0	0	121	61_2;5_14;62_28;36_80	25	23	76	1.22524e-29	1413	95.8334	656	4	936	0.01998	Real	0.00112233	0.000650195
CASSDGQGHTDTQYF	0	0	0	0	0	0	122	0	18_45;70_78	27	23	76	1.72087e-45	950	171.434	406	4	940	0.01998	Real	0.0010929	0.000650195
CAWSVSSLGEQFF	0	0	0	0	0	0	0	91	13_9;12_28;82_35;59_49;48_80	24	23	76	3.24139e-22	1709	72.2631	752	4	955	0.01998	Real	0.0011274	0.000650195
CASSQDPGSYNEQFF	0	0	0	0	135	0	0	0	17_2;22_15;13_19	26	23	76	9.27775e-37	1184	122.412	559	4	957	0.01998	Real	0.00110254	0.000650195
CASSPTGNEQFF	0	0	0	0	0	122	0	0	50_45;78_85	27	23	76	1.32853e-44	975	166.546	423	4	961	0.01998	Real	0.00108696	0.000650195
CSASPGGPYEQYF	0	0	0	0	0	0	151	0	23_55	28	23	76	2.14887e-56	726	212.721	315	4	965	0.01998	Real	0.00107759	0.000650195
CASSQVGGGEGYEQYF	0	0	0	0	80	0	0	0	44_4;55_35;8_58;18_84;35_89	24	23	76	1.37412e-21	1737	72.8282	750	4	972	0.01998	Real	0.00113379	0.000650195
CASSPQGPYEQYF	0	0	0	0	16	0	0	0	52_92	28	23	9	1.73129e-05	3683	18.8807	1289	4	977	0.01998	Real	0.00108108	0.000650195
CSPVLRLVGGTYNEQFF	0	0	0	0	209	0	0	0	4_97	28	23	76	3.84362e-57	709	188.059	361	4	984	0.01998	Real	0.00107643	0.000650195
CASSSAYRGYASRTDTQYF	0	0	0	0	101	0	0	0	91_24;85_25;81_56;51_81	25	23	76	2.00057e-27	1487	91.7127	671	4	989	0.01998	Real	0.00111607	0.000650195
CASRYGTGVTDTQYF	0	0	0	0	0	92	0	0	91_24;85_25;39_49	26	23	76	1.44122e-33	1284	125.911	547	4	1004	0.01998	Real	0.00110497	0.000650195
CASSSKFYSPGSYEQYF	0	0	0	0	0	0	112	0	24_25;2_38	27	23	76	9.78314e-42	1035	157.49	450	4	1010	0.01998	Real	0.0010846	0.000650195
CASSSDRGGGQPQHF	0	0	0	0	0	134	0	0	3_12	28	23	76	5.02603e-49	875	183.056	371	4	1078	0.01998	Real	0.00107991	0.000650195
CASSWDRGADTQYF	0	0	0	0	0	65	0	0	89_24;85_25;15_65;41_68	25	23	76	1.12737e-23	1651	89.339	681	4	1083	0.01998	Real	0.00111235	0.000650195
CASKGAGGDTYEQYF	0	0	0	0	0	0	97	0	23_19;5_74	27	23	76	4.13088e-36	1204	136.574	511	4	1153	0.01998	Real	0.00109409	0.000650195
CASSLSGASAGNEQFF	0	0	0	0	0	0	0	149	46_38;26_93	27	23	76	1.49357e-36	1188	118.079	572	4	1172	0.01998	Real	0.00108932	0.000650195
CASSVGGDTEAFF	0	0	0	0	0	912	0	0	15_86	28	23	76	0	1	1236.14	15	4	468	0.020979	Real	0.00103093	0.000650195
CASTPGYEQYF	0	0	0	0	232	0	0	0	48_18;2_38;54_87	26	23	76	1.42573e-63	616	208.749	323	4	549	0.020979	Real	0.00104822	0.000650195
CASSFGGLGNQPQHF	0	0	0	0	0	224	0	0	3_12;54_38	27	23	76	2.8422e-82	417	302.932	190	4	569	0.020979	Real	0.00104167	0.000650195
CSARVGGGFSTDTQYF	0	0	0	0	0	126	0	0	8_3;2_71;72_84;30_98	25	23	76	4.46418e-46	931	171.988	403	4	574	0.020979	Real	0.00106045	0.000650195
CSVEGPTGGTEAFF	0	0	0	0	0	160	0	0	29_28;47_30;4_73	26	23	76	1.2849e-58	681	219.134	301	4	580	0.020979	Real	0.00104493	0.000650195
CASSRLAGVKGETQYF	0	0	0	0	0	0	188	0	39_15;64_100	27	23	76	2.49949e-70	532	261.586	239	4	629	0.020979	Real	0.00103734	0.000650195
CSAPLVGLEAYEQYF	0	0	0	0	189	0	0	0	31_38;48_64;25_79	26	23	76	1.11174e-51	813	170.069	409	4	673	0.020979	Real	0.00104603	0.000650195
CASSQLDSLNTEAFF	0	0	0	0	186	0	0	0	72_14;38_58;52_87	26	23	76	7.5609e-51	837	167.371	421	4	690	0.020979	Real	0.00105042	0.000650195
CASTLLAGGIYEQFF	0	0	0	0	0	0	0	75	59_32;11_51;45_80;42_83;18_84;2_87;26_93	22	23	76	2.91416e-18	1908	59.6935	811	4	701	0.020979	Real	0.00107296	0.000650195
CASSRQGDDEKLFF	0	0	0	0	0	130	0	0	61_2;51_18;62_28	26	23	76	1.49859e-47	903	177.52	388	4	707	0.020979	Real	0.00104932	0.000650195
CATSDGRGRTYNEQFF	0	0	0	0	0	0	154	0	76_70;27_85	27	23	76	1.59672e-57	702	217.014	305	4	756	0.020979	Real	0.00103627	0.000650195
CASSQDWDYGYTF	0	0	0	0	0	0	151	0	13_19;25_43	27	23	76	2.14887e-56	726	212.721	315	4	773	0.020979	Real	0.00103842	0.000650195
CASKGTRGETQYF	0	0	0	0	0	0	117	0	94_47;34_94;64_100	26	23	76	1.29868e-43	993	164.462	428	4	782	0.020979	Real	0.00105708	0.000650195
CASSQEGRLNTEAFF	0	0	0	0	164	0	0	0	29_28;10_64;52_87	26	23	76	1.07543e-44	973	148.925	476	4	793	0.020979	Real	0.00105152	0.000650195
CASSLLISTSGTSSSYNEQFF	0	0	0	0	0	0	190	0	17_54	28	23	76	4.40642e-71	523	264.375	235	4	804	0.020979	Real	0.00103199	0.000650195
CASSEIQNTEAFF	0	0	0	0	0	0	53	0	80_3;12_13;74_16;4_32;38_58;4_73	23	23	76	1.1031e-19	1835	75.2239	740	4	816	0.020979	Real	0.00107181	0.000650195
CSAHDRGQETQYF	0	0	0	0	0	0	140	0	6_37;5_83	27	23	76	2.95319e-52	805	197	343	4	823	0.020979	Real	0.00103306	0.000650195
CASSFSGTSGRIYNEQFF	0	0	0	0	123	0	0	0	38_4;72_48;76_70;79_94	25	23	76	2.10894e-33	1287	111.498	595	4	833	0.020979	Real	0.00106383	0.000650195
CSVSTGMNTEAFF	0	0	0	0	0	0	87	0	59_14;25_27;4_73;16_98	25	23	76	2.29624e-32	1327	122.631	558	4	835	0.020979	Real	0.0010582	0.000650195
CASSPLVSNTQYF	0	0	0	0	0	85	0	0	53_18;54_38;54_87;14_91	25	23	76	5.34731e-31	1366	116.429	578	4	866	0.020979	Real	0.0010627	0.000650195
CASSFGQGTIYSYEQYF	0	0	0	0	0	84	0	0	2_38;50_42;42_68;17_99	25	23	76	1.24444e-30	1379	115.075	584	4	876	0.020979	Real	0.0010661	0.000650195
CASDRGYSELFF	0	0	0	0	0	0	0	209	22_15;56_91	27	23	76	1.98354e-51	821	164.385	429	4	879	0.020979	Real	0.00104275	0.000650195
CASSLRVGTDTQYF	0	0	0	0	0	0	0	163	60_6;93_24;15_46	26	23	76	5.29502e-40	1085	129.246	534	4	881	0.020979	Real	0.00105263	0.000650195
CASSSRRGGSSYEQYF	0	0	0	0	0	64	0	0	26_3;40_35;27_55;28_67;17_99	24	23	76	2.61468e-23	1665	87.9845	686	4	890	0.020979	Real	0.00106724	0.000650195
CASSLRLAGGNEQFF	0	0	0	0	0	0	126	0	38_4;4_54	27	23	76	5.40793e-47	915	177.036	390	4	908	0.020979	Real	0.00104058	0.000650195
CSVTWGAGELFF	0	0	0	0	0	94	0	0	63_15;9_20;74_55	26	23	76	2.65559e-34	1260	128.619	535	4	987	0.020979	Real	0.00104384	0.000650195
CASSFSGREGTQYF	0	0	0	0	0	0	71	0	13_19;24_29;11_47;5_61	25	23	76	2.19266e-26	1533	100.322	638	4	996	0.020979	Real	0.00106496	0.000650195
CASSLAGGGDGYTF	0	0	0	0	128	0	0	0	4_41;85_44;42_68	26	23	76	8.32489e-35	1245	116.026	579	4	1000	0.020979	Real	0.00105485	0.000650195
CASSLPTVDEQYF	0	0	0	0	0	0	54	0	40_35;50_42;39_54;54_87;17_99	24	23	76	4.69115e-20	1814	76.6183	734	4	1003	0.020979	Real	0.00106952	0.000650195
CASSPRTGWDEQYF	0	0	0	0	0	0	0	180	38_4;42_6	27	23	76	2.91658e-44	980	141.593	497	4	1007	0.020979	Real	0.0010395	0.000650195
CSASGPGITYNEQFF	0	0	0	0	0	0	69	0	60_14;8_56;78_76;42_79	25	23	76	1.22228e-25	1568	97.5336	649	4	1014	0.020979	Real	0.00105932	0.000650195
CASSFSVSYEQYF	0	0	0	0	0	89	0	0	24_25;28_67;38_82	26	23	76	1.82062e-32	1323	121.847	561	4	1030	0.020979	Real	0.00105597	0.000650195
CATSDTPGQGSNEQFF	0	0	0	0	0	0	0	137	24_29;42_68;27_85	26	23	76	1.28776e-33	1281	108.52	606	4	1032	0.020979	Real	0.00104712	0.000650195
CSAEPLLAARTDTQYF	0	0	63	0	0	0	177	0	45_2;33_4;28_5;67_6;69_26;72_84;48_90;49_91;30_98	16	23	76	1.54969e-23	1656	3.87687	2670	5	1033	0.020979	Real	0.00107411	0.000650195
CASTNTDTQYF	0	0	62	0	0	0	153	0	60_6;59_10;43_12;89_24;93_24;60_53;39_72;79_75;14_77;22_85;11_93;45_97	15	23	76	4.92457e-18	1924	3.40719	2804	5	1055	0.020979	Real	0.00107527	0.000650195
CASSLSPSYEQYF	0	0	0	0	0	51	0	0	2_38;27_58;38_82;54_87;17_99	24	23	76	1.43489e-18	1891	70.3745	760	4	1057	0.020979	Real	0.00106838	0.000650195
CASSDVGTQYF	0	0	0	0	0	0	0	77	13_14;63_18;30_24;6_37;68_53	24	23	76	9.02223e-19	1879	61.2647	803	4	1073	0.020979	Real	0.00107066	0.000650195
CATSRLPARGNGYTF	0	0	0	0	0	0	103	0	8_39;64_92	27	23	76	2.32737e-38	1134	144.94	486	4	1087	0.020979	Real	0.0010352	0.000650195
CSARAGSGGTRRDQHF	0	0	0	0	0	0	0	98	31_9;33_51;70_60;15_88	25	23	76	8.28464e-24	1641	77.7626	729	4	1105	0.020979	Real	0.00106157	0.000650195
CATSVGRPLNTEAFF	0	0	0	0	139	0	0	0	38_58;10_64	27	23	76	7.17761e-38	1149	126.064	545	4	1135	0.020979	Real	0.00103413	0.000650195
CASSLGEFTEAFF	0	0	0	0	0	70	0	0	10_64;4_73;42_95	26	23	76	1.67471e-25	1571	96.1117	655	4	1243	0.020979	Real	0.00105374	0.000650195
CSAYWGIKETQYF	0	0	0	0	234	0	0	0	13_49;5_83;1_93	26	23	76	7.41515e-64	613	210.549	320	4	546	0.021978	Real	0.000992063	0.000650195
CASSVTRVSGELFF	0	0	0	0	0	131	0	0	51_38;63_47;10_97	26	23	76	6.41366e-48	896	178.903	384	4	702	0.021978	Real	0.000996016	0.000650195
CASSEILRGHYEQYF	0	0	0	0	0	0	127	0	15_41;8_58;61_79	26	23	76	2.27658e-47	906	178.46	386	4	710	0.021978	Real	0.00100301	0.000650195
CASSEEGGPDTQYF	0	0	0	0	0	0	0	196	15_65;46_68;39_72	26	23	76	2.97047e-48	890	154.167	462	4	749	0.021978	Real	0.00100402	0.000650195
CASSQSGELETQYF	0	0	0	0	0	0	0	92	13_14;34_19;89_24;2_29;11_47;18_87	23	23	76	1.80108e-22	1702	73.0487	749	4	758	0.021978	Real	0.00102564	0.000650195
CASRPSRGGAGYNEQFF	0	0	0	0	171	0	0	0	47_19;18_84;35_89	26	23	76	1.14922e-46	919	155.339	457	4	762	0.021978	Real	0.00100604	0.000650195
CASSFDYHLNNEQFF	0	0	0	0	0	0	153	0	38_4;50_45	27	23	76	3.79817e-57	708	215.582	309	4	764	0.021978	Real	0.000990099	0.000650195
CASSPGDIVVDTQYF	0	0	0	0	0	0	0	90	43_12;93_24;79_75;14_77;51_81;45_97	23	23	76	5.85047e-22	1719	71.4775	755	4	768	0.021978	Real	0.00102669	0.000650195
CASSQSRGLGETQYF	0	0	0	0	166	0	0	0	42_18;94_47;42_68	26	23	76	2.92772e-45	955	150.757	470	4	786	0.021978	Real	0.000998004	0.000650195
CASTASGVYNEQFF	0	0	0	0	0	115	0	0	38_4;4_41;63_90	26	23	76	5.0248e-42	1031	157.064	452	4	807	0.021978	Real	0.000994036	0.000650195
CASSRNPTASTDTQYF	0	0	0	0	0	0	0	65	60_6;59_10;89_24;81_46;41_68;14_77;45_97	22	23	76	1.31198e-15	2078	51.838	852	4	815	0.021978	Real	0.00102987	0.000650195
CASSLDASTDTQYF	0	0	0	0	97	0	0	0	60_6;59_10;43_12;39_72;79_75	24	23	76	2.54807e-26	1536	88.1155	685	4	819	0.021978	Real	0.00102249	0.000650195
CASSLHASYRATYEQYF	0	0	0	0	157	0	0	0	39_54;38_82;52_92	26	23	76	1.0566e-42	1017	142.518	494	4	825	0.021978	Real	0.001	0.000650195
CASNLRSGPYGYTF	0	0	0	0	124	0	0	0	59_27;42_68;8_79;64_92	25	23	76	1.10309e-33	1280	112.397	592	4	827	0.021978	Real	0.00101833	0.000650195
CASSQSWDSEQYF	0	0	0	0	0	0	0	173	2_38;27_58;28_67	26	23	76	1.30091e-42	1019	137.232	508	4	834	0.021978	Real	0.000997009	0.000650195
CASSFSGGAYPSSYNEQFF	0	0	0	0	0	0	109	0	25_39;17_54;54_87	26	23	76	1.30697e-40	1067	153.307	464	4	837	0.021978	Real	0.001002	0.000650195
CASSWTGSSYEQYF	0	0	0	0	0	0	66	0	40_35;38_82;54_87;52_92;17_99	24	23	76	1.60631e-24	1610	93.3506	665	4	852	0.021978	Real	0.00102145	0.000650195
CASSSHRVSSGITTDTQYF	0	0	0	0	0	0	84	0	57_6;59_10;39_49;14_77	25	23	76	3.04436e-31	1358	118.448	571	4	858	0.021978	Real	0.00101112	0.000650195
CASSLAGAGGALDYGYTF	0	0	0	0	70	0	0	0	58_18;23_19;16_43;6_46;33_51;35_89	23	23	76	9.32089e-19	1880	63.836	789	4	870	0.021978	Real	0.00102775	0.000650195
CASSPRPGPSGSWSAKNIQYF	0	0	0	0	0	0	125	0	53_30;58_55	27	23	76	1.28455e-46	921	175.617	392	4	914	0.021978	Real	0.00098912	0.000650195
CASSYKENTAYEQYF	0	0	0	0	0	102	0	0	24_25;40_35;17_99	26	23	76	3.04842e-37	1172	139.455	503	4	916	0.021978	Real	0.000995025	0.000650195
CSANSKFFQETQYF	0	0	0	0	0	61	0	0	42_27;47_28;6_37;40_88;52_92	24	23	76	3.2574e-22	1710	83.9208	702	4	927	0.021978	Real	0.00101937	0.000650195
CASSPDRDSHFRISGNTIYF	0	0	0	0	0	0	97	0	11_15;15_64;16_97	26	23	76	4.13088e-36	1204	136.574	511	4	939	0.021978	Real	0.000999001	0.000650195
CASSQVLRGINYGYTF	0	0	0	0	212	0	0	0	4_41	28	23	76	5.47814e-58	691	190.758	354	4	969	0.021978	Real	0.000985222	0.000650195
CASSQSQGASGELFF	0	0	0	0	0	0	71	0	44_4;63_15;58_18;85_60	25	23	76	2.19266e-26	1533	100.322	638	4	996	0.021978	Real	0.00101215	0.000650195
CAIRTTVSEAGNTIYF	0	0	0	0	0	116	0	0	6_58;7_97	27	23	76	2.15259e-42	1026	158.419	447	4	1005	0.021978	Real	0.00099108	0.000650195
CASGRGNQPQHF	0	0	0	0	0	0	0	227	42_97	28	23	76	5.66859e-56	735	178.533	385	4	1008	0.021978	Real	0.000987167	0.000650195
CSAAPGQGQYF	0	0	0	0	0	0	0	109	57_28;70_41;55_63;48_64	25	23	76	1.08869e-26	1521	86.4049	692	4	1012	0.021978	Real	0.00100806	0.000650195
CASSVAGQGAQAYTF	0	0	0	0	0	144	0	0	77_77	28	23	76	1.03149e-52	794	196.913	344	4	1015	0.021978	Real	0.000984252	0.000650195
CASWTGRGGYGYTF	0	0	0	0	75	0	0	0	6_22;59_27;8_39;74_66;14_83	24	23	76	3.53193e-20	1809	68.3321	769	4	1016	0.021978	Real	0.00102041	0.000650195
CATWDSDSGNTIYF	0	0	0	0	0	0	67	0	40_8;33_28;15_64;7_97	25	23	76	6.80819e-25	1595	94.745	659	4	1037	0.021978	Real	0.0010101	0.000650195
CSASGISWGTDTQYF	0	0	0	0	0	0	0	50	45_2;33_4;14_5;72_84;48_90;4_97;30_98	22	23	76	6.08485e-12	2408	40.0554	927	4	1042	0.021978	Real	0.00102881	0.000650195
CASADVPDGTTYQYQETQYF	0	0	0	0	0	0	83	0	33_28;12_64;78_85	26	23	76	7.20344e-31	1369	117.054	576	4	1065	0.021978	Real	0.00100705	0.000650195
CASSFRAGGLAVPSSYEQYF	0	0	0	0	0	0	0	101	32_55;8_58;42_83;63_90	25	23	76	1.28495e-24	1608	80.1195	717	4	1075	0.021978	Real	0.00101626	0.000650195
CSARDRSVRTGGIPQPQHF	0	0	0	0	0	106	0	0	16_48;1_93	27	23	76	1.0305e-38	1123	144.873	487	4	1080	0.021978	Real	0.000988142	0.000650195
CSARVQELSAFF	0	0	0	0	0	82	0	0	25_31;44_67;1_93	26	23	76	6.7372e-30	1403	112.366	593	4	1097	0.021978	Real	0.000993049	0.000650195
CASSLAAGFQHF	0	0	0	0	0	0	0	75	63_18;30_45;32_55;85_60;42_83	24	23	76	2.91416e-18	1908	59.6935	811	4	1099	0.021978	Real	0.00102354	0.000650195
CASSLGSSGRVGDTQYF	0	0	0	0	0	0	127	0	35_69	28	23	76	2.27658e-47	906	178.46	386	4	1107	0.021978	Real	0.000986193	0.000650195
CASSFTPSGGTLFAYNEQFF	0	0	0	0	0	63	0	0	38_4;26_23;22_53;58_57	25	23	76	6.06278e-23	1683	86.6299	691	4	1110	0.021978	Real	0.00101523	0.000650195
CASSLESGLSSYNEQFF	0	0	0	0	0	0	59	0	38_4;50_45;4_54;79_94	25	23	76	6.49602e-22	1721	83.5903	704	4	1144	0.021978	Real	0.00101317	0.000650195
CASRRYEQYF	0	0	0	0	0	76	0	0	40_35;27_58;52_92	26	23	76	1.06532e-27	1477	104.239	623	4	1165	0.021978	Real	0.00100503	0.000650195
CSARDPSGRGNEQFF	0	0	0	0	169	0	0	0	70_41	28	23	76	4.18637e-46	930	153.506	463	4	1168	0.021978	Real	0.000983284	0.000650195
CASSIRATDTQYF	0	0	0	0	0	23	0	72	18_45;39_49;4_53;70_78	25	23	76	8.83988e-09	2841	44.9155	890	3	1202	0.021978	Real	0.0010142	0.000650195
CAWSLDNTDTQYF	0	0	0	0	0	0	0	86	50_19;91_24;66_26;12_28	25	23	76	6.44314e-21	1773	68.335	768	4	1214	0.021978	Real	0.00100908	0.000650195
CASSLAATGISGANVLTF	0	0	0	0	0	0	0	106	14_24;68_28;64_97	26	23	76	6.34991e-26	1553	84.0479	701	4	1258	0.021978	Real	0.001001	0.000650195
CSARDLADYLRPYNEQFF	59	0	0	0	604	0	0	0	14_5;60_14;8_56;44_67;42_79	23	23	76	2.63606e-102	294	9.07141	1874	5	1261	0.021978	Real	0.00102459	0.000650195
CASSFQRASQHF	0	0	0	0	0	0	47	0	2_38;38_82;78_85;17_99	25	23	76	1.85138e-17	1956	66.8571	775	4	1350	0.021978	Real	0.00101729	0.000650195
CSARKQGATRVNTEAFF	0	0	0	0	0	86	0	0	59_14;43_58;4_73;2_92;16_98	24	23	76	2.29741e-31	1356	117.784	574	4	667	0.022977	Real	0.000970874	0.000650195
CASSLREEQFF	0	0	0	0	0	0	77	0	22_15;63_18;30_24;78_85;5_89	24	23	76	1.26038e-28	1447	108.688	605	4	731	0.022977	Real	0.000974659	0.000650195
CSAERTGTYNEQFF	0	0	0	0	0	126	0	0	24_28;16_32;18_33	26	23	76	4.46418e-46	931	171.988	403	4	733	0.022977	Real	0.00095057	0.000650195
CSADIFNRYGYTF	0	0	0	0	137	0	0	0	11_9;35_70;2_71;64_92	25	23	76	2.57861e-37	1169	124.238	553	4	754	0.022977	Real	0.000959693	0.000650195
CAISAPPGQGISGNYNEQFF	0	0	0	0	0	96	0	0	16_32;8_56;42_79;7_97	25	23	76	4.89105e-35	1235	131.328	526	4	774	0.022977	Real	0.000969932	0.000650195
CSSRPPGGTDTQYF	0	0	0	0	0	94	0	0	45_2;39_49;72_84;49_91	25	23	76	2.65559e-34	1260	128.619	535	4	789	0.022977	Real	0.000956938	0.000650195
CASSLRGTQETQYF	0	335	0	0	0	519	0	0	38_5;13_19;76_19;47_25;11_47;30_50;86_61;21_85;18_87;2_95;45_96	13	23	76	9.70097e-27	1520	2.09626	3509	5	811	0.022977	Real	0.000982318	0.000650195
CASSGQAQETQYF	0	0	0	0	0	0	0	84	50_12;42_35;6_37;94_47;41_61;5_89	23	23	76	2.19885e-20	1801	66.7638	776	4	817	0.022977	Real	0.000980392	0.000650195
CASSSRIGFGSGTQYF	0	0	0	0	0	0	111	0	48_18;22_40;68_81	26	23	76	2.32154e-41	1047	156.095	454	4	820	0.022977	Real	0.000952381	0.000650195
CASSLARGYGYTF	0	0	0	0	0	107	0	0	25_43;14_83;64_92	26	23	76	4.41768e-39	1111	146.228	483	4	872	0.022977	Real	0.00095511	0.000650195
CASSQSLSVGKETQYF	0	0	0	0	0	84	0	0	76_19;53_31;42_35;94_47	25	23	76	1.24444e-30	1379	115.075	584	4	876	0.022977	Real	0.000963391	0.000650195
CASSMGQGADEQFF	0	0	0	0	0	0	81	0	58_18;23_19;5_26;32_55	25	23	76	4.03133e-30	1396	114.265	585	4	885	0.022977	Real	0.000966184	0.000650195
CASSLLAGDTDTQYF	0	0	0	0	0	0	47	0	59_10;89_24;81_46;41_68;14_77;11_93	23	23	76	1.85138e-17	1956	66.8571	775	4	902	0.022977	Real	0.000979432	0.000650195
CASSFRTSRLASSNYGYTF	0	0	0	0	0	129	0	0	57_15;35_70	27	23	76	3.50136e-47	910	176.136	391	4	906	0.022977	Real	0.00094697	0.000650195
CASSDAATVNEQFF	0	0	0	0	0	0	61	0	38_4;24_28;40_35;25_36;50_42	24	23	76	1.17048e-22	1695	86.379	693	4	910	0.022977	Real	0.00097561	0.000650195
CATLVQKGTGELFF	0	0	0	0	0	0	0	157	74_55;66_61;10_97	26	23	76	1.26472e-38	1124	124.458	552	4	915	0.022977	Real	0.000951475	0.000650195
CASSVATGTVYEQYF	0	0	0	0	0	0	0	119	2_38;27_58;28_67;38_82	25	23	76	4.05846e-29	1428	94.262	661	4	947	0.022977	Real	0.000960615	0.000650195
CASSSLIQGVGLNTEAFF	0	0	0	0	0	157	0	0	57_30	28	23	76	1.64564e-57	703	214.963	310	4	952	0.022977	Real	0.000942507	0.000650195
CASSSLNLAGGLITDTQYF	0	0	0	0	0	59	0	0	57_6;33_29;39_49;60_53;15_65	24	23	76	1.74841e-21	1740	81.2116	712	4	953	0.022977	Real	0.000971817	0.000650195
CASSLVEQETQYF	0	0	0	0	0	0	0	89	50_12;42_35;6_37;94_47;41_61	24	23	76	1.05944e-21	1732	70.6918	759	4	974	0.022977	Real	0.00097371	0.000650195
CASRKQGAPSTDTQYF	0	0	0	0	0	0	56	0	41_68;39_72;51_81;5_84;11_93	24	23	76	8.47622e-21	1778	79.4071	721	4	979	0.022977	Real	0.000976562	0.000650195
CASSPTRGGFSVGQFF	0	0	0	0	0	73	0	0	27_55;45_58;35_81;35_89	25	23	76	1.33676e-26	1524	100.175	639	4	993	0.022977	Real	0.00096432	0.000650195
CASSLLSSGNIQYF	0	0	0	0	0	0	71	0	47_17;46_38;68_81;64_92	25	23	76	2.19266e-26	1533	100.322	638	4	996	0.022977	Real	0.000968992	0.000650195
CSARDFSGSTDTQYF	0	0	0	0	0	0	71	0	45_2;28_5;72_84;48_90	25	23	76	2.19266e-26	1533	100.322	638	4	996	0.022977	Real	0.000958773	0.000650195
CASSLNREETQYF	0	0	0	0	0	25	21	23	76_19;53_31;42_35;64_100	25	23	76	5.65185e-06	3530	28.2412	1062	2	999	0.022977	Real	0.000968054	0.000650195
CSAYRRQSYGYTF	0	0	0	0	0	0	0	176	13_46;2_71	27	23	76	3.62585e-43	1007	139.63	502	4	1021	0.022977	Real	0.000944287	0.000650195
CAISAVRETQYF	0	0	0	0	0	0	0	222	58_57	28	23	76	1.41142e-54	761	174.603	396	4	1028	0.022977	Real	0.000943396	0.000650195
CASSLVPQGIGADQYF	0	0	0	0	0	0	0	103	59_10;30_14;2_29;59_66	25	23	76	3.80985e-25	1584	81.6909	711	4	1059	0.022977	Real	0.000967118	0.000650195
CASSLVGSGRNDEQFF	0	0	0	0	0	0	105	0	4_54;26_93	27	23	76	4.13825e-39	1109	147.729	478	4	1066	0.022977	Real	0.000946074	0.000650195
CSVCGGVSYEQYF	32	0	0	0	281	0	0	0	50_9;82_35;31_38;27_58;28_67;41_78;68_79;54_87;40_100	20	23	76	4.03046e-45	959	7.68538	2019	5	1093	0.022977	Real	0.000981354	0.000650195
CASSLGSYGVNTEAFF	0	0	0	0	114	0	0	0	57_33;46_58;42_95	26	23	76	7.53581e-31	1370	103.404	624	4	1094	0.022977	Real	0.000954198	0.000650195
CASSPLLGLGYTF	0	0	0	0	0	0	37	0	57_15;42_18;67_22;25_43;8_79;45_96	23	23	76	9.13111e-14	2236	52.9105	846	4	1102	0.022977	Real	0.000978474	0.000650195
CASRENGGELFF	0	0	0	0	0	0	99	0	2_87;63_90	27	23	76	7.35335e-37	1182	139.363	504	4	1131	0.022977	Real	0.000947867	0.000650195
CSAREDSYNEKLFF	0	0	0	0	0	0	59	0	14_5;25_31;10_55;36_80	25	23	76	6.49602e-22	1721	83.5903	704	4	1144	0.022977	Real	0.000957854	0.000650195
CASSLMQGGNEQYF	0	0	0	0	0	0	0	119	5_61;78_85;52_92	26	23	76	4.05846e-29	1428	94.262	661	4	1157	0.022977	Real	0.000953289	0.000650195
CSARDLRNSYEQYF	0	0	0	0	104	0	0	0	31_38;55_63;46_85	26	23	76	2.97433e-28	1460	94.4106	660	4	1173	0.022977	Real	0.000949668	0.000650195
CASSNWLGTEAFF	0	0	0	0	0	57	0	0	12_13;4_32;10_64;8_79	25	23	76	9.37465e-21	1779	78.5024	725	4	1190	0.022977	Real	0.000965251	0.000650195
CASSSLPGTNTDTQYF	0	0	0	0	0	0	0	84	93_24;52_44;15_46;39_49	25	23	76	2.19885e-20	1801	66.7638	776	4	1237	0.022977	Real	0.000961538	0.000650195
CASSFYRSPQETQYF	0	0	0	0	0	0	0	108	50_12;94_47;41_61	26	23	76	1.9548e-26	1531	85.6192	695	4	1242	0.022977	Real	0.000956023	0.000650195
CASSRQGRLDNEQFF	0	0	0	0	0	0	0	83	38_4;24_28;25_36;7_37	25	23	76	4.09595e-20	1813	65.9782	780	4	1247	0.022977	Real	0.000962464	0.000650195
CASSPTPIAGGTDTQYF	0	0	0	0	0	0	40	0	60_6;59_10;93_24;41_68;45_97	24	23	76	7.16123e-15	2138	57.0948	824	4	1254	0.022977	Real	0.000972763	0.000650195
CASRGGPSTDTQYF	0	0	0	0	0	18	34	0	89_24;60_53;39_72;51_81;11_93	24	23	76	5.14754e-07	3231	37.2251	953	3	1267	0.022977	Real	0.000977517	0.000650195
CATGQQGIFYNEQFF	0	0	0	0	0	0	85	0	25_49;42_68	27	23	76	1.28645e-31	1350	119.842	568	4	1277	0.022977	Real	0.00094518	0.000650195
CASGQKAGGPENEQFF	0	0	0	0	0	0	79	0	72_48;63_90	27	23	76	2.25479e-29	1419	111.477	596	4	1354	0.022977	Real	0.000948767	0.000650195
CASSLQVQREYNEQFF	0	0	0	0	0	0	0	141	38_4;25_36;25_39;17_54;79_94	24	23	76	1.21808e-34	1249	111.705	594	4	624	0.023976	Real	0.000934579	0.000650195
CASSGYGGSGNTIYF	0	0	0	0	0	0	105	0	40_8;6_58;15_64;7_97	25	23	76	4.13825e-39	1109	147.729	478	4	679	0.023976	Real	0.000925926	0.000650195
CASSLSLAGTGGEQFF	0	0	0	0	143	0	0	0	42_18;85_44;5_74;68_81	25	23	76	5.58147e-39	1114	129.717	532	4	704	0.023976	Real	0.000924214	0.000650195
CASSRGPTGGGEQFF	0	0	0	0	224	0	0	0	44_4;13_49	27	23	76	2.39719e-61	646	201.553	335	4	740	0.023976	Real	0.000905797	0.000650195
CSVSAYWDAGGGNIQYF	0	0	0	0	109	0	0	0	30_26;47_30;13_46;27_75;40_100	24	23	76	2.05954e-29	1417	98.9071	645	4	744	0.023976	Real	0.000930233	0.000650195
CASSPLAGTQETQYF	0	0	0	0	0	0	59	0	13_14;53_31;94_47;41_61;5_89;64_100	23	23	76	6.49602e-22	1721	83.5903	704	4	747	0.023976	Real	0.00093985	0.000650195
CASRGRGETQYF	0	0	0	0	0	0	0	90	50_12;8_23;58_57;5_89;64_91;34_94	23	23	76	5.85047e-22	1719	71.4775	755	4	768	0.023976	Real	0.00094162	0.000650195
CASGSERSTDTQYF	0	0	0	0	0	71	0	0	28_5;85_25;69_26;4_53;30_98	24	23	76	7.21204e-26	1557	97.4662	650	4	813	0.023976	Real	0.00093633	0.000650195
CASSLVRGYREVPYEQYF	0	0	0	0	96	0	0	0	42_18;15_41;27_58;60_69;61_79	24	23	76	4.81713e-26	1546	87.2162	689	4	829	0.023976	Real	0.000933707	0.000650195
CSASSGIPDTQYF	0	0	0	0	0	0	67	0	45_2;28_5;23_55;72_84;46_85	24	23	76	6.80819e-25	1595	94.745	659	4	839	0.023976	Real	0.000931099	0.000650195
CASSLGLGTGLDGYTF	0	0	0	0	0	139	0	0	13_18;64_92	27	23	76	7.20479e-51	833	189.981	356	4	847	0.023976	Real	0.000906618	0.000650195
CSARSLAGSEDTQYF	0	0	0	0	0	0	63	0	45_2;33_4;28_5;46_85;40_88	24	23	76	2.10693e-23	1663	89.1677	682	4	887	0.023976	Real	0.000932836	0.000650195
CSAVRGIGSPLHF	0	0	0	0	182	0	0	0	11_28;62_59	27	23	76	9.7743e-50	861	163.773	431	4	899	0.023976	Real	0.000903342	0.000650195
CASSSGGNSLNTEAFF	0	0	0	0	0	103	0	0	57_30;10_64;42_95	26	23	76	1.3073e-37	1155	140.81	498	4	903	0.023976	Real	0.000913242	0.000650195
CASSVGAGFSYEQYF	0	0	0	0	0	0	79	0	47_17;42_18;50_73;45_80	25	23	76	2.25479e-29	1419	111.477	596	4	905	0.023976	Real	0.00092081	0.000650195
CSARGSRGTSSGNEQFF	0	0	0	0	0	0	126	0	14_5;27_75	27	23	76	5.40793e-47	915	177.036	390	4	908	0.023976	Real	0.000904159	0.000650195
CASSRAKETQYF	0	0	0	0	0	0	0	73	38_5;13_14;34_19;47_25;11_47;30_50	23	23	76	9.53088e-18	1937	58.1224	819	4	917	0.023976	Real	0.000938967	0.000650195
CASSQVNSNYGYTF	0	0	0	0	0	0	99	0	57_15;13_18;64_92	26	23	76	7.35335e-37	1182	139.363	504	4	921	0.023976	Real	0.000914077	0.000650195
CATGLAGTDTQYF	0	0	0	0	0	0	45	0	60_6;59_10;91_24;33_47;41_68;35_69	23	23	76	1.01808e-16	2002	64.068	788	4	937	0.023976	Real	0.000938086	0.000650195
CSSLAGGRGETQYF	0	0	0	0	0	99	0	0	13_49;35_81;15_88	26	23	76	3.86304e-36	1203	135.392	515	4	942	0.023976	Real	0.000909091	0.000650195
CASSLIRARATQYF	0	0	0	0	137	0	0	0	25_43;27_58;63_66	26	23	76	2.57861e-37	1169	124.238	553	4	944	0.023976	Real	0.000915751	0.000650195
CASSPGQGDGYTF	3	0	0	0	59	0	0	0	14_89	28	23	9	1.53024e-13	2251	14.1624	1508	5	960	0.023976	Real	0.000902527	0.000650195
CSTRRTGNTGELFF	0	0	0	0	0	94	0	0	25_35;63_47;74_55	26	23	76	2.65559e-34	1260	128.619	535	4	987	0.023976	Real	0.000908265	0.000650195
CSAREQGIVTDTQYF	0	0	0	0	0	0	0	67	45_2;33_4;69_26;72_84;48_90;49_91	23	23	76	3.70655e-16	2035	53.4091	844	4	991	0.023976	Real	0.000937207	0.000650195
CASSVERGPTHYGYTF	0	0	0	0	0	0	90	0	57_15;13_18;42_68	26	23	76	1.73001e-33	1285	126.814	544	4	1002	0.023976	Real	0.000911577	0.000650195
CASSFMTDPNTGELFF	0	0	0	0	0	0	89	0	63_15;51_38;10_97	26	23	76	4.0966e-33	1298	125.42	548	4	1011	0.023976	Real	0.000918274	0.000650195
CAWSQGVDEKLFF	0	0	0	0	97	0	0	0	5_14;66_26;44_31;13_49	25	23	76	2.54807e-26	1536	88.1155	685	4	1018	0.023976	Real	0.000919963	0.000650195
CASSTETGTNEKLFF	0	0	0	0	96	0	0	0	61_2;62_28;18_52;10_55	25	23	76	4.81713e-26	1546	87.2162	689	4	1026	0.023976	Real	0.000921659	0.000650195
CSASGNPNSDTEAFF	0	0	0	0	0	0	0	77	59_14;70_22;20_34;35_38;43_58	24	23	76	9.02223e-19	1879	61.2647	803	4	1073	0.023976	Real	0.000931966	0.000650195
CASSESAGEPYEQYF	0	0	0	0	0	65	0	0	2_38;42_83;54_87;52_92	25	23	76	1.12737e-23	1651	89.339	681	4	1083	0.023976	Real	0.000927644	0.000650195
CSARATGSEAFF	0	0	0	0	115	0	0	0	16_48;44_52;2_71	26	23	76	3.90367e-31	1363	104.303	622	4	1089	0.023976	Real	0.000909918	0.000650195
CASSKQGSNTEAFF	0	0	0	0	0	0	78	0	66_23;38_58;52_87	26	23	76	5.33134e-29	1431	110.082	601	4	1122	0.023976	Real	0.000917431	0.000650195
CATSRDRQYEAFF	0	0	0	0	139	0	0	0	74_3;8_23	27	23	76	7.17761e-38	1149	126.064	545	4	1135	0.023976	Real	0.000904977	0.000650195
CASSLTSEGPGDTQYF	0	0	0	0	0	0	0	56	60_6;59_10;43_12;81_46;22_85;45_97	23	23	76	1.50815e-13	2249	44.7683	891	4	1140	0.023976	Real	0.000940734	0.000650195
CASSQDPDYYGYTF	0	0	0	0	0	0	0	93	63_18;12_32;4_41;64_92	25	23	76	1.00331e-22	1690	73.8343	745	4	1151	0.023976	Real	0.000922509	0.000650195
CASSLAFRGAKNIQYF	0	0	0	0	101	0	0	0	6_46;27_55;10_63	26	23	76	2.00057e-27	1487	91.7127	671	4	1198	0.023976	Real	0.00091659	0.000650195
CASSLMSGGGETQYF	0	0	0	0	0	0	0	87	13_49;33_51;32_55;15_86	25	23	76	3.51438e-21	1761	69.1206	765	4	1203	0.023976	Real	0.000925069	0.000650195
CASSPGQVSYEQYF	0	0	0	0	0	0	0	109	26_3;39_54;62_96	26	23	76	1.08869e-26	1521	86.4049	692	4	1232	0.023976	Real	0.000914913	0.000650195
CASSYSISAGETQYF	0	0	0	0	0	70	0	0	47_25;53_31;68_53	26	23	76	1.67471e-25	1571	96.1117	655	4	1243	0.023976	Real	0.000910747	0.000650195
CASSERSAPGYTF	0	0	0	0	0	0	52	0	21_26;54_38;42_68;8_79	25	23	76	2.59306e-19	1853	73.8295	746	4	1250	0.023976	Real	0.000928505	0.000650195
CASNSVGAQHF	0	0	0	0	0	0	0	106	15_41;41_61;14_89	26	23	76	6.34991e-26	1553	84.0479	701	4	1258	0.023976	Real	0.000919118	0.000650195
CASSFPGLAGGPREQFF	0	0	0	0	73	0	0	0	70_41;85_60;63_90;26_93	25	23	76	1.30364e-19	1840	66.5337	777	4	1264	0.023976	Real	0.000926784	0.000650195
CASSPPQGDTQYF	0	0	0	0	0	0	51	0	67_22;86_39;52_65;51_81	25	23	76	6.09346e-19	1870	72.435	751	4	1268	0.023976	Real	0.000923361	0.000650195
CASSSGRQGTQYF	0	0	0	0	0	68	0	0	53_18;4_53;54_87	26	23	76	9.02518e-25	1604	93.4026	664	4	1272	0.023976	Real	0.000912409	0.000650195
CASGRRGAGANVLTF	0	0	0	0	0	84	0	0	68_28;64_97	27	23	76	1.24444e-30	1379	115.075	584	4	1313	0.023976	Real	0.000907441	0.000650195
CASSKLAIQETQYF	0	0	0	0	0	39	0	0	38_5;47_25;11_47;39_72;2_95	24	23	76	3.22622e-14	2200	54.1167	841	4	1314	0.023976	Real	0.000935454	0.000650195
CSARDPGIGSPLHF	0	0	0	0	138	0	0	0	46_85	28	23	76	1.36022e-37	1158	125.151	550	4	1393	0.023976	Real	0.000901713	0.000650195
CASRGIAGGVHEQFF	0	0	0	0	0	0	0	69	44_4;15_41;48_72;18_84	25	23	76	1.07175e-16	2003	54.9802	837	4	1431	0.023976	Real	0.000929368	0.000650195
CASSLGDTDEQYF	0	0	0	0	198	0	0	0	12_20;2_29;46_58	26	23	76	5.27167e-54	771	178.164	387	4	643	0.024975	Real	0.000878735	0.000650195
CASSYLVTFSYNEQFF	0	0	0	0	0	141	0	0	38_4;25_36;76_70	26	23	76	1.31833e-51	815	192.753	350	4	649	0.024975	Real	0.000875657	0.000650195
CSVAPGQGAKEQFF	0	0	0	0	0	0	113	0	47_30;55_35;70_41	26	23	76	4.12238e-42	1029	158.884	446	4	802	0.024975	Real	0.000873362	0.000650195
CASSQNLGDTQYF	0	0	0	0	156	0	0	0	33_29;35_69;45_97	26	23	76	2.04474e-42	1023	141.603	496	4	830	0.024975	Real	0.000877193	0.000650195
CASSQTALNTEAFF	0	0	0	0	0	0	87	0	74_16;4_32;4_73;37_80	25	23	76	2.29624e-32	1327	122.631	558	4	835	0.024975	Real	0.000888889	0.000650195
CSARGASLPETQYF	0	0	0	0	0	0	108	0	47_28;43_65;40_88	26	23	76	3.10069e-40	1079	151.912	467	4	845	0.024975	Real	0.000874126	0.000650195
CSAHNPGRNYGYTF	0	0	0	0	94	0	0	0	11_9;6_22;35_70;5_80;67_95	24	23	76	1.72345e-25	1573	85.4177	696	4	846	0.024975	Real	0.000895255	0.000650195
CASRRQGVGELFF	0	0	0	0	0	0	0	135	22_40;41_61;34_94;20_100	25	23	76	4.26512e-33	1299	106.928	613	4	850	0.024975	Real	0.000892061	0.000650195
CASSVVGRGEQFF	0	0	0	0	0	0	83	0	63_18;21_26;53_31;64_92	25	23	76	7.20344e-31	1369	117.054	576	4	867	0.024975	Real	0.000887311	0.000650195
CASSQYRGGAGETQYF	0	0	0	0	0	134	0	0	79_17;13_56	27	23	76	5.02603e-49	875	183.056	371	4	877	0.024975	Real	0.000870322	0.000650195
CASSEGGGAGYEQYF	0	0	0	0	0	0	81	0	27_55;15_59;20_64;35_81	25	23	76	4.03133e-30	1396	114.265	585	4	885	0.024975	Real	0.000891266	0.000650195
CASSVGNTYSPLHF	0	0	0	0	0	169	0	0	69_33	28	23	76	6.10351e-62	638	231.661	280	4	893	0.024975	Real	0.000865801	0.000650195
CSVDKRGNTGELFF	0	0	0	0	0	0	78	0	31_9;37_59;66_61;40_100	25	23	76	5.33134e-29	1431	110.082	601	4	913	0.024975	Real	0.000882613	0.000650195
CAIPISGTPFQETQYF	0	0	0	0	0	0	125	0	5_89;64_100	27	23	76	1.28455e-46	921	175.617	392	4	914	0.024975	Real	0.0008726	0.000650195
CATSTSALQPQHF	0	0	0	0	0	127	0	0	11_15;43_53	27	23	76	1.91102e-46	925	173.37	400	4	920	0.024975	Real	0.000869565	0.000650195
CASSYVEEGGEQFF	0	0	0	0	0	0	99	0	12_28;24_29;20_100	26	23	76	7.35335e-37	1182	139.363	504	4	921	0.024975	Real	0.000874891	0.000650195
CASSYSSSGINIQYF	0	0	0	0	108	0	0	0	74_3;38_4;44_31;10_63	25	23	76	4.00697e-29	1426	98.0078	648	4	938	0.024975	Real	0.000884956	0.000650195
CASSLAGRGLLLAKNIQYF	0	0	0	0	80	0	0	0	31_20;53_30;7_40;22_43;58_55	24	23	76	1.37412e-21	1737	72.8282	750	4	972	0.024975	Real	0.000898473	0.000650195
CSEVGRGETQYF	0	0	0	0	102	0	0	0	13_49;27_75;5_83;1_93	25	23	76	1.05962e-27	1476	92.612	667	4	980	0.024975	Real	0.000883392	0.000650195
CASSQGTSSREQFF	0	0	0	0	101	0	0	0	30_14;85_60;50_73;28_96	25	23	76	2.00057e-27	1487	91.7127	671	4	989	0.024975	Real	0.00088968	0.000650195
CASRLNEQFF	0	0	0	0	164	0	0	0	17_2;46_58	27	23	76	1.07543e-44	973	148.925	476	4	994	0.024975	Real	0.00087184	0.000650195
CASSSILAGGETQYF	0	0	0	0	0	0	69	0	13_14;6_37;22_53;18_87	25	23	76	1.22228e-25	1568	97.5336	649	4	1014	0.024975	Real	0.000888099	0.000650195
CSATLPGVEQFF	0	0	0	0	0	0	69	0	21_26;47_28;25_49;43_65	25	23	76	1.22228e-25	1568	97.5336	649	4	1014	0.024975	Real	0.000884173	0.000650195
CASSHLPWLAGGRAKNIQYF	0	0	0	0	0	143	0	0	48_72	28	23	76	2.41179e-52	804	195.526	347	4	1023	0.024975	Real	0.000867303	0.000650195
CASSSLGQNSYEQYF	0	0	0	0	0	0	0	83	2_38;27_58;28_67;54_87;52_92	24	23	76	4.09595e-20	1813	65.9782	780	4	1025	0.024975	Real	0.000897666	0.000650195
CSAKGWEGTEAFF	0	0	0	24	0	0	0	463	61_2;72_14;7_15;47_30;13_49;15_88	23	23	76	1.31601e-84	394	14.5902	1479	5	1082	0.024975	Real	0.000899281	0.000650195
CASSYSSDGLAAEQYF	0	0	0	0	0	0	0	99	21_26;24_31;63_66;8_79	25	23	76	4.42532e-24	1630	78.5482	724	4	1095	0.024975	Real	0.00088574	0.000650195
CASSYPEGLAGVSEQFF	0	0	0	0	0	0	124	0	26_93	28	23	76	3.05102e-46	929	174.223	398	4	1132	0.024975	Real	0.000865052	0.000650195
CASSGGPLRPHNEQFF	0	0	0	0	0	0	0	121	44_4;18_15;25_39	26	23	76	1.22524e-29	1413	95.8334	656	4	1145	0.024975	Real	0.000880282	0.000650195
CSARDPGQGFGEQYF	0	0	0	0	174	0	0	0	31_38	28	23	76	1.66119e-47	904	158.089	449	4	1146	0.024975	Real	0.000864304	0.000650195
CASSERYQETQYF	0	0	0	0	0	0	76	0	30_24;53_31;6_37	26	23	76	2.97917e-28	1461	107.294	610	4	1147	0.024975	Real	0.000881057	0.000650195
CASGRQAIQPQHF	0	0	0	0	0	0	58	0	3_12;1_17;4_41;67_95	25	23	76	1.52974e-21	1739	82.1959	709	4	1158	0.024975	Real	0.000893655	0.000650195
CSARRGSRETQYF	0	0	0	0	0	0	0	70	23_9;66_61;2_71;5_83;40_88	24	23	76	5.81056e-17	1985	55.7657	831	4	1164	0.024975	Real	0.000894454	0.000650195
CASSIGVSGETQYF	0	0	0	0	0	0	0	117	76_37;65_59;15_86	26	23	76	1.36752e-28	1449	92.6906	666	4	1170	0.024975	Real	0.000879507	0.000650195
CASSRDSFYEQYF	0	0	0	0	0	0	0	117	17_2;30_14;28_96	26	23	76	1.36752e-28	1449	92.6906	666	4	1170	0.024975	Real	0.000876424	0.000650195
CASRATGTYGYTF	0	0	0	0	0	58	0	0	57_15;13_18;8_39;64_92	25	23	76	4.04909e-21	1764	79.857	719	4	1177	0.024975	Real	0.000892857	0.000650195
CASSLAPGTGTDTQYF	0	0	0	0	0	0	0	53	59_10;43_12;89_24;39_49;41_68;45_97	23	23	76	9.35562e-13	2314	42.4118	909	4	1191	0.024975	Real	0.000900901	0.000650195
CASSVPGASQHF	0	0	0	0	60	0	0	0	63_15;51_38;42_43;10_97;20_100	24	23	76	3.22955e-16	2032	54.8442	838	4	1195	0.024975	Real	0.000896057	0.000650195
CASSLMTSTDTQYF	0	0	0	0	47	0	0	0	60_6;59_10;43_12;81_46;39_72;51_81	23	23	76	1.19728e-12	2328	43.1553	906	4	1197	0.024975	Real	0.00090009	0.000650195
CASSPWTSGRRYEQFF	0	0	0	0	164	0	0	0	85_60	28	23	76	1.07543e-44	973	148.925	476	4	1205	0.024975	Real	0.000866551	0.000650195
CASRRRTGENEQFF	0	0	0	0	99	0	0	0	38_4;24_28;27_85	26	23	76	7.136e-27	1516	89.9141	679	4	1220	0.024975	Real	0.000881834	0.000650195
CSVVQGDEKLFF	0	0	0	0	127	0	0	0	25_27;47_30	27	23	76	1.58649e-34	1253	115.114	583	4	1221	0.024975	Real	0.000868056	0.000650195
CASSTTLETQYF	0	0	0	0	0	0	0	65	22_15;63_18;7_37;18_45;2_62	24	23	76	1.31198e-15	2078	51.838	852	4	1231	0.024975	Real	0.000896861	0.000650195
CASSYPRGTQYF	0	0	0	0	0	0	52	0	85_25;21_26;15_46;61_79	25	23	76	2.59306e-19	1853	73.8295	746	4	1250	0.024975	Real	0.000886525	0.000650195
CASSQGTADSNQPQHF	0	0	0	0	0	0	0	107	67_22;43_53;59_66	26	23	76	3.51835e-26	1543	84.8336	699	4	1251	0.024975	Real	0.000877963	0.000650195
CASSQGGGANVLTF	0	0	0	0	0	0	0	78	68_28;42_40;50_65;64_97	25	23	76	5.03906e-19	1864	62.0502	800	4	1300	0.024975	Real	0.000890472	0.000650195
CASSHLDRGYNEQFF	0	0	0	0	117	0	0	0	25_36;27_85	27	23	76	1.05133e-31	1348	106.102	615	4	1311	0.024975	Real	0.00087108	0.000650195
CSALAGGTEQFF	0	0	0	0	102	0	0	0	68_17;2_71	27	23	76	1.05962e-27	1476	92.612	667	4	1448	0.024975	Real	0.00086881	0.000650195
CSARSGSLPETQYF	0	0	0	0	0	0	76	0	23_9;67_17;58_21;47_28;43_65	24	23	76	2.97917e-28	1461	107.294	610	4	750	0.025974	Real	0.000856164	0.000650195
CASHNRGNYEKLFF	0	0	0	0	0	0	140	0	44_31;36_80	27	23	76	2.95319e-52	805	197	343	4	823	0.025974	Real	0.000839631	0.000650195
CATSSGDPLPTDTQYF	0	0	0	0	0	0	0	223	67_22;81_46	27	23	76	7.31646e-55	757	175.389	394	4	824	0.025974	Real	0.00083682	0.000650195
CASSQNFQGASGGAVYNEQFF	0	0	0	0	0	189	0	0	46_68	28	23	76	2.49038e-69	542	255.52	248	4	826	0.025974	Real	0.000834725	0.000650195
FSSRRRHTSSSDLIAKGTAFF	0	0	0	0	0	0	176	0	1_93	28	23	76	8.30525e-66	591	248.567	258	4	857	0.025974	Real	0.000831947	0.000650195
CASRKQGIAFF	0	0	0	0	0	0	0	213	4_41;61_43	27	23	76	1.62531e-52	799	167.529	420	4	864	0.025974	Real	0.000838926	0.000650195
CASSLALAGGYQETQYF	0	0	0	0	0	0	101	0	13_14;39_15;18_87	26	23	76	1.30845e-37	1156	142.152	495	4	900	0.025974	Real	0.000846024	0.000650195
CASSRLAGVLGDTQYF	0	0	0	0	0	0	127	0	39_49;35_69	27	23	76	2.27658e-47	906	178.46	386	4	901	0.025974	Real	0.000837521	0.000650195
CASSQEGGLQVDSPLHF	0	0	0	0	85	0	0	0	22_15;13_19;44_26;12_57;46_58	24	23	76	5.4698e-23	1677	77.3244	730	4	922	0.025974	Real	0.000856898	0.000650195
CSASGDGTGAFF	0	0	0	0	226	0	0	0	46_85	28	23	76	6.64651e-62	639	203.352	333	4	924	0.025974	Real	0.000832639	0.000650195
CASSPRTGVDMYEQYF	0	0	0	0	0	0	77	0	47_17;50_42;61_79;38_82	25	23	76	1.26038e-28	1447	108.688	605	4	925	0.025974	Real	0.000851789	0.000650195
CASSLEGRGEKLFF	0	0	0	0	0	78	0	0	61_2;13_19;62_28;2_29	25	23	76	1.97127e-28	1451	106.948	612	4	934	0.025974	Real	0.000854701	0.000650195
CASSQESGSGANVLTF	0	0	830	0	0	0	1480	0	14_24;68_28;42_40;46_64;50_65;79_66;64_97	18	23	76	3.69232e-103	288	2.48895	3202	5	956	0.025974	Real	0.000862813	0.000650195
CSVRANQETQYF	0	0	0	0	0	0	0	69	23_9;25_27;37_59;43_65;41_78;68_79	23	23	76	1.07175e-16	2003	54.9802	837	4	964	0.025974	Real	0.000858369	0.000650195
CASSPTTTVGELFF	0	0	0	0	162	0	0	0	30_14;12_20	27	23	76	3.96611e-44	985	147.094	480	4	1001	0.025974	Real	0.000838223	0.000650195
CASSKDTGTGGLEQYF	0	0	0	0	0	0	90	0	42_18;22_40;30_45	26	23	76	1.73001e-33	1285	126.814	544	4	1002	0.025974	Real	0.000847458	0.000650195
CASGSTGVLTDTQYF	0	251	0	0	0	527	0	0	33_4;28_5;67_6;91_24;69_26;16_48;72_84;49_91;67_95;30_98;40_100	17	23	76	1.14714e-45	942	2.83831	3029	5	1027	0.025974	Real	0.000863558	0.000650195
CASSLLRGHTQYF	0	0	0	0	0	0	40	0	89_24;55_35;81_46;41_68;14_77;5_84	23	23	76	7.16123e-15	2138	57.0948	824	4	1031	0.025974	Real	0.000860585	0.000650195
CASSQDAQGSPLHF	0	0	0	0	95	0	0	0	44_26;46_58;54_68;2_95	25	23	76	9.10989e-26	1563	86.317	694	4	1040	0.025974	Real	0.000851064	0.000650195
CASSPLGQKTQYF	0	0	0	0	0	85	0	0	46_58;41_68;28_96	26	23	76	5.34731e-31	1366	116.429	578	4	1064	0.025974	Real	0.000843882	0.000650195
CSARIDSNQPQHF	0	0	0	0	188	0	0	0	57_28	28	23	76	2.10591e-51	824	169.17	413	4	1070	0.025974	Real	0.000833333	0.000650195
CSARDPAGDEETQYF	0	0	0	0	0	0	38	0	23_9;67_17;58_21;43_65;5_83;40_88	23	23	76	3.91084e-14	2204	54.3053	839	4	1077	0.025974	Real	0.000859107	0.000650195
CATSREQGLNYGYTF	0	0	0	0	0	0	82	0	57_15;13_18;39_28	26	23	76	1.70422e-30	1384	115.66	582	4	1079	0.025974	Real	0.000841751	0.000650195
CSAISGTGNYGYTF	0	0	0	0	146	0	0	0	11_9;13_46	27	23	76	8.2395e-40	1091	132.459	522	4	1081	0.025974	Real	0.000835422	0.000650195
CSARSDRPSAYNEQFF	0	0	0	0	0	0	63	0	60_14;70_41;78_76;42_79	25	23	76	2.10693e-23	1663	89.1677	682	4	1091	0.025974	Real	0.000848896	0.000650195
CASSLVYSGASYEQYF	0	0	0	0	0	0	62	0	55_35;8_58;38_82;17_99	25	23	76	4.96661e-23	1675	87.7733	688	4	1101	0.025974	Real	0.000853242	0.000650195
CASSTGQGVDTGELFF	0	0	0	0	112	0	0	0	63_15;74_55;5_74	26	23	76	2.81896e-30	1390	101.605	633	4	1118	0.025974	Real	0.00084246	0.000650195
CASSLGSGAIYEQYF	0	0	0	0	0	0	36	0	28_12;30_14;58_18;46_58;5_61;50_73	23	23	76	2.13059e-13	2259	51.5157	853	4	1125	0.025974	Real	0.000861326	0.000650195
CASSSPRGFYEQYF	0	0	0	0	110	0	0	0	2_38;54_87;52_92	26	23	76	1.05999e-29	1410	99.8064	641	4	1134	0.025974	Real	0.00084317	0.000650195
CASSSTGVAYEQYF	0	0	0	0	0	60	0	0	24_25;40_35;50_42;54_87	25	23	76	7.54766e-22	1726	82.5662	707	4	1150	0.025974	Real	0.00085034	0.000650195
CAWSPTPSGYGYTF	0	0	0	0	82	0	0	0	51_17;12_28;8_39;59_49	25	23	76	3.77503e-22	1713	74.6266	742	4	1163	0.025974	Real	0.000849618	0.000650195
CASSFNQETQYF	0	0	0	0	0	0	0	54	38_5;34_19;30_50;86_61;21_85;2_95	23	23	76	5.06627e-13	2291	43.1973	905	4	1171	0.025974	Real	0.000862069	0.000650195
CASSPFRGLNTEAFF	0	0	0	0	104	0	0	0	80_3;38_58;52_87	26	23	76	2.97433e-28	1460	94.4106	660	4	1173	0.025974	Real	0.000844595	0.000650195
CSVDFGGTGPYEQYF	0	0	0	0	0	0	73	0	47_30;37_59;68_79	26	23	76	3.9305e-27	1507	103.111	626	4	1182	0.025974	Real	0.000841043	0.000650195
CASSLFSGGITDTQYF	0	0	0	0	78	0	0	0	39_72;51_81;22_85;45_97	25	23	76	5.02025e-21	1768	71.0297	758	4	1204	0.025974	Real	0.000853971	0.000650195
CASSLVAGSNVLTF	0	0	0	0	0	0	42	0	22_15;68_28;79_66;64_92;64_97	24	23	76	1.30843e-15	2077	59.8842	810	4	1208	0.025974	Real	0.000857633	0.000650195
CASSLAKGSTATYEQYF	0	0	0	0	99	0	0	0	24_25;39_54;60_69	26	23	76	7.136e-27	1516	89.9141	679	4	1220	0.025974	Real	0.00084674	0.000650195
CASSVRTVQGYTF	0	0	0	0	159	0	0	0	54_38	28	23	76	2.83221e-43	1003	144.348	489	4	1230	0.025974	Real	0.000834028	0.000650195
CASSPQTTNRPPEDEQYF	0	0	0	0	0	0	0	84	82_1;67_22;59_66;22_97	25	23	76	2.19885e-20	1801	66.7638	776	4	1237	0.025974	Real	0.000852515	0.000650195
CASSSTGTGETQYF	0	0	0	0	0	0	0	50	13_14;34_19;47_25;86_61;21_85;45_96	23	23	76	6.08485e-12	2408	40.0554	927	4	1265	0.025974	Real	0.000859845	0.000650195
CSVDGPTFSGDTQYF	0	0	0	0	54	0	0	0	25_27;47_30;52_44;68_79;16_98	24	23	76	1.42403e-14	2168	49.4493	865	4	1306	0.025974	Real	0.000855432	0.000650195
CASSFPSGDQETQYF	0	0	0	0	0	0	0	98	47_25;11_47;2_95	26	23	76	8.28464e-24	1641	77.7626	729	4	1348	0.025974	Real	0.000848176	0.000650195
CAWRPRDRGNNEQFF	0	0	0	0	0	0	78	0	13_9;12_28	27	23	76	5.33134e-29	1431	110.082	601	4	1364	0.025974	Real	0.00083612	0.000650195
CAISGQGGNQETQYF	0	0	0	0	0	77	0	0	72_39;43_65	27	23	76	4.58298e-28	1466	105.593	618	4	1407	0.025974	Real	0.000840336	0.000650195
CASSLDGSLFF	0	0	0	0	0	0	0	91	53_31;61_43;4_54	26	23	76	3.24139e-22	1709	72.2631	752	4	1417	0.025974	Real	0.000845309	0.000650195
CASSSGRIYEQYF	0	0	0	0	0	0	0	129	40_35;2_38;38_82;52_92;17_99	24	23	76	1.73821e-31	1352	102.154	630	4	692	0.026973	Real	0.000825764	0.000650195
CASSPSMGTQYF	0	0	0	0	98	0	0	0	30_14;59_27;41_68;79_75;72_84	24	23	76	1.34825e-26	1525	89.0148	683	4	812	0.026973	Real	0.000826446	0.000650195
CASSPAGHTNTGELFF	0	0	0	0	0	0	0	108	25_35;42_43;74_55;66_61;10_97	24	23	76	1.9548e-26	1531	85.6192	695	4	821	0.026973	Real	0.00082713	0.000650195
CAISGQGSEQFF	0	0	0	0	0	0	108	0	16_32;6_37;85_44	26	23	76	3.10069e-40	1079	151.912	467	4	845	0.026973	Real	0.000814996	0.000650195
CASSFDRLTYEQYF	0	0	0	0	0	0	0	103	27_58;28_67;60_69;54_87;52_92	24	23	76	3.80985e-25	1584	81.6909	711	4	861	0.026973	Real	0.000829187	0.000650195
CSARDGTSGGGAGELFF	0	0	0	0	119	0	0	0	13_49;66_61;20_64;15_88	25	23	76	2.84458e-32	1329	107.9	608	4	863	0.026973	Real	0.000816327	0.000650195
CASSHTRDSVSYEQYF	0	0	0	0	0	0	0	209	38_82;52_92	27	23	76	1.98354e-51	821	164.385	429	4	879	0.026973	Real	0.000805153	0.000650195
CASSTSGLAGSTDTQYF	0	0	0	0	15	0	0	0	52_44	28	23	9	9.41032e-06	3586	19.7796	1272	4	907	0.026973	Real	0.0008	0.000650195
CASSVTSGGGGNEQFF	0	0	0	0	0	0	0	123	6_46;11_51;48_72;18_84	25	23	76	3.74986e-30	1395	97.4049	651	4	919	0.026973	Real	0.000819001	0.000650195
CASSRTPIAQYF	0	0	0	0	0	0	0	122	63_18;30_24;7_37;41_61	25	23	76	6.76808e-30	1404	96.6192	653	4	928	0.026973	Real	0.000819672	0.000650195
CASSLEGFEQYF	0	0	0	0	138	0	0	0	46_58;86_61;28_96	26	23	76	1.36022e-37	1158	125.151	550	4	935	0.026973	Real	0.000811688	0.000650195
CASSLDAGIQYF	0	0	0	0	0	0	45	0	63_18;46_38;7_40;50_42;4_54;64_92	23	23	76	1.01808e-16	2002	64.068	788	4	937	0.026973	Real	0.000829876	0.000650195
CSAPNTEAFF	0	0	0	0	0	96	0	0	59_14;20_34;2_92	26	23	76	4.89105e-35	1235	131.328	526	4	966	0.026973	Real	0.000807754	0.000650195
CSVEGTGHEQFF	0	0	0	0	0	96	0	0	25_27;47_30;68_79	26	23	76	4.89105e-35	1235	131.328	526	4	966	0.026973	Real	0.000806452	0.000650195
CASSPAPAGYEQYF	0	0	0	0	0	0	94	0	82_1;17_14;54_87	26	23	76	5.49596e-35	1240	132.391	524	4	970	0.026973	Real	0.000809717	0.000650195
CASSSQALAEGDEQFF	0	0	0	0	0	0	116	0	11_51;26_93	27	23	76	3.08291e-43	1004	163.067	432	4	988	0.026973	Real	0.000801925	0.000650195
CASSGGQNSPLHF	0	0	0	0	0	10	0	0	69_33	28	23	9	2.5511e-05	3739	20.3086	1257	4	992	0.026973	Real	0.000800641	0.000650195
CATSRDYSGANVLTF	0	0	0	0	128	0	0	0	42_40;46_64;50_65	26	23	76	8.32489e-35	1245	116.026	579	4	1000	0.026973	Real	0.000808407	0.000650195
CASSYSVFREPQETQYF	0	0	0	0	0	0	0	106	50_12;30_24;42_35;94_47	25	23	76	6.34991e-26	1553	84.0479	701	4	1036	0.026973	Real	0.000818331	0.000650195
CASSLEREGVTDTQYF	0	0	0	0	0	0	67	0	53_18;18_45;15_46;81_56	25	23	76	6.80819e-25	1595	94.745	659	4	1037	0.026973	Real	0.000822368	0.000650195
CASGTGGGGANVLTF	0	0	0	0	0	88	0	0	42_40;79_66;64_97	26	23	76	4.23915e-32	1335	120.493	566	4	1044	0.026973	Real	0.00081367	0.000650195
CASNTPPEQETQYF	0	0	0	0	121	0	0	0	82_1;42_6;42_35	26	23	76	7.7299e-33	1308	109.699	602	4	1047	0.026973	Real	0.000813008	0.000650195
CASSYSWGGSYEQYF	0	0	0	0	0	0	0	104	26_3;42_18;39_54;28_67	25	23	76	2.08868e-25	1576	82.4765	708	4	1051	0.026973	Real	0.000817661	0.000650195
CASSQTGLAGVETQYF	0	0	0	0	0	0	106	0	39_15;64_100	27	23	76	1.74475e-39	1100	149.124	474	4	1058	0.026973	Real	0.000802568	0.000650195
CASSPGGVETQYF	0	0	0	0	150	0	0	0	33_51;15_59	27	23	76	1.10536e-40	1065	136.115	512	4	1061	0.026973	Real	0.000803859	0.000650195
CASADPSSGSDTQYF	0	0	0	0	92	0	0	0	52_44;14_77;72_84;45_97	25	23	76	6.17596e-25	1594	83.6192	703	4	1063	0.026973	Real	0.000824402	0.000650195
CASSYSPEYEQYF	0	0	0	0	0	0	131	0	50_42	28	23	76	7.14549e-49	877	184.16	368	4	1076	0.026973	Real	0.000799361	0.000650195
CASSLGLALADTQYF	0	0	0	0	0	0	0	47	60_6;59_10;43_12;41_68;14_77;22_85;11_93	22	23	76	2.02669e-11	2466	37.699	949	4	1085	0.026973	Real	0.000830565	0.000650195
CASSRTGEKRQFF	0	0	0	0	0	0	0	100	61_2;5_14;44_31;36_80	25	23	76	2.37792e-24	1617	79.3339	722	4	1086	0.026973	Real	0.000820345	0.000650195
CSARGLAGGNSYEQYF	0	0	0	0	0	0	80	0	17_34;23_55;44_67	26	23	76	9.53474e-30	1408	112.871	591	4	1100	0.026973	Real	0.000807103	0.000650195
CATSRDAWIEDPSVNGYTF	0	0	0	0	0	0	62	0	13_14;42_35;6_37;83_66	25	23	76	4.96661e-23	1675	87.7733	688	4	1101	0.026973	Real	0.000816993	0.000650195
CASSLSLAGSYNEQFF	0	0	0	0	140	0	0	0	50_45;76_70	27	23	76	3.7887e-38	1140	126.977	543	4	1128	0.026973	Real	0.000804505	0.000650195
CASSFGRNYEQYF	0	0	0	0	0	0	46	0	40_35;50_42;39_54;27_58;64_92	24	23	76	4.34241e-17	1979	65.4626	783	4	1129	0.026973	Real	0.000827815	0.000650195
CASSVASGGPYNEQFF	0	0	0	0	139	0	0	0	50_45;42_83	27	23	76	7.17761e-38	1149	126.064	545	4	1135	0.026973	Real	0.000801282	0.000650195
CATRRSFNEQFF	0	0	0	0	0	126	0	0	25_36	28	23	76	4.46418e-46	931	171.988	403	4	1136	0.026973	Real	0.000798722	0.000650195
CASSFGLAGAAYEQYF	0	0	0	0	0	0	0	71	17_2;24_25;40_35;50_73;45_80	24	23	76	3.16621e-17	1968	56.5513	828	4	1155	0.026973	Real	0.0008285	0.000650195
CASSPQSGGGGTEAFF	0	0	0	0	0	0	95	0	15_59;35_81	27	23	76	2.31965e-35	1226	133.786	519	4	1167	0.026973	Real	0.000803213	0.000650195
CATSVPGANVLTF	0	0	0	0	0	0	0	69	42_40;46_64;50_65;79_66;64_97	24	23	76	1.07175e-16	2003	54.9802	837	4	1175	0.026973	Real	0.000825083	0.000650195
CASSQDVGSGANVLTF	0	0	0	0	0	0	72	0	68_28;42_40;64_97	26	23	76	9.28429e-27	1519	101.717	631	4	1194	0.026973	Real	0.000809061	0.000650195
CASSLWTSWGANTGELFF	0	0	0	0	0	0	53	0	31_9;5_26;42_43;74_55	25	23	76	1.1031e-19	1835	75.2239	740	4	1236	0.026973	Real	0.000821018	0.000650195
CASSDRVGRVFTDTQYF	0	0	0	0	0	0	0	136	15_46;70_78	27	23	76	2.33921e-33	1289	107.724	609	4	1263	0.026973	Real	0.000805802	0.000650195
CASSKGGTGSTYEQYF	0	0	0	0	0	0	0	81	42_18;77_77;61_79;2_87	25	23	76	1.44705e-19	1841	64.407	787	4	1271	0.026973	Real	0.000823045	0.000650195
CASGSRALAGILAKNIQYF	0	0	0	0	0	0	65	0	53_30;10_32;22_43	26	23	76	3.78906e-24	1626	91.9563	669	4	1293	0.026973	Real	0.000814332	0.000650195
CASSLWGGTGLAEAFF	0	0	0	0	0	0	0	102	29_28;12_32;56_91	26	23	76	6.97993e-25	1597	80.9052	714	4	1305	0.026973	Real	0.00081103	0.000650195
CASSIIASGETQYF	0	0	0	0	0	0	48	0	76_37;65_59;42_76;49_88	25	23	76	7.89017e-18	1935	68.2516	770	4	1329	0.026973	Real	0.000823723	0.000650195
CASSLYLDFGPYNEQFF	0	0	0	0	0	0	0	99	18_33;17_54;79_94	26	23	76	4.42532e-24	1630	78.5482	724	4	1336	0.026973	Real	0.000810373	0.000650195
CASSHYRSNYEQYF	0	0	7	0	0	0	90	0	40_35;50_42;39_54;27_58;38_82;54_87;52_92;17_99	21	23	76	7.72482e-26	1559	15.8542	1421	5	1351	0.026973	Real	0.000831255	0.000650195
CASSDGRGRASFHEQFF	0	0	0	0	86	0	0	0	25_36;14_83;14_91	26	23	76	2.87725e-23	1667	78.2236	726	4	1365	0.026973	Real	0.000812348	0.000650195
CSASGGTSGRESTDTQYF	0	0	0	0	0	0	46	0	85_60;72_84;40_88;48_90	25	23	76	4.34241e-17	1979	65.4626	783	4	1374	0.026973	Real	0.000815661	0.000650195
CASSLSLGRTGEKLFF	0	0	0	0	63	0	0	0	14_1;62_28;36_80;9_100	25	23	76	4.87528e-17	1981	57.5417	821	4	1406	0.026973	Real	0.000821693	0.000650195
CASSITGLGSGNTEAFF	0	0	0	0	0	0	143	0	57_33;42_95	27	23	76	2.19771e-53	782	201.284	336	4	805	0.027972	Real	0.00077101	0.000650195
CASSEDRSQETQYF	0	0	0	0	0	0	0	83	76_19;42_35;6_37;68_53;41_61;5_89	23	23	76	4.09595e-20	1813	65.9782	780	4	828	0.027972	Real	0.000796178	0.000650195
CASSLGETQYF	20	102	39	0	103	76	19	24	50_12;30_14;34_19;76_19;12_20;8_23;47_25;42_35;30_50;21_85;18_87;40_88;2_95;45_96	7	23	76	0.0484538	5814	4.20002	2585	4	853	0.027972	Real	0.000798085	0.000650195
CASTSLPSRGYEQFF	0	0	0	0	0	0	128	0	24_28;42_68	27	23	76	9.58317e-48	900	179.885	382	4	896	0.027972	Real	0.00076864	0.000650195
CSARDWGSGREYEQFF	0	0	0	0	182	0	0	0	23_9;46_85	27	23	76	9.7743e-50	861	163.773	431	4	899	0.027972	Real	0.000768049	0.000650195
CASSYSRATLQETQYF	0	0	0	0	0	0	0	73	13_14;76_19;30_24;42_35;94_47;86_61	23	23	76	9.53088e-18	1937	58.1224	819	4	917	0.027972	Real	0.000795545	0.000650195
CSAAELATNTGELFF	0	0	0	0	140	0	0	0	68_17;51_38;66_61	26	23	76	3.7887e-38	1140	126.977	543	4	918	0.027972	Real	0.000776398	0.000650195
CASSEDSTFAKNIQYF	0	0	0	0	0	100	0	0	13_19;58_55;10_63	26	23	76	1.65712e-36	1190	136.746	510	4	930	0.027972	Real	0.000783085	0.000650195
CASSLSASGGAYEQYF	0	0	0	0	0	0	121	0	52_92;17_99	27	23	76	4.08657e-45	960	170.04	410	4	949	0.027972	Real	0.000770416	0.000650195
CASSQETGQGRTSPLHF	0	0	0	0	135	0	0	0	22_15;53_31;5_89	26	23	76	9.27775e-37	1184	122.412	559	4	957	0.027972	Real	0.000780031	0.000650195
CSVEFPDTQYF	0	0	0	0	81	0	0	0	47_30;52_44;68_79;49_91;30_98	24	23	76	7.19915e-22	1725	73.7274	747	4	959	0.027972	Real	0.000791139	0.000650195
CATSYGREQFF	0	0	0	0	0	95	0	0	16_32;54_38;8_39	26	23	76	1.13974e-34	1247	129.974	531	4	978	0.027972	Real	0.000777001	0.000650195
CSATDRVVKETQYF	0	0	0	0	0	0	0	88	58_21;42_27;47_28;43_65;40_88	24	23	76	1.92562e-21	1742	69.9062	762	4	981	0.027972	Real	0.000791766	0.000650195
CSASADNEQFF	0	0	0	0	0	0	71	0	38_4;50_45;16_48;28_96	25	23	76	2.19266e-26	1533	100.322	638	4	996	0.027972	Real	0.000784929	0.000650195
CAISGAGIYEQYF	0	0	0	0	163	0	0	0	50_9;42_18	27	23	76	2.06418e-44	977	148.01	477	4	997	0.027972	Real	0.000774593	0.000650195
CASSNSRAKNIQYF	0	0	0	0	0	0	0	111	10_32;23_41;58_55;10_63	25	23	76	5.98806e-27	1514	87.9763	687	4	1009	0.027972	Real	0.000788644	0.000650195
CASSLDYRETQYF	0	0	0	0	0	0	0	110	50_12;3_21;53_31;42_35	25	23	76	1.14982e-26	1523	87.1906	690	4	1013	0.027972	Real	0.000789889	0.000650195
CASSLERTSSSYNEQFF	0	0	0	0	0	144	0	0	25_39	28	23	76	1.03149e-52	794	196.913	344	4	1015	0.027972	Real	0.000765697	0.000650195
CASSSQWRSSGANVLTF	0	0	0	0	94	0	0	0	68_28;50_65;79_66;64_97	25	23	76	1.72345e-25	1573	85.4177	696	4	1046	0.027972	Real	0.000787402	0.000650195
CAISGLNTDTQYF	0	15	0	0	0	164	0	0	50_19;85_25;18_45;15_46;39_49;4_53;70_78;49_91	21	23	76	2.54487e-43	1001	13.9653	1523	5	1048	0.027972	Real	0.000797448	0.000650195
CASSFGGGGYGYTF	0	0	3	0	0	13	607	0	4_41;6_46;74_66	26	14	76	2.82315e-05	3756	115.956	580	4	1060	0.027972	Real	0.000782473	0.000650195
CSAASGRTRSYEQYF	0	0	0	0	118	0	0	0	31_38;70_41;44_67	26	23	76	5.46557e-32	1338	107.001	611	4	1067	0.027972	Real	0.000775795	0.000650195
CASSAGTSGGDYNEQFF	0	0	0	0	0	105	0	0	70_60;18_84	27	23	76	2.40359e-38	1135	143.519	491	4	1090	0.027972	Real	0.000772798	0.000650195
CASSLGASGPLAFF	0	0	0	0	0	0	62	0	22_15;61_43;4_54;20_100	25	23	76	4.96661e-23	1675	87.7733	688	4	1101	0.027972	Real	0.000789266	0.000650195
CASSYGLAGVGSTDTQYF	0	0	0	0	0	0	62	0	38_30;33_47;35_69;38_81	25	23	76	4.96661e-23	1675	87.7733	688	4	1101	0.027972	Real	0.000786782	0.000650195
CASSAGLAGSLAYEQYF	0	0	0	0	181	0	0	0	2_38	28	23	76	1.85471e-49	866	162.874	433	4	1112	0.027972	Real	0.000766284	0.000650195
CASSGEGAYNEQFF	0	0	0	0	0	0	0	125	59_32;50_45;25_49	26	23	76	1.15983e-30	1376	98.9764	643	4	1113	0.027972	Real	0.00078125	0.000650195
CSASDREHEQYF	0	0	0	0	87	0	0	0	25_31;17_34;25_79;1_93	25	23	76	1.51454e-23	1655	79.1229	723	4	1115	0.027972	Real	0.000784314	0.000650195
CASSYSKGEQYF	0	0	0	0	0	0	0	74	74_3;21_26;37_31;54_38;42_68	24	23	76	5.26093e-18	1925	58.9079	814	4	1116	0.027972	Real	0.000793021	0.000650195
CSASRLAANTDTQYF	0	0	0	0	0	0	46	0	33_4;28_5;67_6;48_90;49_91	24	23	76	4.34241e-17	1979	65.4626	783	4	1129	0.027972	Real	0.000792393	0.000650195
CASSHSSYNEQFF	0	0	0	0	0	101	0	0	38_4;25_39	27	23	76	7.10779e-37	1181	138.101	506	4	1133	0.027972	Real	0.000771605	0.000650195
CAINEGDLNYGYTF	0	0	0	0	108	0	0	0	51_17;16_32;8_39	26	23	76	4.00697e-29	1426	98.0078	648	4	1148	0.027972	Real	0.000783699	0.000650195
CASSSGQGGYQETQYF	0	0	0	0	0	0	0	120	53_31;33_51;64_91	26	23	76	2.22566e-29	1418	95.0477	657	4	1149	0.027972	Real	0.000779423	0.000650195
CASSPRGGAGGVGDTQYF	0	0	0	0	0	46	0	0	82_1;60_53;70_60;46_68;64_97	24	23	76	9.40639e-17	2000	63.6008	793	4	1152	0.027972	Real	0.000794913	0.000650195
CSAAGTGSPQHF	0	0	0	0	0	0	0	90	70_41;66_61;55_63;48_64	25	23	76	5.85047e-22	1719	71.4775	755	4	1169	0.027972	Real	0.000786164	0.000650195
CASSRLRQLSQETQYF	0	0	0	0	0	0	0	89	13_14;42_35;68_53;86_61	25	23	76	1.05944e-21	1732	70.6918	759	4	1179	0.027972	Real	0.000788022	0.000650195
CASSLADTQYF	34	0	0	0	0	28	0	21	81_46;60_53;5_61;41_68;79_75;70_78;51_81;28_96	21	28	36	1.8864e-05	3691	21.5569	1224	4	1180	0.027972	Real	0.000796813	0.000650195
CATSRDRFQGDYEQYF	0	0	0	0	102	0	0	0	47_17;72_48;27_58	26	23	76	1.05962e-27	1476	92.612	667	4	1188	0.027972	Real	0.00077821	0.000650195
CASSFPPGGAGTEAFF	0	0	0	0	0	0	72	0	26_2;4_73;52_87	26	23	76	9.28429e-27	1519	101.717	631	4	1194	0.027972	Real	0.000781861	0.000650195
CASSFSDEQYF	0	0	0	0	129	0	0	0	30_14;5_61	27	23	76	4.3714e-35	1233	116.938	577	4	1206	0.027972	Real	0.000772201	0.000650195
CASSYLDGRSDTQYF	0	0	0	0	0	0	0	66	93_24;85_25;54_38;39_49;81_56	24	23	76	6.95284e-16	2055	52.6235	849	4	1215	0.027972	Real	0.000793651	0.000650195
CSVQTGEETQYF	0	0	0	0	0	72	0	0	9_20;72_39;5_83	26	23	76	3.10524e-26	1539	98.8207	646	4	1216	0.027972	Real	0.000775194	0.000650195
CASSVTGTGNSPLHF	0	0	0	0	0	92	0	0	67_22;85_44	27	23	76	1.44122e-33	1284	125.911	547	4	1218	0.027972	Real	0.000769231	0.000650195
CASSPEGQGSQQFF	0	0	0	0	127	0	0	0	63_18;60_39	27	23	76	1.58649e-34	1253	115.114	583	4	1221	0.027972	Real	0.000769823	0.000650195
CASSPTGRGLTWGHNEQFF	0	0	0	0	58	0	0	0	44_4;13_49;11_51;27_55;45_58	24	23	76	1.13996e-15	2074	53.0459	845	4	1223	0.027972	Real	0.000794281	0.000650195
CSAFYGGSYSAEAFF	0	0	0	0	159	0	0	0	20_34	28	23	76	2.83221e-43	1003	144.348	489	4	1230	0.027972	Real	0.000765111	0.000650195
CSARPLPSGGPYEQYF	0	0	0	0	0	89	0	0	60_14;78_76	27	23	76	1.82062e-32	1323	121.847	561	4	1253	0.027972	Real	0.000766871	0.000650195
CATSRERVGSEAFF	0	0	0	0	0	69	0	0	72_14;8_79;14_91	26	23	76	3.88813e-25	1586	94.7571	658	4	1255	0.027972	Real	0.000777605	0.000650195
CSARENPSGSYNEQFF	0	0	0	0	0	0	83	0	8_56;78_76	27	23	76	7.20344e-31	1369	117.054	576	4	1302	0.027972	Real	0.00076746	0.000650195
CASARESLFGYTF	0	0	0	0	0	0	48	0	24_29;4_41;83_66;67_95	25	23	76	7.89017e-18	1935	68.2516	770	4	1329	0.027972	Real	0.000790514	0.000650195
CSARDSGTLGETQYF	0	0	0	0	67	0	0	0	47_28;27_75;5_83;40_88	25	23	76	6.73106e-18	1930	61.1385	804	4	1352	0.027972	Real	0.000785546	0.000650195
CASNGGSVGEQFF	0	0	0	0	112	0	0	0	47_17;68_81	27	23	76	2.81896e-30	1390	101.605	633	4	1359	0.027972	Real	0.000773994	0.000650195
CASSVGPPGQGSSPLHF	0	0	0	0	0	0	61	0	69_33;7_37;63_66	26	23	76	1.17048e-22	1695	86.379	693	4	1363	0.027972	Real	0.000778816	0.000650195
CASSGGTVSYEQYF	0	0	0	0	0	0	59	0	39_54;27_58;52_92	26	23	76	6.49602e-22	1721	83.5903	704	4	1392	0.027972	Real	0.00078064	0.000650195
CASREDISGTDTQYF	0	0	0	0	96	0	0	0	91_24;81_56	27	23	76	4.81713e-26	1546	87.2162	689	4	1508	0.027972	Real	0.000773395	0.000650195
CSASRPLSTDTQYF	33	0	0	0	404	0	0	0	45_2;33_4;28_5;69_26;72_84;49_91;30_98	21	23	76	1.09409e-73	500	10.7179	1747	5	883	0.028971	Real	0.000762777	0.000650195
CASSRNRGYEQYF	0	527	0	0	70	919	0	0	74_3;24_25;40_35;54_38;15_41;27_58;28_67;38_82;54_87;52_92;17_99	14	23	129	4.66045e-19	1862	32.9964	995	4	892	0.028971	Real	0.000764526	0.000650195
CASSWDNSGANVLTF	0	0	0	0	0	0	100	0	50_65;79_66;64_97	26	23	76	3.102e-37	1173	140.757	499	4	912	0.028971	Real	0.000745712	0.000650195
CASSLEGFETQYF	0	0	0	0	82	23	0	0	30_14;2_29;86_61;28_96	24	23	76	8.83988e-09	2840	53.5604	843	3	963	0.028971	Real	0.000761035	0.000650195
CASREVTSGYNEQFF	0	0	0	0	0	0	151	0	26_93	28	23	76	2.14887e-56	726	212.721	315	4	965	0.028971	Real	0.00074239	0.000650195
CSGTVEWAKGGETQYF	0	73	0	0	0	302	0	0	42_27;47_28;25_31;30_50;62_59;5_83;46_85;40_88	19	23	76	3.66279e-51	827	5.54659	2318	5	982	0.028971	Real	0.000763942	0.000650195
CASSLGGTSGAGTDTQYF	0	0	0	0	0	0	0	111	8_15;11_27;15_65;5_84	25	23	76	5.98806e-27	1514	87.9763	687	4	1009	0.028971	Real	0.000755287	0.000650195
CASRSTGLLPYNEQFF	0	0	0	0	0	0	0	222	25_39	28	23	76	1.41142e-54	761	174.603	396	4	1028	0.028971	Real	0.00074184	0.000650195
CASSYGGYEQFF	0	0	0	0	0	0	0	103	21_26;50_42;25_49;2_62	25	23	76	3.80985e-25	1584	81.6909	711	4	1059	0.028971	Real	0.000751315	0.000650195
CASSQDITGGAEAFF	0	0	0	0	0	0	65	0	47_25;57_30;39_72;45_97	25	23	76	3.78906e-24	1626	91.9563	669	4	1062	0.028971	Real	0.000752445	0.000650195
CAWSITSEPGELFF	0	0	0	0	0	0	48	0	50_19;66_26;82_35;59_49;27_85	24	23	76	7.89017e-18	1935	68.2516	770	4	1092	0.028971	Real	0.000759301	0.000650195
CASRRLAGVADTQYF	0	0	0	0	0	0	80	0	85_25;15_46;35_69	26	23	76	9.53474e-30	1408	112.871	591	4	1100	0.028971	Real	0.000750188	0.000650195
CASSLDRAEQFF	0	0	0	0	113	0	0	0	37_31;61_43;42_68	26	23	76	1.45657e-30	1381	102.504	629	4	1104	0.028971	Real	0.000747384	0.000650195
CASSPVASGVSGDTQYF	0	0	0	0	0	63	0	0	38_30;4_41;33_47;70_78	25	23	76	6.06278e-23	1683	86.6299	691	4	1110	0.028971	Real	0.000753012	0.000650195
CASTGALITDTQYF	0	0	0	0	0	0	0	74	93_24;38_30;39_49;81_56;70_78	24	23	76	5.26093e-18	1925	58.9079	814	4	1116	0.028971	Real	0.000759878	0.000650195
CSVRDRGVGYTF	0	0	0	0	0	0	0	124	66_61;68_79;16_98	26	23	76	2.08309e-30	1388	98.1907	647	4	1124	0.028971	Real	0.000744048	0.000650195
CASSLNRNNEQFF	0	0	0	0	0	78	0	0	26_23;22_53;18_75	26	23	76	1.97127e-28	1451	106.948	612	4	1142	0.028971	Real	0.000746826	0.000650195
CSARDGRGDSSYNSPLHF	0	0	0	0	0	0	0	117	42_27;2_71;40_88	26	23	76	1.36752e-28	1449	92.6906	666	4	1170	0.028971	Real	0.000745156	0.000650195
CASSQDIQYGYTF	0	0	0	0	0	0	116	0	25_43	28	23	76	3.08291e-43	1004	163.067	432	4	1196	0.028971	Real	0.00074129	0.000650195
CASSYPSMETQYF	0	0	0	0	78	0	0	0	50_12;53_31;42_35;94_47	25	23	76	5.02025e-21	1768	71.0297	758	4	1204	0.028971	Real	0.000750751	0.000650195
CASSLNYNQYF	0	0	0	0	0	0	0	144	4_54;78_85	27	23	76	3.42299e-35	1232	114.094	587	4	1211	0.028971	Real	0.000742942	0.000650195
CASSAQTGVYEQYF	0	0	0	0	0	0	0	86	7_37;50_42;61_43;17_99	25	23	76	6.44314e-21	1773	68.335	768	4	1214	0.028971	Real	0.000757576	0.000650195
CASSEAGPTDTQYF	0	0	0	0	0	0	53	0	93_24;52_44;35_69;70_78	25	23	76	1.1031e-19	1835	75.2239	740	4	1236	0.028971	Real	0.000757002	0.000650195
CASSLGGLFLGQGALNEQFF	0	0	0	0	0	0	53	0	47_19;27_55;18_84;35_89	25	23	76	1.1031e-19	1835	75.2239	740	4	1236	0.028971	Real	0.000755858	0.000650195
CASSFSPGMSAGYTF	0	0	0	0	124	0	0	0	42_68;64_92	27	23	76	1.10309e-33	1280	112.397	592	4	1246	0.028971	Real	0.000743494	0.000650195
CASGRQETQYF	0	0	0	0	0	0	51	0	13_14;30_24;53_31;6_37	25	23	76	6.09346e-19	1870	72.435	751	4	1268	0.028971	Real	0.000758725	0.000650195
CASSLAPSGDYYEQYF	0	0	0	0	0	0	0	81	24_25;27_58;54_87;52_92	25	23	76	1.44705e-19	1841	64.407	787	4	1271	0.028971	Real	0.00075643	0.000650195
CASSLTGTGANVLTF	0	0	89	0	0	0	317	0	68_28;57_33;42_40;46_64;50_65;79_66;64_97	20	23	76	4.48325e-50	853	4.92672	2419	5	1273	0.028971	Real	0.000763359	0.000650195
CASRREVNTEAFF	0	0	0	0	0	40	0	0	72_14;40_32;38_58;4_73;37_80	24	23	76	1.40338e-14	2166	55.4716	835	4	1282	0.028971	Real	0.000761615	0.000650195
CASSVEAGDTGELFF	0	0	0	0	0	109	0	0	42_43	28	23	76	8.11675e-40	1090	148.937	475	4	1283	0.028971	Real	0.000740741	0.000650195
CASSPAPRSPDTQYF	0	0	0	0	0	0	50	0	42_6;43_53;22_97;21_98	25	23	76	1.43141e-18	1890	71.0406	757	4	1285	0.028971	Real	0.00075358	0.000650195
CASSLGRPYEQYF	0	0	0	0	0	0	0	77	27_58;60_69;54_87;17_99	25	23	76	9.02223e-19	1879	61.2647	803	4	1312	0.028971	Real	0.000754717	0.000650195
CASSWGTGGQKQFF	0	0	0	0	0	0	0	77	23_19;6_46;45_58;35_89	25	23	76	9.02223e-19	1879	61.2647	803	4	1312	0.028971	Real	0.00075188	0.000650195
CASSEAISGGREQFF	0	0	0	0	0	0	0	100	26_2;46_64;14_91	26	23	76	2.37792e-24	1617	79.3339	722	4	1322	0.028971	Real	0.000749064	0.000650195
CASSQAGLEAFF	0	0	0	0	0	0	0	59	74_3;63_18;10_64;78_85;52_87	24	23	76	2.5312e-14	2187	47.1249	879	4	1331	0.028971	Real	0.000760456	0.000650195
CASSLVSATEAFF	0	0	0	0	0	0	46	0	26_2;4_32;10_64;4_73	25	23	76	4.34241e-17	1979	65.4626	783	4	1374	0.028971	Real	0.000754148	0.000650195
CASRDPYEDTQYF	0	0	0	0	0	46	0	0	53_18;15_46;4_53;27_58	25	23	76	9.40639e-17	2000	63.6008	793	4	1399	0.028971	Real	0.00075815	0.000650195
CASRSAGNTEAFF	0	0	0	0	0	0	58	0	4_32;10_64;37_80	26	23	76	1.52974e-21	1739	82.1959	709	4	1409	0.028971	Real	0.000749625	0.000650195
CASSHSGLAYDEQFF	0	0	0	0	0	0	58	0	50_42;50_45;72_48	26	23	76	1.52974e-21	1739	82.1959	709	4	1409	0.028971	Real	0.000747943	0.000650195
CASSFGTRGTEAFF	0	0	0	0	0	0	57	0	57_30;57_33;79_45	26	23	76	3.6014e-21	1762	80.8015	715	4	1428	0.028971	Real	0.000748503	0.000650195
CSAREGDGYTF	0	0	0	0	0	0	55	0	33_42;2_71;40_88	26	23	76	1.99437e-20	1797	78.0127	728	4	1464	0.028971	Real	0.000744602	0.000650195
CASSERETQYF	0	0	0	0	18	3	0	0	3_21;8_23;53_31;42_35;68_53;41_61	23	23	23	0.205965	6626	16.6379	1374	3	1544	0.028971	Real	0.000762195	0.000650195
CASSQPFRGDTQYF	0	0	0	0	0	49	0	0	13_19;46_58;22_85	26	23	76	7.65519e-18	1934	67.6651	772	4	1596	0.028971	Real	0.000746269	0.000650195
CASSEVRSVGEQFF	0	0	0	0	119	0	0	0	38_4;72_14;21_26;14_91	25	23	76	2.84458e-32	1329	107.9	608	4	863	0.02997	Real	0.000734754	0.000650195
CASSQDRRSPLHF	0	0	0	0	0	0	63	0	47_25;86_61;39_72;51_81;45_97	24	23	76	2.10693e-23	1663	89.1677	682	4	887	0.02997	Real	0.000738007	0.000650195
CSARDFPRGGSLGNEQFF	0	0	0	0	0	0	122	0	13_49;4_97	27	23	76	1.72087e-45	950	171.434	406	4	940	0.02997	Real	0.000720461	0.000650195
CASTTPGVELGEQFF	0	0	0	0	0	121	0	0	4_41;76_70	27	23	76	3.10249e-44	981	165.191	426	4	971	0.02997	Real	0.000721501	0.000650195
CASSLVSGANTGELFF	0	0	0	0	0	0	88	0	31_9;63_15;6_46	26	23	76	9.69946e-33	1316	124.025	554	4	1022	0.02997	Real	0.000727802	0.000650195
CASSYTGPWNEQFF	0	0	3311	0	0	0	3238	0	38_4;63_18;25_36;54_38;50_42;2_62	23	23	9	3.77451e-36	1202	1.36655	4651	5	1068	0.02997	Real	0.000739645	0.000650195
CASSRDGGSTDTQYF	0	0	0	0	0	0	0	47	60_6;89_24;81_46;41_68;51_81;22_85;45_97	22	23	76	2.02669e-11	2466	37.699	949	4	1085	0.02997	Real	0.000740192	0.000650195
CSARDGGYEQFF	0	0	0	0	0	0	0	76	37_31;59_32;66_61;15_86;15_88	24	23	76	1.61927e-18	1895	60.4791	807	4	1088	0.02997	Real	0.000735835	0.000650195
CASSQEVSGRQYEQFF	0	0	0	0	0	0	80	0	47_25;86_61;54_68	26	23	76	9.53474e-30	1408	112.871	591	4	1100	0.02997	Real	0.000726744	0.000650195
CASSFLGGGSSYEQYF	0	0	0	0	0	0	0	98	42_18;61_79;45_80;17_99	25	23	76	8.28464e-24	1641	77.7626	729	4	1105	0.02997	Real	0.000734214	0.000650195
CASSLVGRTVGTIYF	0	0	0	0	181	0	0	0	54_87	28	23	76	1.85471e-49	866	162.874	433	4	1112	0.02997	Real	0.000719424	0.000650195
CASSFSGSLPNEQYF	0	0	0	0	0	80	0	0	54_38;20_62;17_99	26	23	76	3.64536e-29	1423	109.657	603	4	1119	0.02997	Real	0.00073046	0.000650195
CASSPDRNQPQHF	0	0	0	0	12	0	0	0	3_12	28	23	9	5.84525e-05	3887	17.0828	1348	4	1126	0.02997	Real	0.000718907	0.000650195
CASSSRGLTLAKNIQYF	0	0	0	0	0	0	58	0	10_32;7_40;23_41;10_63	25	23	76	1.52974e-21	1739	82.1959	709	4	1158	0.02997	Real	0.000731529	0.000650195
CSARAPDGLAGRSYEQYF	0	0	0	0	0	0	75	0	23_55;48_64;21_98	26	23	76	7.04076e-28	1472	105.899	617	4	1159	0.02997	Real	0.000724638	0.000650195
CASSSVPQLAGHYNEQFF	0	0	0	0	0	0	96	0	82_1;18_75	27	23	76	9.78938e-36	1217	135.18	516	4	1162	0.02997	Real	0.000722022	0.000650195
CASSVALAGELETQYF	0	0	0	0	0	123	0	0	33_51	28	23	76	5.68861e-45	965	167.9	419	4	1166	0.02997	Real	0.000718391	0.000650195
CASSLQPGLAVEETQYF	0	0	0	0	0	0	0	90	76_19;94_47;5_89;63_90	25	23	76	5.85047e-22	1719	71.4775	755	4	1169	0.02997	Real	0.000732601	0.000650195
CASSTDPLNTGELFF	0	0	0	0	0	0	43	0	51_38;42_43;74_55;1_76;10_97	24	23	76	5.58855e-16	2049	61.2788	802	4	1181	0.02997	Real	0.00073692	0.000650195
CASSLTKIWGGYTF	0	0	0	0	0	0	93	0	8_79;64_92	27	23	76	1.30202e-34	1251	130.997	527	4	1186	0.02997	Real	0.000722543	0.000650195
CASSGTGASYEKLFF	0	0	0	0	0	57	0	0	48_18;30_45;18_52;9_100	25	23	76	9.37465e-21	1779	78.5024	725	4	1190	0.02997	Real	0.000733676	0.000650195
CASSLSRNSYEQYF	0	0	0	0	129	0	0	0	40_35;52_92	27	23	76	4.3714e-35	1233	116.938	577	4	1206	0.02997	Real	0.000723066	0.000650195
CASSSRQGDSYEQYF	0	0	0	0	0	0	41	0	47_17;42_18;8_58;61_79;52_92	24	23	76	3.06184e-15	2108	58.4895	816	4	1226	0.02997	Real	0.000737463	0.000650195
CASSQGGWGTEAFF	0	0	0	0	0	0	0	109	30_45;45_58;77_77	26	23	76	1.08869e-26	1521	86.4049	692	4	1232	0.02997	Real	0.000726216	0.000650195
CASTLGEETQYF	0	0	0	0	0	0	40	0	13_14;53_31;72_39;5_89;64_100	24	23	76	7.16123e-15	2138	57.0948	824	4	1254	0.02997	Real	0.000736377	0.000650195
CASSLDSSYNEQFF	0	0	0	0	0	0	67	0	38_4;25_39;50_45	26	23	76	6.80819e-25	1595	94.745	659	4	1260	0.02997	Real	0.000728863	0.000650195
CSARPGPSDTQYF	0	0	0	0	0	0	0	50	33_4;67_6;69_26;72_84;49_91;30_98	23	23	76	6.08485e-12	2408	40.0554	927	4	1265	0.02997	Real	0.000739098	0.000650195
CASSSPGTSGASPSTDTQYF	0	0	0	0	0	0	66	0	82_1;93_24;38_81	26	23	76	1.60631e-24	1610	93.3506	665	4	1275	0.02997	Real	0.000725689	0.000650195
CASSLLGLAGRYNEQFF	0	0	0	0	0	87	0	0	38_4;72_48	27	23	76	9.86928e-32	1347	119.138	570	4	1276	0.02997	Real	0.000723589	0.000650195
CASSLVDDHIAKNIQYF	0	0	0	0	93	0	0	0	31_20;53_30;22_43	26	23	76	3.2618e-25	1583	84.5184	700	4	1280	0.02997	Real	0.000728332	0.000650195
CASSLVTGRGADTQYF	0	0	0	0	0	67	0	0	93_24;85_25;61_43	26	23	76	2.09452e-24	1614	92.0481	668	4	1281	0.02997	Real	0.000727273	0.000650195
CSVEAGPVQNIQYF	0	0	0	0	0	0	0	61	9_20;25_27;23_41;10_63;16_98	24	23	76	7.83821e-15	2144	48.6959	868	4	1289	0.02997	Real	0.000735294	0.000650195
CASSSLMGANVLTF	0	0	0	0	0	0	0	78	68_28;42_40;50_65;79_66	25	23	76	5.03906e-19	1864	62.0502	800	4	1300	0.02997	Real	0.000732064	0.000650195
CASSYGRDKQFF	0	0	0	0	0	0	0	101	21_26;50_42;2_62	26	23	76	1.28495e-24	1608	80.1195	717	4	1315	0.02997	Real	0.000725163	0.000650195
CASSTWTATNEKLFF	0	0	0	0	0	0	0	76	14_1;5_14;18_52;9_100	25	23	76	1.61927e-18	1895	60.4791	807	4	1326	0.02997	Real	0.000730994	0.000650195
CSAIGQWDSNQPQHF	0	0	0	0	143	0	0	0	57_28	28	23	76	5.58147e-39	1114	129.717	532	4	1345	0.02997	Real	0.000717875	0.000650195
CASSLAGRADTQYF	0	0	0	0	0	0	0	72	60_6;81_46;41_68;39_72	25	23	76	1.73341e-17	1954	57.3368	823	4	1384	0.02997	Real	0.000733138	0.000650195
CATSKNTGDTGELFF	0	0	0	0	0	75	0	0	25_35;1_76	27	23	76	2.47597e-27	1493	102.884	628	4	1433	0.02997	Real	0.000720981	0.000650195
CASSLAGQEQETQYF	0	0	0	0	0	58	0	0	76_19;8_23;64_100	26	23	76	4.04909e-21	1764	79.857	719	4	1435	0.02997	Real	0.000729395	0.000650195
CASSAGTGRNEQFF	0	0	0	0	0	95	0	0	42_68	28	23	76	1.13974e-34	1247	129.974	531	4	1446	0.02997	Real	0.000719942	0.000650195
CASLRGAPAYEQYF	0	0	0	0	0	0	0	110	24_31;40_35	27	23	76	1.14982e-26	1523	87.1906	690	4	1495	0.02997	Real	0.000724113	0.000650195
CSASLSPETQYF	0	0	0	0	0	0	0	41	67_17;42_27;47_28;25_79;5_83;40_88	23	23	76	6.83008e-10	2655	32.9862	996	4	1497	0.02997	Real	0.000738552	0.000650195
CASSIGRVGRDTQYF	0	0	0	0	0	0	41	0	91_24;65_59;49_88	26	23	76	3.06184e-15	2108	58.4895	816	4	1760	0.02997	Real	0.000729927	0.000650195
CAWRGSSGLREQFF	0	0	0	0	0	0	110	0	50_19;82_35;27_85	26	23	76	5.50856e-41	1058	154.701	460	4	832	0.030969	Real	0.000706215	0.000650195
CSASQDRVRYEQYF	0	0	0	0	0	0	0	78	50_9;17_34;23_55;37_59;44_67;25_79	23	23	76	5.03906e-19	1864	62.0502	800	4	865	0.030969	Real	0.000716332	0.000650195
CASSLWGPEAKNIQYF	0	0	0	0	0	0	0	70	31_20;10_32;7_40;23_41;58_55;10_63	23	23	76	5.81056e-17	1985	55.7657	831	4	954	0.030969	Real	0.00071736	0.000650195
CASSALAEYNEQFF	0	0	0	0	0	0	0	168	38_4;26_93	27	23	76	2.50529e-41	1050	133.238	521	4	1054	0.030969	Real	0.000704722	0.000650195
CASSSGQGRAMRYNEQFF	0	0	0	0	0	85	0	0	38_4;25_39;50_45	26	23	76	5.34731e-31	1366	116.429	578	4	1064	0.030969	Real	0.000707714	0.000650195
CASSLREAETQYF	0	0	0	0	0	0	48	0	42_35;41_61;18_87;5_89;64_100	24	23	76	7.89017e-18	1935	68.2516	770	4	1092	0.030969	Real	0.000715308	0.000650195
CASSQDRINEKLFF	0	0	0	0	24	0	28	0	61_2;62_28;44_31;36_80	23	23	76	7.52427e-07	3265	31.4654	1013	3	1096	0.030969	Real	0.000716846	0.000650195
CASSLARSGGQSSSYNEQFF	0	0	0	0	181	0	0	0	44_4	28	23	76	1.85471e-49	866	162.874	433	4	1112	0.030969	Real	0.000699301	0.000650195
CSVEYLTGYGYTF	0	0	0	0	87	0	0	0	9_20;47_30;68_79;16_98	25	23	76	1.51454e-23	1655	79.1229	723	4	1115	0.030969	Real	0.000711744	0.000650195
CSARSAGGLYNEQFF	0	0	0	0	0	0	0	159	23_39;42_79	27	23	76	6.74117e-39	1116	126.054	546	4	1117	0.030969	Real	0.000700771	0.000650195
CATSDGVGYEQYF	0	0	0	0	0	0	0	122	21_26;16_32;59_49	26	23	76	6.76808e-30	1404	96.6192	653	4	1137	0.030969	Real	0.000706714	0.000650195
CASSLVYYEQFF	0	0	0	0	0	0	122	0	59_66	28	23	76	1.72087e-45	950	171.434	406	4	1154	0.030969	Real	0.000698812	0.000650195
CATSSPSQDRAEQFF	0	0	0	0	0	95	0	0	85_44;2_62	27	23	76	1.13974e-34	1247	129.974	531	4	1185	0.030969	Real	0.000701262	0.000650195
CASSLFGGTGELFF	0	0	0	0	0	56	0	0	51_38;42_43;63_47;10_97	25	23	76	2.16985e-20	1800	77.1478	731	4	1210	0.030969	Real	0.000713267	0.000650195
CSVGDPGRGNEKLFF	0	0	0	0	127	0	0	0	5_14;55_25	27	23	76	1.58649e-34	1253	115.114	583	4	1221	0.030969	Real	0.00069979	0.000650195
CASSVGAGGGYEQYF	0	0	0	0	0	0	89	0	24_29;20_100	27	23	76	4.0966e-33	1298	125.42	548	4	1225	0.030969	Real	0.000702741	0.000650195
CSTPSTDWTNNEQFF	0	0	0	0	126	0	0	0	12_64;78_76	27	23	76	3.02564e-34	1263	114.202	586	4	1229	0.030969	Real	0.00070028	0.000650195
CASSLPALAGYTF	0	0	0	0	0	70	0	0	57_15;8_79;56_91	26	23	76	1.67471e-25	1571	96.1117	655	4	1243	0.030969	Real	0.000708717	0.000650195
CASSLGGGSPIYEQYF	0	0	0	0	57	0	0	0	55_35;15_41;8_58;77_77;2_87	24	23	76	2.14235e-15	2095	52.1467	851	4	1245	0.030969	Real	0.00071582	0.000650195
CASSTGHPNTGELFF	0	0	0	0	0	0	0	82	63_15;25_35;74_55;10_97	25	23	76	7.67519e-20	1826	65.1926	784	4	1256	0.030969	Real	0.000712758	0.000650195
CASSLEPSGGLNTDTQYF	0	0	0	0	0	0	0	106	11_27;45_80;5_84	26	23	76	6.34991e-26	1553	84.0479	701	4	1258	0.030969	Real	0.000709723	0.000650195
CASSLDGFNEQFF	0	0	0	0	0	0	84	0	50_42;4_54	27	23	76	3.04436e-31	1358	118.448	571	4	1286	0.030969	Real	0.000704225	0.000650195
CASSVDASLTGELFF	0	0	0	0	0	0	65	0	51_38;1_76;64_92	26	23	76	3.78906e-24	1626	91.9563	669	4	1293	0.030969	Real	0.000707214	0.000650195
CASSPLEGRSTYEQYF	0	0	0	0	0	66	0	0	5_26;42_68;38_82	26	23	76	4.85984e-24	1632	90.6935	675	4	1303	0.030969	Real	0.000708215	0.000650195
CASSLRGSSYEQYF	0	0	0	0	0	0	38	0	55_35;8_58;61_79;45_80;62_96	24	23	76	3.91084e-14	2204	54.3053	839	4	1316	0.030969	Real	0.000714796	0.000650195
CSASRELFENQPQHF	0	0	0	0	0	65	0	0	1_17;44_67;16_98	26	23	76	1.12737e-23	1651	89.339	681	4	1319	0.030969	Real	0.000705219	0.000650195
CASSEVGYEQYF	0	0	0	0	0	0	0	76	28_67;38_82;14_91;52_92	25	23	76	1.61927e-18	1895	60.4791	807	4	1326	0.030969	Real	0.000713776	0.000650195
CATSLRTGISGYTF	0	0	0	0	144	0	0	0	24_29	28	23	76	2.94925e-39	1105	130.631	529	4	1334	0.030969	Real	0.000698324	0.000650195
CASSLEGARSEKLFF	0	0	0	0	0	0	62	0	62_28;44_31;36_80	26	23	76	4.96661e-23	1675	87.7733	688	4	1344	0.030969	Real	0.000710227	0.000650195
CATGQGSPYNEQFF	0	0	0	0	0	81	0	0	24_28;76_70	27	23	76	1.56726e-29	1415	111.011	597	4	1349	0.030969	Real	0.000701754	0.000650195
CASSLWSAGGLREQFF	0	0	0	0	0	0	79	0	5_26;20_100	27	23	76	2.25479e-29	1419	111.477	596	4	1354	0.030969	Real	0.000703235	0.000650195
CASSLAGSGGGEQYF	0	0	0	0	87	0	0	0	50_42;30_45;56_91	26	23	76	1.51454e-23	1655	79.1229	723	4	1357	0.030969	Real	0.000710732	0.000650195
CASSLFGASTDTQYF	0	0	0	0	0	80	0	0	39_49;70_78	27	23	76	3.64536e-29	1423	109.657	603	4	1361	0.030969	Real	0.00070373	0.000650195
CASSLGIGAGDSPLHF	0	0	0	0	0	0	0	96	69_33;46_38;56_91	26	23	76	2.9587e-23	1668	76.1913	736	4	1373	0.030969	Real	0.00070922	0.000650195
CSADTRGFGEKLFF	0	0	0	0	0	0	59	0	14_1;42_27;16_48	26	23	76	6.49602e-22	1721	83.5903	704	4	1392	0.030969	Real	0.000705716	0.000650195
CASSWGQLSDEQFF	0	0	0	0	0	0	45	0	58_18;26_23;7_37;50_42	25	23	76	1.01808e-16	2002	64.068	788	4	1395	0.030969	Real	0.000712251	0.000650195
CASNDGGPLFF	0	0	0	0	0	0	57	0	54_38;42_68;64_92	26	23	76	3.6014e-21	1762	80.8015	715	4	1428	0.030969	Real	0.000711238	0.000650195
CASGVRETQYF	0	0	0	0	0	0	0	67	47_28;42_35;5_89;34_94	25	23	76	3.70655e-16	2035	53.4091	844	4	1458	0.030969	Real	0.000714286	0.000650195
CASSVGAGGYNEQFF	0	0	0	0	0	69	0	0	11_51;18_84	27	23	76	3.88813e-25	1586	94.7571	658	4	1519	0.030969	Real	0.000702247	0.000650195
CASSDQGAHEKLFF	0	0	0	0	0	134	0	0	36_80;9_100	27	23	76	5.02603e-49	875	183.056	371	4	877	0.031968	Real	0.000680735	0.000650195
CASSLQATGAGYTF	0	0	0	0	0	0	122	0	42_68;64_92	27	23	76	1.72087e-45	950	171.434	406	4	940	0.031968	Real	0.000677966	0.000650195
CASSRDYNEQFF	0	0	0	0	0	0	0	149	38_4;50_45;26_93	26	23	76	1.49357e-36	1188	118.079	572	4	962	0.031968	Real	0.000683527	0.000650195
CASSPTERTDTQYF	0	0	0	0	0	0	72	0	89_24;79_75;51_81;11_93	25	23	76	9.28429e-27	1519	101.717	631	4	985	0.031968	Real	0.000691085	0.000650195
CATSSPGLGSLFF	0	0	0	0	0	118	0	0	22_15;20_62	27	23	76	3.94958e-43	1009	161.128	440	4	995	0.031968	Real	0.000675676	0.000650195
CASSVEPGGEKLFF	0	0	0	0	154	0	0	0	62_28;36_80	27	23	76	7.68839e-42	1033	139.773	501	4	1035	0.031968	Real	0.000677048	0.000650195
CASSKGLAGGGDTQYF	0	0	0	0	0	0	0	106	8_3;33_29;15_65;46_68	25	23	76	6.34991e-26	1553	84.0479	701	4	1036	0.031968	Real	0.000692042	0.000650195
CASSLDVNEKLFF	0	0	0	0	0	0	0	136	22_43;18_52;9_100	26	23	76	2.33921e-33	1289	107.724	609	4	1041	0.031968	Real	0.000685401	0.000650195
CASSPPPGLGITYEQYF	0	0	0	0	0	0	137	0	48_18	28	23	76	3.96656e-51	829	192.717	351	4	1043	0.031968	Real	0.000672043	0.000650195
CASSVTTSAYGYTF	0	0	0	0	0	0	108	0	57_15;13_18	27	23	76	3.10069e-40	1079	151.912	467	4	1045	0.031968	Real	0.00067659	0.000650195
CASSYPAAWGTEAFF	0	0	0	0	0	0	84	0	12_13;24_31;52_87	26	23	76	3.04436e-31	1358	118.448	571	4	1056	0.031968	Real	0.000682594	0.000650195
CASSGLAGVDTQYF	0	0	0	0	150	0	0	0	52_44;33_47	27	23	76	1.10536e-40	1065	136.115	512	4	1061	0.031968	Real	0.00067981	0.000650195
CASSLRRPETDTQYF	0	0	0	0	0	50	0	0	60_6;59_10;81_46;14_77;51_81	24	23	76	3.31487e-18	1910	69.0198	766	4	1071	0.031968	Real	0.000694927	0.000650195
CASSPGTGQYNEQFF	0	0	0	0	114	0	0	0	38_4;25_36;79_94	26	23	76	7.53581e-31	1370	103.404	624	4	1094	0.031968	Real	0.000684463	0.000650195
CSASGGNTDTQYF	0	0	0	0	88	0	0	0	28_5;67_6;69_26;72_84	25	23	76	7.97752e-24	1640	80.0221	718	4	1098	0.031968	Real	0.000689655	0.000650195
CSVERAGWEQFF	0	0	0	0	113	0	0	0	30_26;41_78;16_98	26	23	76	1.45657e-30	1381	102.504	629	4	1104	0.031968	Real	0.000681199	0.000650195
CASSLAVFGANVLTF	0	0	0	0	0	0	47	0	68_28;42_40;50_65;79_66;64_97	24	23	76	1.85138e-17	1956	66.8571	775	4	1108	0.031968	Real	0.00069541	0.000650195
CSVGGGGDTQYF	0	0	0	0	0	0	0	58	8_3;57_6;9_20;89_24;46_68;30_98	23	23	76	4.57097e-14	2210	46.3393	883	4	1109	0.031968	Real	0.000696864	0.000650195
CASSQGDRALNTIYF	0	0	0	0	0	0	0	158	60_6;40_8	27	23	76	1.29521e-38	1125	125.256	549	4	1121	0.031968	Real	0.000677507	0.000650195
CASSPILAGGKEQFF	0	0	0	0	0	0	125	0	54_68	28	23	76	1.28455e-46	921	175.617	392	4	1123	0.031968	Real	0.000672495	0.000650195
CASSEHVAKNIQYF	0	0	0	0	0	0	0	57	31_20;53_30;10_32;7_40;22_43;10_63	23	23	76	8.28565e-14	2231	45.5538	888	4	1127	0.031968	Real	0.000697837	0.000650195
CASSLAVIAEETQYF	0	0	0	0	0	0	58	0	38_5;47_25;21_85;45_96	25	23	76	1.52974e-21	1739	82.1959	709	4	1158	0.031968	Real	0.000691563	0.000650195
CSASEDRDQPQHF	0	0	0	0	0	98	0	0	1_17;1_93	27	23	76	9.00459e-36	1212	134.037	518	4	1160	0.031968	Real	0.000674764	0.000650195
CASTPPAGVSYEQYF	0	0	0	0	136	0	0	0	40_35;52_92	27	23	76	4.8902e-37	1177	123.325	556	4	1161	0.031968	Real	0.000676133	0.000650195
CSAPAPAETQYF	0	0	0	0	0	0	0	70	47_28;53_31;43_65;5_83;21_85	24	23	76	5.81056e-17	1985	55.7657	831	4	1164	0.031968	Real	0.000694444	0.000650195
CSARFSGYEQYF	0	0	0	0	61	0	0	0	25_31;23_55;44_67;25_79;46_85	24	23	76	1.71938e-16	2011	55.7434	832	4	1176	0.031968	Real	0.000693963	0.000650195
CASSPGRQGRGTNEKLFF	0	0	0	0	0	119	0	0	18_52	28	23	76	1.69161e-43	995	162.482	435	4	1193	0.031968	Real	0.000672948	0.000650195
CASRTGGYGYTF	0	0	0	0	0	117	0	0	77_77	28	23	76	9.22085e-43	1014	159.773	444	4	1212	0.031968	Real	0.000673854	0.000650195
CSPGIGANVLTF	0	0	0	0	0	0	0	66	42_40;46_64;50_65;79_66;64_97	24	23	76	6.95284e-16	2055	52.6235	849	4	1215	0.031968	Real	0.000693481	0.000650195
CASIAAGLAGAYEQYF	0	0	0	0	0	0	54	0	37_31;8_58;2_87;14_89	25	23	76	4.69115e-20	1814	76.6183	734	4	1217	0.031968	Real	0.000692521	0.000650195
CSAPIRGYEQYF	0	0	9	0	0	0	160	0	31_38;23_55;62_59;44_67;46_85;1_93	23	23	76	1.96302e-48	885	22.4435	1200	5	1222	0.031968	Real	0.00069735	0.000650195
CASSEQAPNYGYTF	0	0	0	0	126	0	0	0	13_18;64_92	27	23	76	3.02564e-34	1263	114.202	586	4	1229	0.031968	Real	0.000680272	0.000650195
CASTPRGDGYTF	0	0	0	0	0	0	0	108	42_6;59_32;35_89	26	23	76	1.9548e-26	1531	85.6192	695	4	1242	0.031968	Real	0.000682128	0.000650195
CASSLARLAGEETQYF	0	0	0	0	0	0	0	134	11_47;64_100	27	23	76	7.80942e-33	1309	106.132	614	4	1279	0.031968	Real	0.000678426	0.000650195
CASSGTSGRAIKTQYF	0	0	0	0	0	0	84	0	39_15;64_100	27	23	76	3.04436e-31	1358	118.448	571	4	1286	0.031968	Real	0.000678887	0.000650195
CASSDFYEQYF	0	0	0	0	0	0	39	0	24_25;50_42;38_82;78_85;54_87	24	23	76	1.67399e-14	2177	55.7001	833	4	1288	0.031968	Real	0.000695894	0.000650195
CSDEPGQNPYGYTF	0	0	0	0	119	0	0	0	6_22;16_98	27	23	76	2.84458e-32	1329	107.9	608	4	1294	0.031968	Real	0.000674309	0.000650195
CASSFPRPVGGAKNIQYF	0	0	0	0	0	0	64	0	31_20;53_30;10_32	26	23	76	8.93594e-24	1644	90.562	676	4	1310	0.031968	Real	0.000687758	0.000650195
CASSTGGSSDYGYTF	0	0	0	0	0	0	0	76	13_19;12_20;25_43;14_83	25	23	76	1.61927e-18	1895	60.4791	807	4	1326	0.031968	Real	0.000690131	0.000650195
CASRSSGRVETQYF	0	0	0	0	0	0	63	0	39_15;30_24;18_87	26	23	76	2.10693e-23	1663	89.1677	682	4	1327	0.031968	Real	0.000688705	0.000650195
CASSPYPGLAGDTQYF	0	0	0	0	88	0	0	0	18_45;15_46;33_47	26	23	76	7.97752e-24	1640	80.0221	718	4	1341	0.031968	Real	0.000683995	0.000650195
CASSGTDHMLAAEQFF	0	0	0	0	0	81	0	0	46_38;20_62	27	23	76	1.56726e-29	1415	111.011	597	4	1349	0.031968	Real	0.000679348	0.000650195
CASKLGVSIQETQYF	0	0	0	0	0	0	0	58	13_14;11_47;30_50;21_85;2_95	24	23	76	4.57097e-14	2210	46.3393	883	4	1353	0.031968	Real	0.000696379	0.000650195
CASSFEAGSYEQYF	0	0	0	0	0	62	0	0	24_25;54_87;17_99	26	23	76	1.40548e-22	1696	85.2753	697	4	1367	0.031968	Real	0.000688231	0.000650195
CSAVPGPRGDGYTF	0	0	0	0	0	0	60	0	25_31;16_48;5_80	26	23	76	2.75779e-22	1706	84.9846	698	4	1375	0.031968	Real	0.000681663	0.000650195
CASSKRERAVPSNYGYTF	0	0	0	0	84	0	0	0	57_15;21_26;64_92	26	23	76	1.0406e-22	1691	76.4251	735	4	1391	0.031968	Real	0.000686813	0.000650195
CASGGQGTDTQYF	0	0	0	0	0	45	0	0	39_49;15_65;5_84;49_91	25	23	76	2.16881e-16	2018	62.246	799	4	1415	0.031968	Real	0.000693001	0.000650195
CASSLDGGSMAQHF	0	0	0	0	0	0	0	88	13_18;54_38;64_92	26	23	76	1.92562e-21	1742	69.9062	762	4	1450	0.031968	Real	0.000686342	0.000650195
CASSLDSGSYEQYF	0	0	0	0	0	0	0	88	40_35;60_69;52_92	26	23	76	1.92562e-21	1742	69.9062	762	4	1450	0.031968	Real	0.000685871	0.000650195
CSVLGDGWMVNEQFF	0	0	0	0	59	0	0	0	55_63;12_64;78_76;4_97	25	23	76	6.06705e-16	2052	53.945	842	4	1470	0.031968	Real	0.00068918	0.000650195
CASSLFGAELLQYGYTF	0	0	0	0	0	0	0	143	25_43	28	23	76	6.52864e-35	1241	113.298	589	4	1475	0.031968	Real	0.000673401	0.000650195
CASSHTGVTDGYTF	0	0	0	0	0	0	54	0	57_15;15_86;64_92	26	23	76	4.69115e-20	1814	76.6183	734	4	1476	0.031968	Real	0.000687285	0.000650195
CASSRGTGGENRAFF	0	0	0	0	0	0	41	0	85_44;32_55;5_74;56_91	25	23	76	3.06184e-15	2108	58.4895	816	4	1490	0.031968	Real	0.000690608	0.000650195
CAWSWAAYNEQFF	0	0	0	0	0	0	65	0	50_19;59_49	27	23	76	3.78906e-24	1626	91.9563	669	4	1556	0.031968	Real	0.000675219	0.000650195
CASSLEGGKAKNIQYF	0	0	0	0	0	50	0	0	23_41;22_43;10_63	26	23	76	3.31487e-18	1910	69.0198	766	4	1570	0.031968	Real	0.000684932	0.000650195
CASSRIENQPQHF	0	0	0	0	0	0	0	76	43_53;59_66;22_97	26	23	76	1.61927e-18	1895	60.4791	807	4	1589	0.031968	Real	0.00068306	0.000650195
CASSSRWTGRDEQFF	0	0	0	0	0	0	113	0	7_37;50_42	27	23	76	4.12238e-42	1029	158.884	446	4	1006	0.032967	Real	0.000655738	0.000650195
CASRGLAGPSYEQYF	0	0	0	0	0	0	89	0	50_42;56_61;54_87	26	23	76	4.0966e-33	1298	125.42	548	4	1011	0.032967	Real	0.000661813	0.000650195
CASSRLSTGELFF	0	0	0	0	0	0	0	63	63_15;58_18;51_38;22_40;63_47;74_55	23	23	76	2.45317e-15	2102	50.2669	860	4	1029	0.032967	Real	0.000670691	0.000650195
CASSHLLGNTEAFF	0	0	0	0	0	0	0	80	12_13;38_58;10_64;4_73;38_85	24	23	76	2.74528e-19	1856	63.6214	792	4	1052	0.032967	Real	0.000668896	0.000650195
CASSLVSTYEQYF	2	0	0	0	135	0	0	0	2_38;4_54;39_54;27_58;60_69;54_87;52_92	22	23	76	8.94212e-34	1278	40.7636	920	5	1074	0.032967	Real	0.000671592	0.000650195
CASSEEQGGADTQYF	0	0	0	0	0	0	0	98	53_18;33_29;15_65;77_77	25	23	76	8.28464e-24	1641	77.7626	729	4	1105	0.032967	Real	0.000667557	0.000650195
CASSLGGLSSYNEQFF	0	0	0	0	0	130	0	0	45_58	28	23	76	1.49859e-47	903	177.52	388	4	1106	0.032967	Real	0.000654022	0.000650195
CASSYIWGSHEQFF	0	0	0	0	0	0	0	97	15_41;25_49;45_80;79_94	25	23	76	1.56063e-23	1657	76.9769	732	4	1120	0.032967	Real	0.000664452	0.000650195
CASSQVQGKNTEAFF	0	0	0	0	84	0	0	0	57_30;57_33;10_64;42_95	25	23	76	1.0406e-22	1691	76.4251	735	4	1143	0.032967	Real	0.000664894	0.000650195
CASSFERGENIQYF	0	0	0	0	0	0	75	0	13_14;64_92;16_97	26	23	76	7.04076e-28	1472	105.899	617	4	1159	0.032967	Real	0.000661376	0.000650195
CASSSLAGPYNEQFF	0	0	0	0	0	0	119	0	26_93	28	23	76	2.30404e-44	978	167.251	422	4	1174	0.032967	Real	0.00065189	0.000650195
CSARTGAEAFF	0	0	0	0	0	43	0	0	70_22;35_38;43_58;46_85;16_98	24	23	76	1.15143e-15	2075	59.5364	812	4	1207	0.032967	Real	0.000668003	0.000650195
CASGLVLMASTDTQYF	0	0	0	0	0	0	71	0	28_5;44_52;1_93	26	23	76	2.19266e-26	1533	100.322	638	4	1209	0.032967	Real	0.00066313	0.000650195
CATSSTRGAKAFF	0	0	0	0	0	116	0	0	14_83	28	23	76	2.15259e-42	1026	158.419	447	4	1219	0.032967	Real	0.000651466	0.000650195
CASSPVSSGLGSSYEQYF	0	0	0	0	98	0	0	0	50_19;17_99;20_100	26	23	76	1.34825e-26	1525	89.0148	683	4	1227	0.032967	Real	0.000660066	0.000650195
CASRGGEAGELFF	0	0	0	0	0	71	0	0	30_45;70_60;20_100	26	23	76	7.21204e-26	1557	97.4662	650	4	1228	0.032967	Real	0.000662252	0.000650195
CASSLALAGEYNEQFF	0	0	0	0	126	0	0	0	25_36;50_45	27	23	76	3.02564e-34	1263	114.202	586	4	1229	0.032967	Real	0.00065703	0.000650195
CASSMAFQETQYF	0	0	0	0	0	0	0	84	42_35;6_37;65_59;86_61	25	23	76	2.19885e-20	1801	66.7638	776	4	1237	0.032967	Real	0.000665336	0.000650195
CASSPGLAEYNEQFF	0	0	0	0	65	0	54	0	26_93	28	23	76	1.26654e-17	1946	67.9792	771	3	1241	0.032967	Real	0.000653168	0.000650195
CSAYLAWRGEETQYF	0	0	0	0	0	70	0	0	13_49;15_88;4_97	26	23	76	1.67471e-25	1571	96.1117	655	4	1243	0.032967	Real	0.000658762	0.000650195
CASSLEGRGSSYNEQFF	0	0	0	0	0	0	68	0	22_15;11_51;18_84	26	23	76	2.885e-25	1582	96.1393	654	4	1248	0.032967	Real	0.000660939	0.000650195
CASSFPGVQETQYF	0	0	0	0	0	0	0	50	38_5;13_14;34_19;86_61;21_85;45_96	23	23	76	6.08485e-12	2408	40.0554	927	4	1265	0.032967	Real	0.000671141	0.000650195
CASSHGQPSTDTQYF	0	0	0	0	72	0	0	0	59_10;89_24;51_81;22_85	25	23	76	2.50867e-19	1852	65.6344	781	4	1274	0.032967	Real	0.000666667	0.000650195
CAIASGLSYNEQFF	0	0	0	0	0	0	0	103	59_49;42_68;27_85	26	23	76	3.80985e-25	1584	81.6909	711	4	1291	0.032967	Real	0.00066357	0.000650195
CSVPGQPADYNEQFF	0	0	0	0	0	0	0	78	25_27;47_30;37_59;16_98	25	23	76	5.03906e-19	1864	62.0502	800	4	1300	0.032967	Real	0.000664011	0.000650195
CASSPEGGRAGEQFF	0	0	0	0	0	0	83	0	8_15;32_55	27	23	76	7.20344e-31	1369	117.054	576	4	1302	0.032967	Real	0.000656599	0.000650195
CASSLILSGGFSYEQYF	0	0	0	0	0	0	0	101	55_35;45_80;63_90	26	23	76	1.28495e-24	1608	80.1195	717	4	1315	0.032967	Real	0.000660502	0.000650195
CSASPPGQGMYSNEQFF	0	0	0	0	146	0	0	0	86_39	28	23	76	8.2395e-40	1091	132.459	522	4	1317	0.032967	Real	0.000651042	0.000650195
CSATWDRGDEQYF	0	0	0	0	146	0	0	0	1_93	28	23	76	8.2395e-40	1091	132.459	522	4	1317	0.032967	Real	0.000650618	0.000650195
CASSSVDGRTDTQYF	0	0	0	0	53	0	0	0	60_6;59_10;81_46;39_72;14_77	24	23	76	2.67904e-14	2190	48.5501	869	4	1324	0.032967	Real	0.000668449	0.000650195
CASTVDVQETQYF	0	0	0	0	0	0	29	0	30_24;53_31;42_35;6_37;5_89;64_100	23	23	76	7.85667e-11	2531	41.8567	913	4	1347	0.032967	Real	0.000670241	0.000650195
CASSDGQGTTNEKLFF	0	0	0	0	0	0	36	0	61_2;5_14;62_28;10_55;36_80	24	23	76	2.13059e-13	2259	51.5157	853	4	1368	0.032967	Real	0.000669792	0.000650195
CASSLAGEGLAKNIQYF	0	0	0	0	66	0	0	0	31_20;10_32;7_40;58_55	25	23	76	1.30387e-17	1947	60.2393	809	4	1370	0.032967	Real	0.000666223	0.000650195
CAWEGTGREQFF	0	0	0	0	0	0	60	0	66_26;4_41;59_49	26	23	76	2.75779e-22	1706	84.9846	698	4	1375	0.032967	Real	0.000659196	0.000650195
CSARGKIVNYGYTF	0	0	0	0	0	0	77	0	25_31;5_80	27	23	76	1.26038e-28	1447	108.688	605	4	1380	0.032967	Real	0.00065445	0.000650195
CASRDVGLETQYF	0	0	0	0	0	61	0	0	34_19;30_50;86_61	26	23	76	3.2574e-22	1710	83.9208	702	4	1382	0.032967	Real	0.000662691	0.000650195
CASSFIQETQYF	0	0	0	0	0	0	35	0	30_24;53_31;6_37;94_47;5_89	24	23	76	4.96807e-13	2290	50.1208	861	4	1397	0.032967	Real	0.000669344	0.000650195
CASSLGLAGVRSGELFF	0	0	0	0	0	0	97	0	85_60	28	23	76	4.13088e-36	1204	136.574	511	4	1400	0.032967	Real	0.000653595	0.000650195
CASSWGQGGTYEQYF	0	0	0	0	0	0	0	117	17_2;28_96	27	23	76	1.36752e-28	1449	92.6906	666	4	1426	0.032967	Real	0.000655308	0.000650195
CASSSQAASSYEQYF	0	0	0	0	0	0	57	0	2_38;28_67;62_96	26	23	76	3.6014e-21	1762	80.8015	715	4	1428	0.032967	Real	0.000659631	0.000650195
CASSHLRGDRAYEQYF	0	0	0	0	104	0	0	0	42_18;27_58	27	23	76	2.97433e-28	1460	94.4106	660	4	1430	0.032967	Real	0.000657462	0.000650195
CASSELSGRRVHEQYF	0	0	0	0	0	0	0	69	48_18;56_61;28_67;52_92	25	23	76	1.07175e-16	2003	54.9802	837	4	1431	0.032967	Real	0.000667111	0.000650195
CASRQEIQTQYF	0	0	0	0	0	0	0	116	86_39;56_91	27	23	76	2.52922e-28	1456	91.9048	670	4	1436	0.032967	Real	0.000658328	0.000650195
CASSQVSVSYEQYF	0	0	0	0	103	0	0	0	17_2;13_19	27	23	76	5.61347e-28	1468	93.5113	662	4	1440	0.032967	Real	0.000656168	0.000650195
CASSEWVRDIQETQYF	0	0	0	0	0	0	72	0	6_37;64_100	27	23	76	9.28429e-27	1519	101.717	631	4	1454	0.032967	Real	0.000657895	0.000650195
CASSLTGPDTQYF	0	0	0	0	0	0	0	67	53_18;93_24;18_45;39_49	25	23	76	3.70655e-16	2035	53.4091	844	4	1458	0.032967	Real	0.000665779	0.000650195
CASSPGTGRRSYNEQFF	0	0	0	0	0	92	0	0	79_94	28	23	76	1.44122e-33	1284	125.911	547	4	1478	0.032967	Real	0.000652742	0.000650195
CASSQQGNYNSPLHF	0	0	0	0	124	0	0	0	69_33	28	23	76	1.10309e-33	1280	112.397	592	4	1506	0.032967	Real	0.000652316	0.000650195
CASVLAGGYNEQFF	0	0	0	0	0	0	0	94	11_51;26_93	27	23	76	5.60142e-23	1680	74.62	743	4	1655	0.032967	Real	0.000654879	0.000650195
CASSLSYGNTIYF	0	0	0	0	102	0	0	0	33_28;6_58;56_61;19_89	25	23	76	1.05962e-27	1476	92.612	667	4	980	0.033966	Real	0.00129282	0.00113507
CASSQGDRHYGYTF	0	0	0	0	162	0	0	0	22_15;25_43	27	23	76	3.96611e-44	985	147.094	480	4	1001	0.033966	Real	0.00127307	0.00113507
CASSTSGTSGAHNEQFF	0	0	0	0	0	0	0	125	17_54;63_90;26_93	26	23	76	1.15983e-30	1376	98.9764	643	4	1113	0.033966	Real	0.00128123	0.00113507
CASSSRVLNYGYTF	0	0	0	0	0	127	0	0	78_85	28	23	76	1.91102e-46	925	173.37	400	4	1130	0.033966	Real	0.00126823	0.00113507
CASSPGVYEQYF	0	0	0	0	0	0	59	0	40_35;50_42;78_85;54_87	25	23	76	6.49602e-22	1721	83.5903	704	4	1144	0.033966	Real	0.00129116	0.00113507
CAIRPGQGGETQYF	0	0	0	0	0	0	96	0	41_61;4_97	27	23	76	9.78938e-36	1217	135.18	516	4	1162	0.033966	Real	0.00127796	0.00113507
CASSLAENYGYTF	0	0	0	0	0	0	93	0	57_15;33_42	27	23	76	1.30202e-34	1251	130.997	527	4	1186	0.033966	Real	0.00127632	0.00113507
CASTMGVSEAFF	0	0	0	0	0	0	0	185	72_14	28	23	76	1.40928e-45	946	145.523	484	4	1192	0.033966	Real	0.00126743	0.00113507
CASTPGTSPRGSYEQYF	0	0	0	0	98	0	0	0	18_15;67_22;15_88	26	23	76	1.34825e-26	1525	89.0148	683	4	1227	0.033966	Real	0.00128041	0.00113507
CASSLALGQGGETQYF	0	0	0	0	0	114	0	0	53_31	28	23	76	1.17286e-41	1038	155.71	455	4	1234	0.033966	Real	0.00126904	0.00113507
CASSLPGNPQHF	0	0	0	0	0	0	40	0	22_15;46_38;4_54;59_66;8_79	24	23	76	7.16123e-15	2138	57.0948	824	4	1254	0.033966	Real	0.00129955	0.00113507
CASSASTGGDEYTF	0	0	0	0	0	0	0	82	74_3;21_26;59_49;44_52	25	23	76	7.67519e-20	1826	65.1926	784	4	1256	0.033966	Real	0.0012945	0.00113507
CASQPPTDTQYF	0	0	0	0	56	0	0	0	53_18;93_24;38_30;39_49;70_78	24	23	76	4.02705e-15	2118	51.2476	855	4	1259	0.033966	Real	0.000650195	0.000650195
CAWSVQGFDNSPLHF	0	0	0	0	95	0	0	0	13_9;12_28;59_49	26	23	76	9.10989e-26	1563	86.317	694	4	1262	0.033966	Real	0.00127959	0.00113507
CASKAWEAETQYF	0	0	0	0	0	0	0	81	22_15;18_87;5_89;64_100	25	23	76	1.44705e-19	1841	64.407	787	4	1271	0.033966	Real	0.00129786	0.00113507
CASSIGVFNYGYTF	0	0	0	0	93	0	0	0	51_17;8_39;49_88	26	23	76	3.2618e-25	1583	84.5184	700	4	1280	0.033966	Real	0.00128617	0.00113507
CASSLWTGGTSTDTQYF	0	0	0	0	0	0	0	102	8_15;93_24;39_49	26	23	76	6.97993e-25	1597	80.9052	714	4	1305	0.033966	Real	0.00128205	0.00113507
CASRRGQAADTQYF	0	0	0	0	0	0	0	77	53_18;93_24;38_30;70_78	25	23	76	9.02223e-19	1879	61.2647	803	4	1312	0.033966	Real	0.00129534	0.00113507
CASSKHSTSAGETQYF	0	0	0	0	0	0	0	101	11_47;68_53;18_87	26	23	76	1.28495e-24	1608	80.1195	717	4	1315	0.033966	Real	0.00128535	0.00113507
CSAGGTQAYGYTF	0	0	0	0	116	0	0	0	11_9;35_70	27	23	76	2.02464e-31	1355	105.202	620	4	1320	0.033966	Real	0.00126984	0.00113507
CASSLVGTGVNEQFF	0	0	0	0	0	0	63	0	38_4;25_36;5_74	26	23	76	2.10693e-23	1663	89.1677	682	4	1327	0.033966	Real	0.00128287	0.00113507
CATSLAGKSGEQFF	0	0	0	0	0	0	0	128	42_68;26_93	27	23	76	3.29277e-31	1360	101.358	635	4	1337	0.033966	Real	0.00127065	0.00113507
CASSLVGGDNEQFF	0	0	0	0	0	0	26	51	38_4;78_85;79_94	26	23	76	4.89369e-10	2633	39.2454	933	3	1340	0.033966	Real	0.0012837	0.00113507
CSAPANGADTQYF	0	0	0	0	0	0	37	0	82_1;45_2;42_6;22_97;30_98	24	23	76	9.13111e-14	2236	52.9105	846	4	1346	0.033966	Real	0.0012987	0.00113507
CSVAFTYEQYF	0	0	0	0	0	0	0	73	17_34;31_38;41_78;40_100	25	23	76	9.53088e-18	1937	58.1224	819	4	1369	0.033966	Real	0.00128949	0.00113507
CASSPQENTEAFF	0	0	0	0	0	0	77	0	12_13;4_73	27	23	76	1.26038e-28	1447	108.688	605	4	1380	0.033966	Real	0.0012747	0.00113507
CASSPGTDVTYNEQFF	0	0	0	0	0	0	76	0	25_39;50_45	27	23	76	2.97917e-28	1461	107.294	610	4	1394	0.033966	Real	0.00127551	0.00113507
CAISVSGDTDTQYF	0	0	0	0	0	0	58	0	67_6;4_53;49_91	26	23	76	1.52974e-21	1739	82.1959	709	4	1409	0.033966	Real	0.00128866	0.00113507
CASSETGPEQFF	0	0	0	0	0	0	0	118	13_14;56_91	27	23	76	7.43229e-29	1438	93.4763	663	4	1416	0.033966	Real	0.00127714	0.00113507
CASSYSTSAETQYF	0	0	0	0	27	26	0	0	34_19;86_61	27	20	76	2.16242e-07	3120	30.8761	1024	3	1439	0.033966	Real	0.00127226	0.00113507
CASTVSTGQHNEQFF	0	0	0	0	0	0	72	0	24_28;50_45	27	23	76	9.28429e-27	1519	101.717	631	4	1454	0.033966	Real	0.00127146	0.00113507
CASSLVLAGGPGKNIQYF	0	0	0	0	60	0	0	0	53_30;10_32;23_41;22_43	25	23	76	3.22955e-16	2032	54.8442	838	4	1455	0.033966	Real	0.00129199	0.00113507
CSAPRGGTDTQYF	0	0	0	0	0	0	0	67	8_3;57_6;4_97;30_98	25	23	76	3.70655e-16	2035	53.4091	844	4	1458	0.033966	Real	0.00129032	0.00113507
CASNLDSYEQYF	0	0	0	0	0	0	42	0	2_38;39_54;27_58;78_85	25	23	76	1.30843e-15	2077	59.8842	810	4	1467	0.033966	Real	0.00129702	0.00113507
CSASRVGWQETQYF	0	0	0	0	0	55	0	0	44_67;5_89;1_93	26	23	76	5.02087e-20	1815	75.7932	737	4	1479	0.033966	Real	0.00127877	0.00113507
CASSLGGTGYSYGYTF	0	0	0	0	0	0	0	65	4_41;30_45;74_66;35_89	25	23	76	1.31198e-15	2078	51.838	852	4	1493	0.033966	Real	0.00129366	0.00113507
CASSPRLAGALSTDTQYF	0	0	0	0	0	0	0	108	53_18;18_45	27	23	76	1.9548e-26	1531	85.6192	695	4	1502	0.033966	Real	0.00127389	0.00113507
CASRNLGRPNTEAFF	0	0	0	0	0	52	0	0	40_32;4_73;52_87	26	23	76	6.20901e-19	1871	71.7292	754	4	1532	0.033966	Real	0.00128783	0.00113507
CASSLRDRSGYEQYF	0	0	0	0	0	0	0	76	74_3;2_38;56_61	26	23	76	1.61927e-18	1895	60.4791	807	4	1589	0.033966	Real	0.00128452	0.00113507
CASRLAGANVLTF	0	0	0	0	0	0	0	59	68_28;42_40;46_64;79_66	25	23	76	2.5312e-14	2187	47.1249	879	4	1597	0.033966	Real	0.00129618	0.00113507
CASRRNTEAFF	0	0	0	0	44	0	0	34	80_3;38_58;7_88	26	23	76	2.50565e-08	2923	23.859	1160	3	1722	0.033966	Real	0.001287	0.00113507
CSAEGSTDTQYF	0	0	0	0	0	0	0	54	45_2;60_6;69_26;81_46;41_68;14_77;22_85;30_98	21	23	76	5.06627e-13	2291	43.1973	905	4	771	0.034965	Real	0.00126502	0.00113507
CATSEQGANGELFF	0	0	0	0	188	0	0	0	1_76;77_77	27	23	76	2.10591e-51	824	169.17	413	4	873	0.034965	Real	0.00123762	0.00113507
CASSFSPAGGIHEQFF	0	0	0	0	0	157	0	0	45_58	28	23	76	1.64564e-57	703	214.963	310	4	952	0.034965	Real	0.00123533	0.00113507
CASSLVWVGGSPLRNEQFF	0	0	0	0	97	0	0	0	55_35;11_51;45_58;18_84	25	23	76	2.54807e-26	1536	88.1155	685	4	1018	0.034965	Real	0.00125549	0.00113507
CASSLVSGLAKNIQYF	0	0	0	0	96	0	0	0	31_20;10_32;7_40;58_55	25	23	76	4.81713e-26	1546	87.2162	689	4	1026	0.034965	Real	0.00125628	0.00113507
CASIPWGGIAGNTIYF	0	0	0	0	91	0	0	0	59_32;15_59;20_64;35_89	25	23	76	1.16991e-24	1607	82.7199	706	4	1069	0.034965	Real	0.00126024	0.00113507
CASSLVRLAVSNEQFF	0	0	0	0	0	0	104	0	38_4;79_94	27	23	76	9.81433e-39	1121	146.335	481	4	1072	0.034965	Real	0.00124224	0.00113507
CASRQDTKLFF	0	0	37	0	0	0	698	0	62_28;44_31;36_80;78_85	25	23	76	6.76373e-211	58	25.6756	1126	5	1103	0.034965	Real	0.00125865	0.00113507
CASSLRKGARNTDTQYF	0	0	0	0	0	0	0	98	93_24;11_27;15_65;70_78	25	23	76	8.28464e-24	1641	77.7626	729	4	1105	0.034965	Real	0.00125786	0.00113507
CASAQGDPHTDTQYF	0	0	0	0	0	0	0	94	81_46;41_68;74_69;14_77	25	23	76	5.60142e-23	1680	74.62	743	4	1141	0.034965	Real	0.00126103	0.00113507
CSARPAGGTRETQYF	0	0	0	0	0	99	0	0	35_81;4_97	27	23	76	3.86304e-36	1203	135.392	515	4	1156	0.034965	Real	0.00123686	0.00113507
CAISEGHPNTEAFF	0	0	0	0	0	0	0	115	80_3;29_28;37_80	26	23	76	4.70389e-28	1467	91.1191	672	4	1184	0.034965	Real	0.00125078	0.00113507
CASTPRADHYGYTF	0	0	0	0	0	0	71	0	51_17;8_39;64_92	26	23	76	2.19266e-26	1533	100.322	638	4	1209	0.034965	Real	0.00124378	0.00113507
CSARDQFAQVLDTQYF	0	0	0	0	0	0	54	0	33_4;28_5;72_84;48_90	25	23	76	4.69115e-20	1814	76.6183	734	4	1217	0.034965	Real	0.00125235	0.00113507
CASSYLARSKSDTQYF	0	0	0	0	0	0	0	84	93_24;24_31;16_32;39_49	25	23	76	2.19885e-20	1801	66.7638	776	4	1237	0.034965	Real	0.00125313	0.00113507
CASSVGVVDNEQFF	0	0	0	0	0	0	111	0	21_26	28	23	76	2.32154e-41	1047	156.095	454	4	1240	0.034965	Real	0.00123229	0.00113507
CASSVAGYSGYTF	0	0	0	0	0	90	0	0	13_18;56_91	27	23	76	7.8182e-33	1310	123.202	557	4	1244	0.034965	Real	0.00123993	0.00113507
CASSYLYEQYF	0	0	1468	0	0	0	1189	43	22_15;85_25;40_35;2_38;54_38;50_42;39_54;28_67;78_85;54_87;14_89;52_92	16	23	76	0.000994823	4510	17.8432	1326	4	1257	0.034965	Real	0.00126662	0.00113507
CASSSNGGFFTDTQYF	0	0	0	0	0	0	0	50	53_18;93_24;11_27;15_46;13_49;5_84	23	23	76	6.08485e-12	2408	40.0554	927	4	1265	0.034965	Real	0.00126422	0.00113507
CASSPSAGGPAEQFF	0	0	0	0	0	0	107	0	54_68	28	23	76	7.35554e-40	1088	150.518	471	4	1278	0.034965	Real	0.00123305	0.00113507
CASSPMAGPNTGELFF	0	0	0	0	0	0	50	0	51_38;42_43;74_55;10_97	25	23	76	1.43141e-18	1890	71.0406	757	4	1285	0.034965	Real	0.00125471	0.00113507
CASSTERQGQAFF	0	0	0	0	0	0	39	0	38_5;34_19;86_61;45_96;45_97	24	23	76	1.67399e-14	2177	55.7001	833	4	1288	0.034965	Real	0.00126183	0.00113507
CASSLTTSGNSEQYF	0	0	0	0	0	0	106	0	26_93	28	23	76	1.74475e-39	1100	149.124	474	4	1290	0.034965	Real	0.00123381	0.00113507
CASRGVETEQYF	0	0	0	0	0	0	0	79	8_23;15_41;2_62;34_94	25	23	76	5.2409e-19	1867	62.8358	796	4	1299	0.034965	Real	0.00125945	0.00113507
CSVDGLAGESTDTQYF	0	0	0	0	0	49	0	0	67_6;9_20;30_98;40_100	25	23	76	7.65519e-18	1934	67.6651	772	4	1330	0.034965	Real	0.00125156	0.00113507
CASSLPGGLGYTF	0	0	0	0	0	64	0	0	57_15;48_72;77_77	26	23	76	2.61468e-23	1665	87.9845	686	4	1333	0.034965	Real	0.00124688	0.00113507
CASMGYNEQFF	0	0	0	0	0	0	0	99	38_4;50_45;76_70	26	23	76	4.42532e-24	1630	78.5482	724	4	1336	0.034965	Real	0.00125	0.00113507
CASSLSAGTGQETQYF	0	0	0	0	0	0	0	99	3_21;5_89;64_100	26	23	76	4.42532e-24	1630	78.5482	724	4	1336	0.034965	Real	0.00124611	0.00113507
CSAYSPDTQYF	0	0	0	0	88	0	0	0	28_5;12_64;49_91	26	23	76	7.97752e-24	1640	80.0221	718	4	1341	0.034965	Real	0.00124301	0.00113507
CASSYVTGYSYEQYF	0	0	0	0	0	0	79	0	2_38;28_67	27	23	76	2.25479e-29	1419	111.477	596	4	1354	0.034965	Real	0.00123839	0.00113507
CASSYSLRPGELFF	0	0	0	0	0	0	78	0	74_3;21_26	27	23	76	5.33134e-29	1431	110.082	601	4	1364	0.034965	Real	0.00123916	0.00113507
CATAGLASYEQYF	0	0	0	0	0	0	98	0	50_42	28	23	76	1.74295e-36	1191	137.969	507	4	1385	0.034965	Real	0.00123153	0.00113507
CATSRGQGPGETQYF	0	0	0	0	0	99	0	0	53_31	28	23	76	3.86304e-36	1203	135.392	515	4	1402	0.034965	Real	0.00123077	0.00113507
CASSQDRGQGADTQYF	0	0	285	0	0	0	490	0	43_12;89_24;57_33;81_46;15_65;41_68;79_75;14_77;51_81;5_84	17	23	76	4.57251e-33	1301	2.39402	3263	5	1421	0.034965	Real	0.00126582	0.00113507
CASSFLGQGENEQFF	0	0	0	0	0	0	0	90	24_28;5_74;15_86	26	23	76	5.85047e-22	1719	71.4775	755	4	1425	0.034965	Real	0.00124766	0.00113507
CASSYGGTDTQYF	0	3	0	0	0	41	29	0	93_24;21_26;33_29;18_45;81_56;35_69	23	23	76	4.16057e-11	2502	28.0366	1065	4	1438	0.034965	Real	0.00126342	0.00113507
CASSESGLGPLEQYF	0	0	0	0	79	0	0	0	82_1;25_31;2_62	26	23	76	2.62524e-21	1754	71.929	753	4	1452	0.034965	Real	0.00124844	0.00113507
CASSEITGQETQYF	0	0	0	0	0	55	0	0	94_47;5_89;64_100	26	23	76	5.02087e-20	1815	75.7932	737	4	1479	0.034965	Real	0.00124922	0.00113507
CASSVSSVSTDTQYF	0	0	0	0	0	0	53	0	53_18;18_45;15_46	26	23	76	1.1031e-19	1835	75.2239	740	4	1498	0.034965	Real	0.00124456	0.00113507
CASSPQTGMNNEQFF	0	0	0	0	0	0	0	107	38_4;25_36	27	23	76	3.51835e-26	1543	84.8336	699	4	1513	0.034965	Real	0.00124146	0.00113507
CSAKNEPRDTGELFF	0	0	0	0	119	0	0	0	68_17	28	23	76	2.84458e-32	1329	107.9	608	4	1557	0.034965	Real	0.00123001	0.00113507
CASSKGLTYGYTF	0	0	0	0	0	84	0	0	64_92	28	23	76	1.24444e-30	1379	115.075	584	4	1575	0.034965	Real	0.00123457	0.00113507
CASSSDRVGSGANVLTF	0	0	0	0	0	39	0	0	14_24;68_28;42_40;64_97	25	23	76	3.22622e-14	2200	54.1167	841	4	1576	0.034965	Real	0.00125392	0.00113507
CASGPAAKNIQYF	0	0	0	0	0	0	29	0	53_30;23_41;22_43;58_55;10_63	24	23	76	7.85667e-11	2531	41.8567	913	4	1609	0.034965	Real	0.00126263	0.00113507
CASSFQGTSSYNEQFF	0	0	0	0	110	0	0	0	45_80	28	23	76	1.05999e-29	1410	99.8064	641	4	1646	0.034965	Real	0.00123609	0.00113507
CASSRDGTENTEAFF	0	0	0	0	0	46	0	0	57_30;10_64;52_87	26	23	76	9.40639e-17	2000	63.6008	793	4	1668	0.034965	Real	0.00124533	0.00113507
CASSTGTATETQYF	0	0	0	0	0	0	57	0	94_47;18_87	27	23	76	3.6014e-21	1762	80.8015	715	4	1698	0.034965	Real	0.00124069	0.00113507
CASSLSAGDTDTQYF	0	0	0	0	0	0	0	50	85_25;18_45;15_46;39_49	25	23	76	6.08485e-12	2408	40.0554	927	4	1799	0.034965	Real	0.00125707	0.00113507
CASSQATSRGRGGELFF	0	0	0	0	197	0	0	0	2_29;10_97	27	23	76	1.02435e-53	778	177.265	389	4	836	0.035964	Real	0.00120192	0.00113507
CSASGSGGSDEQYF	0	96	0	0	0	768	0	0	8_3;59_32;23_39;13_49;15_88;4_97	23	23	76	2.01978e-179	88	10.7456	1745	5	1050	0.035964	Real	0.00122775	0.00113507
CASRKLAGRETQYF	0	0	0	0	0	0	0	126	3_21;68_81;34_94	26	23	76	1.20577e-30	1377	99.7676	642	4	1114	0.035964	Real	0.00121286	0.00113507
CASSSRIPPYEQYF	0	0	0	0	0	0	0	71	82_1;67_22;50_42;78_53;21_98	24	23	76	3.16621e-17	1968	56.5513	828	4	1155	0.035964	Real	0.00122624	0.00113507
CASSQGVATDSRTDTQYF	0	0	0	0	0	120	0	0	85_25	28	23	76	7.2447e-44	989	163.837	430	4	1187	0.035964	Real	0.00119546	0.00113507
CASAPQEAYEQYF	0	0	0	0	0	0	0	67	17_34;44_52;46_85;62_96;21_98	24	23	76	3.70655e-16	2035	53.4091	844	4	1200	0.035964	Real	0.00122699	0.00113507
CASSLGAGGLRYNEQFF	0	0	0	0	0	0	0	113	44_4;50_73;18_84	26	23	76	1.65678e-27	1484	89.5477	680	4	1201	0.035964	Real	0.00121065	0.00113507
CASSLQQARQFF	0	0	0	0	0	115	0	0	13_18	28	23	76	5.0248e-42	1031	157.064	452	4	1224	0.035964	Real	0.00119617	0.00113507
CASSLKYGGATYEQYF	0	0	0	0	0	0	69	0	14_89;17_99;20_100	26	23	76	1.22228e-25	1568	97.5336	649	4	1238	0.035964	Real	0.00120992	0.00113507
CATSSGVKDEQFF	0	0	0	0	0	0	0	83	37_31;63_66;63_90;26_93	25	23	76	4.09595e-20	1813	65.9782	780	4	1247	0.035964	Real	0.00121507	0.00113507
CASSLSSGGISYEQYF	0	0	0	0	44	0	0	0	39_54;12_57;78_85;52_92;62_96;16_97	23	23	76	8.05498e-12	2422	40.458	922	4	1270	0.035964	Real	0.0012285	0.00113507
CASSVMAGSSGANVLTF	0	0	0	0	72	0	0	0	68_28;42_40;79_66;64_97	25	23	76	2.50867e-19	1852	65.6344	781	4	1274	0.035964	Real	0.00121877	0.00113507
CASSQFRTGQETQYF	0	0	0	0	0	0	0	80	50_12;76_19;47_25;59_66	25	23	76	2.74528e-19	1856	63.6214	792	4	1284	0.035964	Real	0.00122026	0.00113507
CASSSLWGETQYF	0	0	0	0	0	0	0	80	50_12;30_24;42_35;18_87	25	23	76	2.74528e-19	1856	63.6214	792	4	1284	0.035964	Real	0.00121951	0.00113507
CASSSHLGLAANEQFF	0	0	0	0	92	0	0	0	50_45;17_54;79_94	26	23	76	6.17596e-25	1594	83.6192	703	4	1296	0.035964	Real	0.00120846	0.00113507
CASSPFYSGEPNEQFF	0	0	0	0	0	0	83	0	38_4;16_97	27	23	76	7.20344e-31	1369	117.054	576	4	1302	0.035964	Real	0.00120337	0.00113507
CAILTTERGDTEAFF	0	0	0	0	0	66	0	0	74_16;10_64;4_73	26	23	76	4.85984e-24	1632	90.6935	675	4	1303	0.035964	Real	0.00121359	0.00113507
CSARDARTGIYNEQFF	0	0	0	0	0	66	0	0	60_14;8_56;62_59	26	23	76	4.85984e-24	1632	90.6935	675	4	1303	0.035964	Real	0.00120555	0.00113507
CSASLTTDTQYF	0	0	0	0	0	50	0	0	28_5;48_90;49_91;30_98	25	23	76	3.31487e-18	1910	69.0198	766	4	1308	0.035964	Real	0.00121433	0.00113507
CASSLAQAGETQYF	0	0	0	0	0	0	0	47	38_5;30_50;86_61;21_85;18_87;45_96	23	23	76	2.02669e-11	2466	37.699	949	4	1321	0.035964	Real	0.00122926	0.00113507
CASWSGASSYEQYF	0	0	0	0	0	0	0	76	40_35;2_38;27_58;42_83	25	23	76	1.61927e-18	1895	60.4791	807	4	1326	0.035964	Real	0.00121655	0.00113507
CASSPRAPGIFANQPQHF	0	0	0	0	114	0	0	0	24_25;43_53	27	23	76	7.53581e-31	1370	103.404	624	4	1335	0.035964	Real	0.00120265	0.00113507
CASSSPQGVAEAFF	0	0	0	0	0	0	0	99	80_3;85_44;52_87	26	23	76	4.42532e-24	1630	78.5482	724	4	1336	0.035964	Real	0.00120773	0.00113507
CSAKGGGPAEAFF	0	0	0	0	0	0	62	0	27_55;15_59;15_88	26	23	76	4.96661e-23	1675	87.7733	688	4	1344	0.035964	Real	0.00120627	0.00113507
CASSPLMSQETQYF	0	0	0	0	0	0	47	0	13_14;42_35;41_61;64_100	25	23	76	1.85138e-17	1956	66.8571	775	4	1350	0.035964	Real	0.00122249	0.00113507
CASSSSRVDGYTF	0	0	0	0	0	0	0	58	22_15;13_18;54_38;42_68;56_91	24	23	76	4.57097e-14	2210	46.3393	883	4	1353	0.035964	Real	0.00122549	0.00113507
CATSDPTGGAYEQYF	0	0	0	0	0	0	0	122	24_31;5_74	27	23	76	6.76808e-30	1404	96.6192	653	4	1383	0.035964	Real	0.00120048	0.00113507
CASSLIADTQYF	0	0	0	0	0	0	45	0	53_18;15_46;39_49;81_56	25	23	76	1.01808e-16	2002	64.068	788	4	1395	0.035964	Real	0.00122324	0.00113507
CSATFRSGGTYEQYF	0	0	0	0	0	0	35	0	70_41;23_55;62_59;48_64;61_79	24	23	76	4.96807e-13	2290	50.1208	861	4	1397	0.035964	Real	0.00122474	0.00113507
CASSATMTSGQETQYF	0	0	0	0	0	0	0	70	30_24;33_51;41_61;45_96	25	23	76	5.81056e-17	1985	55.7657	831	4	1414	0.035964	Real	0.00122399	0.00113507
CASSPRLAGSKSYEQYF	0	0	0	0	0	45	0	0	38_4;42_6;18_15;78_53	25	23	76	2.16881e-16	2018	62.246	799	4	1415	0.035964	Real	0.001221	0.00113507
CSAREPGASYNEQFF	0	0	0	0	0	0	73	0	8_56;44_67	27	23	76	3.9305e-27	1507	103.111	626	4	1442	0.035964	Real	0.00119904	0.00113507
CASSPNQETQYF	0	0	0	0	0	0	0	67	47_25;86_61;21_85;2_95	25	23	76	3.70655e-16	2035	53.4091	844	4	1458	0.035964	Real	0.00122175	0.00113507
CSASARINEQFF	0	0	0	0	76	0	0	0	55_63;12_64;78_76	26	23	76	1.84134e-20	1795	69.2313	764	4	1483	0.035964	Real	0.00120482	0.00113507
CASRDSTEAFF	0	0	0	0	0	91	0	0	12_13	28	23	76	3.35694e-33	1294	124.556	551	4	1486	0.035964	Real	0.0011976	0.00113507
CSASRTSGVGADTQYF	0	0	0	0	0	71	0	0	2_71;72_84	27	23	76	7.21204e-26	1557	97.4662	650	4	1491	0.035964	Real	0.00119832	0.00113507
CASTDGYYGYTF	0	0	0	0	0	0	0	64	13_18;59_27;39_28;33_42	25	23	76	2.49039e-15	2103	51.0525	856	4	1511	0.035964	Real	0.00121803	0.00113507
CASSLRTTDTQYF	0	0	0	0	0	22	0	71	93_24;54_38;39_72	26	23	76	2e-08	2909	43.8457	899	3	1514	0.035964	Real	0.00120919	0.00113507
CASYSQVQETQYF	0	0	0	0	0	0	40	0	30_24;58_57;5_89;64_100	25	23	76	7.16123e-15	2138	57.0948	824	4	1518	0.035964	Real	0.00121581	0.00113507
CASRRLSSYNEQFF	0	0	0	0	0	0	0	82	18_33;25_39;17_54	26	23	76	7.67519e-20	1826	65.1926	784	4	1521	0.035964	Real	0.00121212	0.00113507
CSARDNPSLKGQFF	0	0	0	0	0	0	66	0	25_31;20_34	27	23	76	1.60631e-24	1610	93.3506	665	4	1540	0.035964	Real	0.00119976	0.00113507
CASRNAAGANVLTF	0	0	0	0	0	67	0	0	68_28;64_97	27	23	76	2.09452e-24	1614	92.0481	668	4	1546	0.035964	Real	0.00120409	0.00113507
CASSTKGAVTGANVLTF	0	0	0	0	0	0	0	80	50_65;79_66;64_97	26	23	76	2.74528e-19	1856	63.6214	792	4	1548	0.035964	Real	0.001207	0.00113507
CASSLELAVNEQFF	0	0	0	0	0	86	0	0	25_36	28	23	76	2.29741e-31	1356	117.784	574	4	1551	0.035964	Real	0.00119689	0.00113507
CASSFGQYLAKNIQYF	0	0	0	0	0	0	47	0	10_32;7_40;58_55	26	23	76	1.85138e-17	1956	66.8571	775	4	1614	0.035964	Real	0.00121139	0.00113507
CASSYFASGNNEQFF	0	0	0	0	0	0	0	92	72_48;26_93	27	23	76	1.80108e-22	1702	73.0487	749	4	1677	0.035964	Real	0.0012012	0.00113507
CASTLDGSSYEQYF	0	0	0	0	0	0	0	68	39_54;52_92;62_96	25	23	76	2.5038e-15	2104	27.0975	1091	4	1691	0.035964	Real	0.00121729	0.00113507
CASSQSGGPSYEQYF	0	0	0	0	0	116	0	0	40_35;48_72	27	23	76	2.15259e-42	1026	158.419	447	4	1005	0.036963	Real	0.00117509	0.00113507
CASSWDRGQETQYF	0	0	0	0	0	0	0	75	50_12;3_21;94_47;41_61;64_100	24	23	76	2.91416e-18	1908	59.6935	811	4	1099	0.036963	Real	0.00119332	0.00113507
CASSLGGTSVRNEQFF	0	0	0	0	0	0	79	0	44_4;58_18;11_51	26	23	76	2.25479e-29	1419	111.477	596	4	1111	0.036963	Real	0.00118483	0.00113507
CASREPGDRIYEQYF	0	0	0	0	0	98	0	0	2_38;42_68	27	23	76	9.00459e-36	1212	134.037	518	4	1160	0.036963	Real	0.00117855	0.00113507
CASSLGAGTAEETQYF	0	0	0	0	0	0	54	0	63_15;13_19;11_47;45_96	25	23	76	4.69115e-20	1814	76.6183	734	4	1217	0.036963	Real	0.00119048	0.00113507
CASSRTGGLNSYEQYF	0	0	0	0	0	0	0	110	47_17;55_35;8_58	26	23	76	1.14982e-26	1523	87.1906	690	4	1233	0.036963	Real	0.00118133	0.00113507
CASSSPPPGFGGETQYF	0	0	0	0	0	87	0	0	79_17;42_35	27	23	76	9.86928e-32	1347	119.138	570	4	1276	0.036963	Real	0.00117233	0.00113507
CASSPPPGLAGMRVRNEQYF	0	0	0	0	150	0	0	0	45_96	28	23	76	1.10536e-40	1065	136.115	512	4	1292	0.036963	Real	0.00116822	0.00113507
CASSLVATLATDTQYF	0	0	0	0	0	0	65	0	18_45;15_46;81_56	26	23	76	3.78906e-24	1626	91.9563	669	4	1293	0.036963	Real	0.00118273	0.00113507
CASSYNAVERYSPLHF	0	0	0	0	0	108	0	0	69_33	28	23	76	1.89368e-39	1102	147.582	479	4	1298	0.036963	Real	0.00116754	0.00113507
CASSPFPTANSYEQYF	0	0	0	0	0	0	49	0	2_38;28_67;38_82;52_92	25	23	76	3.36129e-18	1911	69.6461	763	4	1307	0.036963	Real	0.00118906	0.00113507
CASTRPTGGETQYF	0	0	0	0	0	0	0	60	76_19;8_23;11_47;33_51;41_61	24	23	76	1.40643e-14	2167	47.9104	872	4	1309	0.036963	Real	0.00119261	0.00113507
CASSYKGNTAYEQYF	0	0	0	0	0	84	0	0	24_25;50_42	27	23	76	1.24444e-30	1379	115.075	584	4	1313	0.036963	Real	0.00117165	0.00113507
CASRQASPYGYTF	0	0	0	0	0	0	81	0	8_39;64_92	27	23	76	4.03133e-30	1396	114.265	585	4	1325	0.036963	Real	0.00117786	0.00113507
CAVSGTGHGANVLTF	0	0	0	0	0	0	0	97	46_64;50_65;64_97	26	23	76	1.56063e-23	1657	76.9769	732	4	1362	0.036963	Real	0.00118064	0.00113507
CASRRQGDNDEQFF	0	0	0	0	0	0	78	0	24_28;25_36	27	23	76	5.33134e-29	1431	110.082	601	4	1364	0.036963	Real	0.00117716	0.00113507
CSVEGSFSSYKVETQYF	0	0	0	0	0	47	0	0	9_20;58_21;30_50;68_79	25	23	76	4.07794e-17	1975	64.9556	785	4	1372	0.036963	Real	0.00118765	0.00113507
CASTFSAGISTDTQYF	0	0	0	0	0	0	0	45	28_5;93_24;15_46;39_49;81_56;70_78	23	23	76	6.4627e-11	2522	36.128	967	4	1379	0.036963	Real	0.00119474	0.00113507
CASSRGQDEKLFF	0	0	0	0	0	78	0	0	14_1;61_2	27	23	76	1.97127e-28	1451	106.948	612	4	1390	0.036963	Real	0.0011744	0.00113507
CASSAGTGGNTIYF	0	0	0	0	0	0	0	119	33_28;15_64	27	23	76	4.05846e-29	1428	94.262	661	4	1408	0.036963	Real	0.00117647	0.00113507
CASRGFTGELFF	0	0	0	0	0	0	0	91	68_17;25_35;42_43	26	23	76	3.24139e-22	1709	72.2631	752	4	1417	0.036963	Real	0.00118694	0.00113507
CASSSLTSGGPLAKNIQYF	0	0	0	0	0	0	0	117	68_28;7_40	27	23	76	1.36752e-28	1449	92.6906	666	4	1426	0.036963	Real	0.00117302	0.00113507
CSARIGGRAINEQFF	0	0	0	0	132	0	0	0	27_75	28	23	76	6.35301e-36	1210	119.675	569	4	1445	0.036963	Real	0.00116686	0.00113507
CATSAGTGSEQYF	0	0	0	0	102	0	0	0	85_44;56_61	27	23	76	1.05962e-27	1476	92.612	667	4	1448	0.036963	Real	0.00117096	0.00113507
CASSPTANYEQYF	0	0	0	0	0	0	0	66	26_3;42_76;49_88;62_96	25	23	76	6.95284e-16	2055	52.6235	849	4	1473	0.036963	Real	0.00118835	0.00113507
CASSLWPPTSGAVYQETQYF	0	0	0	0	0	0	54	0	23_9;43_65;78_85	26	23	76	4.69115e-20	1814	76.6183	734	4	1476	0.036963	Real	0.00118203	0.00113507
CAITGGLGLSKNIQYF	0	0	0	0	0	0	0	109	68_28;10_63	27	23	76	1.08869e-26	1521	86.4049	692	4	1494	0.036963	Real	0.00117925	0.00113507
CASSLRALGTDTQYF	0	0	0	0	0	0	53	0	60_6;14_77;11_93	26	23	76	1.1031e-19	1835	75.2239	740	4	1498	0.036963	Real	0.00118413	0.00113507
CASSFAGFRTDTQYF	0	0	0	0	0	0	0	83	93_24;33_29;81_56	26	23	76	4.09595e-20	1813	65.9782	780	4	1507	0.036963	Real	0.00118554	0.00113507
CATSDPPSDEQFF	0	0	0	0	0	0	68	0	18_15;23_55	27	23	76	2.885e-25	1582	96.1393	654	4	1509	0.036963	Real	0.00117028	0.00113507
CASSLGRRINEKLFF	0	0	0	0	0	0	0	62	14_1;61_2;5_14;9_100	25	23	76	4.37995e-15	2120	49.4814	864	4	1531	0.036963	Real	0.00118977	0.00113507
CASSLDTSGTDTQYF	0	0	0	0	0	0	31	0	81_46;41_68;39_72;22_85;11_93	24	23	76	1.4578e-11	2450	44.5406	893	4	1533	0.036963	Real	0.00119403	0.00113507
CASSPGRGLNYNEQFF	0	0	0	0	0	0	66	0	31_9;61_79	27	23	76	1.60631e-24	1610	93.3506	665	4	1540	0.036963	Real	0.00117578	0.00113507
CSVGSMAGGGDDEQFF	0	0	0	0	71	0	0	0	8_3;70_60;35_81	26	23	76	4.83292e-19	1863	64.7352	786	4	1550	0.036963	Real	0.00117994	0.00113507
CASRGGQGDTGELFF	0	0	0	0	0	85	0	0	5_74	28	23	76	5.34731e-31	1366	116.429	578	4	1563	0.036963	Real	0.00116891	0.00113507
CASRPSGEYPDTQYF	0	0	0	0	0	50	0	0	59_10;5_61;22_85	26	23	76	3.31487e-18	1910	69.0198	766	4	1570	0.036963	Real	0.00118624	0.00113507
CASNYRGGHSGANVLTF	0	0	0	0	0	0	37	0	42_40;46_64;50_65;64_97	25	23	76	9.13111e-14	2236	52.9105	846	4	1608	0.036963	Real	0.0011919	0.00113507
CATYQGISVEQYF	0	0	0	0	0	0	0	98	37_31;83_66	27	23	76	8.28464e-24	1641	77.7626	729	4	1611	0.036963	Real	0.00116959	0.00113507
CASSLSGGPANEQFF	0	0	0	0	65	0	0	0	25_36;33_51;4_54	26	23	76	2.52839e-17	1964	59.3401	813	4	1651	0.036963	Real	0.00118343	0.00113507
CASSEALSLETQYF	0	0	0	0	0	34	0	0	72_14;53_31;94_47;68_53	25	23	76	2.05244e-12	2346	47.3411	876	4	1719	0.036963	Real	0.00119119	0.00113507
CASSRLTTGGTEAFF	0	0	0	0	73	0	0	0	26_2;52_87	27	23	76	1.30364e-19	1840	66.5337	777	4	1798	0.036963	Real	0.00117371	0.00113507
CASSPGSNTGELFF	0	0	0	0	0	127	0	0	49_88	28	23	76	1.91102e-46	925	173.37	400	4	1130	0.037962	Real	0.0011383	0.00113507
CASSSGTSKDTQYF	0	0	0	0	0	0	0	68	59_10;81_46;79_75;14_77;51_81	24	23	76	1.98751e-16	2016	54.1946	840	4	1183	0.037962	Real	0.00116414	0.00113507
CASTRLAGVKTDTQYF	0	0	0	0	0	0	65	0	38_30;52_44;35_69	26	23	76	3.78906e-24	1626	91.9563	669	4	1293	0.037962	Real	0.00115009	0.00113507
CASSWGPRQKNIQYF	0	0	0	0	70	0	0	0	31_20;44_31;23_41;10_63	25	23	76	9.32089e-19	1880	63.836	789	4	1304	0.037962	Real	0.00115875	0.00113507
CASSFRALGGDTQYF	0	0	0	0	147	0	0	0	35_69	28	23	76	8.28536e-40	1093	133.372	520	4	1318	0.037962	Real	0.00113895	0.00113507
CSGEQGFLTEAFF	0	0	0	0	0	0	103	0	7_15	28	23	76	2.32737e-38	1134	144.94	486	4	1323	0.037962	Real	0.00113507	0.00113507
CASSPTSGSSYNEQFF	0	0	0	0	0	0	81	0	28_12;18_75	27	23	76	4.03133e-30	1396	114.265	585	4	1325	0.037962	Real	0.00114286	0.00113507
CASSPQSYLYNEQFF	0	0	0	0	0	0	102	0	50_45	28	23	76	5.51864e-38	1146	143.546	490	4	1339	0.037962	Real	0.00113701	0.00113507
CASSLTRSYGYTF	0	0	0	0	0	0	80	0	57_15;64_92	27	23	76	9.53474e-30	1408	112.871	591	4	1342	0.037962	Real	0.00114351	0.00113507
CASRLRADTQYF	0	0	0	0	0	0	0	58	53_18;15_46;39_49;81_56;70_78	24	23	76	4.57097e-14	2210	46.3393	883	4	1353	0.037962	Real	0.0011655	0.00113507
CAISDREEKLFF	0	0	0	0	86	0	0	0	61_2;62_28;44_31	26	23	76	2.87725e-23	1667	78.2236	726	4	1365	0.037962	Real	0.00115741	0.00113507
CSATSSAIQYF	0	0	0	0	0	0	0	57	89_24;47_30;25_31;17_34;44_67	24	23	76	8.28565e-14	2231	45.5538	888	4	1371	0.037962	Real	0.00116279	0.00113507
CSAQHQETQYF	0	0	0	0	0	61	0	0	23_9;47_28;6_37	26	23	76	3.2574e-22	1710	83.9208	702	4	1382	0.037962	Real	0.00114877	0.00113507
CASSPGGTISYEQYF	0	0	0	0	0	0	0	94	42_18;23_19;59_32	26	23	76	5.60142e-23	1680	74.62	743	4	1389	0.037962	Real	0.00115274	0.00113507
CASSSQNTEAFF	0	0	0	0	0	0	0	71	80_3;12_13;4_32;4_73	25	23	76	3.16621e-17	1968	56.5513	828	4	1401	0.037962	Real	0.00116009	0.00113507
CASSERSYEQYF	0	0	0	0	0	0	0	92	28_67;38_82;52_92	26	23	76	1.80108e-22	1702	73.0487	749	4	1410	0.037962	Real	0.00115473	0.00113507
CASSVAEGQGGTQYF	0	0	0	0	135	0	0	0	6_46	28	23	76	9.27775e-37	1184	122.412	559	4	1418	0.037962	Real	0.00113572	0.00113507
CASSYSRGAKNIQYF	0	0	0	0	81	0	0	0	44_31;22_43;58_55	26	23	76	7.19915e-22	1725	73.7274	747	4	1424	0.037962	Real	0.00115075	0.00113507
CASSRTSRETQYF	0	0	0	0	0	0	0	90	39_15;30_24;58_57	26	23	76	5.85047e-22	1719	71.4775	755	4	1425	0.037962	Real	0.00115141	0.00113507
CASSKPGSRREQFF	0	0	0	0	0	0	0	117	74_3;20_100	27	23	76	1.36752e-28	1449	92.6906	666	4	1426	0.037962	Real	0.00114548	0.00113507
CASSQDVWSEGTDTQYF	0	0	0	0	0	0	34	0	39_72;79_75;51_81;22_85;11_93	24	23	76	1.15763e-12	2326	48.7258	866	4	1427	0.037962	Real	0.00116482	0.00113507
CASSSSGTAQETQYF	0	0	0	0	0	0	0	54	38_5;11_47;30_50;86_61;21_85	24	23	76	5.06627e-13	2291	43.1973	905	4	1429	0.037962	Real	0.00116347	0.00113507
CASSLGSLGGWNEQFF	0	0	0	0	0	75	0	0	45_58;78_85	27	23	76	2.47597e-27	1493	102.884	628	4	1433	0.037962	Real	0.00114416	0.00113507
CASSPVGTGYRELFF	0	0	0	0	0	0	56	0	48_18;22_40;86_61	26	23	76	8.47622e-21	1778	79.4071	721	4	1447	0.037962	Real	0.00115207	0.00113507
CSAYLGLAGDMETQYF	0	0	0	0	0	73	0	0	13_49;4_97	27	23	76	1.33676e-26	1524	100.175	639	4	1461	0.037962	Real	0.00114025	0.00113507
CASRTGYMETQYF	0	0	0	0	0	0	0	87	13_14;50_19;58_21	26	23	76	3.51438e-21	1761	69.1206	765	4	1462	0.037962	Real	0.00115674	0.00113507
CSAREDLNTEAFF	0	0	0	0	0	43	0	0	35_38;16_48;62_59;2_92	25	23	76	1.15143e-15	2075	59.5364	812	4	1466	0.037962	Real	0.00115808	0.00113507
CASSLVSGLVTGELFF	0	0	0	0	0	0	0	66	59_10;63_15;63_47;10_97	25	23	76	6.95284e-16	2055	52.6235	849	4	1473	0.037962	Real	0.00116077	0.00113507
CASSLGGGGNEQFF	0	0	0	0	0	0	41	0	44_4;27_55;13_56;35_89	25	23	76	3.06184e-15	2108	58.4895	816	4	1490	0.037962	Real	0.00116144	0.00113507
CAIRETQPPPDNEQFF	0	0	0	0	0	71	0	0	16_32;42_68	27	23	76	7.21204e-26	1557	97.4662	650	4	1491	0.037962	Real	0.00114745	0.00113507
CASSYLSGASYEQYF	0	0	0	0	0	0	0	108	40_35;42_83	27	23	76	1.9548e-26	1531	85.6192	695	4	1502	0.037962	Real	0.0011409	0.00113507
CASSARGLTSTDTQYF	0	0	0	0	0	70	0	0	15_46;81_56	27	23	76	1.67471e-25	1571	96.1117	655	4	1503	0.037962	Real	0.00114613	0.00113507
CASSPGWDTQYF	0	0	0	0	0	90	0	0	39_72	28	23	76	7.8182e-33	1310	123.202	557	4	1504	0.037962	Real	0.00113766	0.00113507
CASSLGGPYQPQHF	0	0	0	0	0	0	0	83	11_15;23_19;18_84	26	23	76	4.09595e-20	1813	65.9782	780	4	1507	0.037962	Real	0.00115407	0.00113507
CSFRVETQYF	0	0	0	0	72	0	0	0	63_18;94_47;5_83	26	23	76	2.50867e-19	1852	65.6344	781	4	1539	0.037962	Real	0.00114811	0.00113507
CASSLELAGDEQFF	0	0	0	0	0	66	0	0	37_31;56_91	27	23	76	4.85984e-24	1632	90.6935	675	4	1565	0.037962	Real	0.00114482	0.00113507
CASSWGGTSIDTQYF	0	0	0	0	0	39	0	0	57_6;33_29;6_46;46_68	25	23	76	3.22622e-14	2200	54.1167	841	4	1576	0.037962	Real	0.00115942	0.00113507
CASSVGSGGTQYF	0	0	0	0	90	0	0	0	8_15;42_68	27	23	76	2.21728e-24	1616	81.8206	710	4	1578	0.037962	Real	0.00114155	0.00113507
CASSLLAVGTDTQYF	0	0	0	0	0	49	0	0	93_24;39_49;81_56	26	23	76	7.65519e-18	1934	67.6651	772	4	1596	0.037962	Real	0.0011534	0.00113507
CASSERRGPNTEAFF	0	0	0	0	0	0	0	59	44_26;57_30;43_58;42_95	25	23	76	2.5312e-14	2187	47.1249	879	4	1597	0.037962	Real	0.00116212	0.00113507
CATSRGDGGAYEQYF	0	0	0	0	68	0	0	0	15_41;30_45;18_84	26	23	76	3.47855e-18	1914	62.0377	801	4	1602	0.037962	Real	0.00114943	0.00113507
CASSFGVKWGVGETQYF	0	0	0	0	0	0	80	0	48_72	28	23	76	9.53474e-30	1408	112.871	591	4	1606	0.037962	Real	0.0011396	0.00113507
CASSDASGDTDTQYF	0	0	0	0	0	47	0	0	45_2;85_25;18_45	26	23	76	4.07794e-17	1975	64.9556	785	4	1640	0.037962	Real	0.00115607	0.00113507
CASSEPYAEAFF	0	0	0	0	0	47	0	0	66_23;10_64;4_73	26	23	76	4.07794e-17	1975	64.9556	785	4	1640	0.037962	Real	0.0011554	0.00113507
CSVEGQGAYEQYF	0	0	0	0	0	0	0	37	25_27;47_30;25_31;41_78;68_79;40_100	23	23	76	7.72321e-09	2828	29.8445	1038	4	1661	0.037962	Real	0.00116618	0.00113507
CASSQRGGVLPDTQYF	0	0	0	0	0	73	0	0	22_85	28	23	76	1.33676e-26	1524	100.175	639	4	1730	0.037962	Real	0.00113636	0.00113507
CASSRNLATQYF	0	0	0	0	0	0	0	80	50_42;2_62	27	23	76	2.74528e-19	1856	63.6214	792	4	1816	0.037962	Real	0.0011422	0.00113507
CAITPGHGAYNEQFF	0	0	0	0	0	0	50	0	25_49;8_79	27	23	76	1.43141e-18	1890	71.0406	757	4	1817	0.037962	Real	0.00114679	0.00113507
CASSQESVEQFF	0	0	0	0	122	0	0	0	22_15;8_79;56_91	26	23	76	4.03563e-33	1297	110.598	599	4	1038	0.038961	Real	0.00502232	0.0018105
CASSPSKQETQYF	0	0	0	0	0	0	0	95	50_12;30_24;42_35;41_61	25	23	76	5.64569e-23	1682	75.4056	739	4	1139	0.038961	Real	0.00507614	0.0018105
CSAPDRGQTGELFF	0	0	0	0	166	0	0	0	23_39	28	23	76	2.92772e-45	955	150.757	470	4	1189	0.038961	Real	0.00497238	0.0018105
CASSYGGYTEAFF	0	0	0	0	0	0	71	0	63_66;37_80;52_87	26	23	76	2.19266e-26	1533	100.322	638	4	1209	0.038961	Real	0.00501672	0.0018105
CASSQHMNTEAFF	0	0	0	0	0	0	52	0	12_13;74_16;4_32;38_58	25	23	76	2.59306e-19	1853	73.8295	746	4	1250	0.038961	Real	0.00507328	0.0018105
CASSFLWGDYGYTF	0	0	0	0	0	0	0	82	16_43;30_45;77_77;14_83	25	23	76	7.67519e-20	1826	65.1926	784	4	1256	0.038961	Real	0.00509338	0.0018105
CASSYGTGMYQETQYF	0	0	0	0	56	0	0	0	24_29;53_31;6_37;22_40;5_89	24	23	76	4.02705e-15	2118	51.2476	855	4	1259	0.038961	Real	0.00510204	0.0018105
CASSQVADWDEQFF	0	0	0	0	0	85	0	0	7_37;14_91	27	23	76	5.34731e-31	1366	116.429	578	4	1301	0.038961	Real	0.00500278	0.0018105
CASSVGLSDTEAFF	0	0	0	0	0	0	81	0	12_13;4_73	27	23	76	4.03133e-30	1396	114.265	585	4	1325	0.038961	Real	0.00499722	0.0018105
CASSSRGGSSDTQYF	0	0	0	0	0	0	0	76	28_5;8_15;93_24;49_91	25	23	76	1.61927e-18	1895	60.4791	807	4	1326	0.038961	Real	0.00506187	0.0018105
CASSKASETQYF	0	0	0	0	0	0	37	0	50_12;13_14;76_19;53_31;5_89	24	23	76	9.13111e-14	2236	52.9105	846	4	1346	0.038961	Real	0.00510493	0.0018105
CASSPTGFRQFF	0	0	0	0	0	0	61	0	63_18;21_26;37_31	26	23	76	1.17048e-22	1695	86.379	693	4	1363	0.038961	Real	0.00502793	0.0018105
CASSQDWGHLTYEQYF	0	0	0	0	0	0	61	0	50_42;39_54;54_87	26	23	76	1.17048e-22	1695	86.379	693	4	1363	0.038961	Real	0.00502513	0.0018105
CASSSLPGLAFF	0	0	0	0	0	0	78	0	7_37;63_90	27	23	76	5.33134e-29	1431	110.082	601	4	1364	0.038961	Real	0.005	0.0018105
CSASTGAGDQPQHF	0	0	0	0	110	0	0	0	23_39;14_83	27	23	76	1.05999e-29	1410	99.8064	641	4	1378	0.038961	Real	0.00499445	0.0018105
CASSLEVGAGAQETQYF	0	0	0	0	0	78	0	0	34_19;45_96	27	23	76	1.97127e-28	1451	106.948	612	4	1390	0.038961	Real	0.00501393	0.0018105
CASSLPGVSQHF	0	0	0	0	0	0	59	0	26_2;15_41;32_55	26	23	76	6.49602e-22	1721	83.5903	704	4	1392	0.038961	Real	0.00503074	0.0018105
CASSVTGLSPEAFF	0	0	0	0	0	60	0	0	13_19;4_73;28_96	26	23	76	7.54766e-22	1726	82.5662	707	4	1396	0.038961	Real	0.00501952	0.0018105
CASSDGSSGANVLTF	0	0	0	0	0	0	44	0	42_40;46_64;79_66;64_97	25	23	76	2.38583e-16	2023	62.6734	797	4	1419	0.038961	Real	0.00509626	0.0018105
CASSHGMGQETQYF	0	0	0	0	0	0	44	0	42_35;6_37;94_47;5_89	25	23	76	2.38583e-16	2023	62.6734	797	4	1419	0.038961	Real	0.00508762	0.0018105
CASSLDRAALYNEQFF	0	0	0	0	0	0	44	0	38_4;50_45;4_54;79_94	25	23	76	2.38583e-16	2023	62.6734	797	4	1419	0.038961	Real	0.00507901	0.0018105
CASSIRLAGGILDEQFF	0	0	0	0	62	0	0	0	72_48;85_60;63_90;26_93	25	23	76	9.15506e-17	1999	56.6426	827	4	1423	0.038961	Real	0.00508475	0.0018105
CASSQITAPGGAYGYTF	0	0	0	0	0	0	0	69	23_19;30_45;12_57;64_91	25	23	76	1.07175e-16	2003	54.9802	837	4	1431	0.038961	Real	0.00507042	0.0018105
CASSLLGQLNTEAFF	0	0	0	0	0	75	0	0	57_30;4_73	27	23	76	2.47597e-27	1493	102.884	628	4	1433	0.038961	Real	0.00501114	0.0018105
CASSLGLAGADEQFF	0	0	0	0	130	0	0	0	72_48	28	23	76	2.29692e-35	1225	117.85	573	4	1456	0.038961	Real	0.00498891	0.0018105
CASSPQGGTEAFF	0	0	0	0	9	0	0	24	26_2;4_73	27	23	23	0.00647227	5084	16.6677	1372	3	1459	0.038961	Real	0.00500556	0.0018105
CASTPSSGRGTDTQYF	0	0	0	0	0	0	33	0	59_10;89_24;33_47;35_69;45_97	24	23	76	2.69542e-12	2361	47.3308	877	4	1460	0.038961	Real	0.00509915	0.0018105
CASSQGPSALGYEQYF	0	0	0	0	0	0	91	0	54_87	28	23	76	7.30501e-34	1276	128.208	537	4	1469	0.038961	Real	0.00498339	0.0018105
CASRDAGQPNEKLFF	0	0	0	0	0	0	54	0	5_14;18_52;36_80	26	23	76	4.69115e-20	1814	76.6183	734	4	1476	0.038961	Real	0.00504202	0.0018105
CASSRTGLMNTEAFF	0	0	0	0	0	0	0	65	4_32;10_64;4_73;38_85	25	23	76	1.31198e-15	2078	51.838	852	4	1493	0.038961	Real	0.00506757	0.0018105
CASSWGLAGGTQETQYF	0	0	0	0	0	0	88	0	39_15	28	23	76	9.69946e-33	1316	124.025	554	4	1505	0.038961	Real	0.00497788	0.0018105
CASSSPGRPSEQYF	0	0	0	0	0	0	0	64	57_15;48_18;28_67;76_70	25	23	76	2.49039e-15	2103	51.0525	856	4	1511	0.038961	Real	0.00506472	0.0018105
CAWSGRGNEQFF	0	0	0	0	0	0	0	63	13_9;66_26;12_28;59_49	25	23	76	2.45317e-15	2102	50.2669	860	4	1515	0.038961	Real	0.00505051	0.0018105
CASSVSHLNTEAFF	0	0	0	0	0	0	40	0	12_13;4_32;10_64;4_73	25	23	76	7.16123e-15	2138	57.0948	824	4	1518	0.038961	Real	0.00505618	0.0018105
CSAPGTASGEQYF	0	0	0	0	56	0	0	0	26_3;55_63;25_79;1_93	25	23	76	4.02705e-15	2118	51.2476	855	4	1523	0.038961	Real	0.00504767	0.0018105
CAINGARDGGQETQYF	0	0	0	0	0	0	51	0	68_53;34_94;64_100	26	23	76	6.09346e-19	1870	72.435	751	4	1530	0.038961	Real	0.00504484	0.0018105
CASSSLAGNYNEQFF	0	0	0	0	121	0	0	0	50_45	28	23	76	7.7299e-33	1308	109.699	602	4	1538	0.038961	Real	0.00498063	0.0018105
CASSYSWGSYQPQHF	0	0	0	0	0	0	39	0	24_31;7_37;8_39;59_66	25	23	76	1.67399e-14	2177	55.7001	833	4	1553	0.038961	Real	0.00505334	0.0018105
CASSLEPSGRFAQYF	0	0	0	0	119	0	0	0	63_90	28	23	76	2.84458e-32	1329	107.9	608	4	1557	0.038961	Real	0.00499168	0.0018105
CASSTIGGLYGAQHF	0	0	0	0	0	0	0	60	23_19;46_64;77_77;18_84	25	23	76	1.40643e-14	2167	47.9104	872	4	1572	0.038961	Real	0.00505902	0.0018105
CASSLDPGGWTEAFF	0	0	0	0	0	0	38	0	7_15;4_73;38_85;52_87	25	23	76	3.91084e-14	2204	54.3053	839	4	1579	0.038961	Real	0.00508187	0.0018105
CASSFGDTQYF	0	0	0	0	0	0	0	76	85_25;38_30;18_45	26	23	76	1.61927e-18	1895	60.4791	807	4	1589	0.038961	Real	0.00503919	0.0018105
CASSFYGGRRTGELFF	0	0	0	0	0	0	37	0	8_23;24_29;42_43;68_81	25	23	76	9.13111e-14	2236	52.9105	846	4	1608	0.038961	Real	0.0050905	0.0018105
CASSLSAAGDQPQHF	0	0	0	0	0	62	0	0	11_15;20_62	27	23	76	1.40548e-22	1696	85.2753	697	4	1632	0.038961	Real	0.00500835	0.0018105
CASSLPQVPDSRVSTSEQYF	0	0	0	0	0	78	0	0	22_97	28	23	76	1.97127e-28	1451	106.948	612	4	1656	0.038961	Real	0.00498615	0.0018105
CATRGASTGELFF	0	0	0	0	0	75	0	0	10_97	28	23	76	2.47597e-27	1493	102.884	628	4	1702	0.038961	Real	0.00497512	0.0018105
CASSLLRPQETQYF	0	0	0	0	0	0	0	67	13_14;30_50;21_85	26	23	76	3.70655e-16	2035	53.4091	844	4	1727	0.038961	Real	0.00503356	0.0018105
CASSLLAGATYEQYF	0	0	0	0	29	21	0	0	55_35;61_43;78_85	26	23	76	1.04794e-07	3047	28.379	1060	3	1741	0.038961	Real	0.00503637	0.0018105
CASSVDSGEREQFF	0	0	0	0	0	0	0	182	20_100	28	23	76	8.56493e-45	968	143.165	493	4	1213	0.03996	Real	0.00485437	0.0018105
CASSLAVTSGTDTQYF	0	0	0	0	0	0	0	108	85_25;18_45;15_46	26	23	76	1.9548e-26	1531	85.6192	695	4	1242	0.03996	Real	0.00491803	0.0018105
CASSPNRVGETQYF	0	0	0	0	0	0	0	50	30_24;47_25;11_47;86_61;21_85;45_96	23	23	76	6.08485e-12	2408	40.0554	927	4	1265	0.03996	Real	0.00496141	0.0018105
CASSRYRDRAYEQYF	0	0	0	0	0	0	50	0	56_61;45_80;54_87;14_89	25	23	76	1.43141e-18	1890	71.0406	757	4	1285	0.03996	Real	0.00494234	0.0018105
CASSAPVNTGELFF	0	0	0	0	0	0	65	0	63_15;74_55;10_97	26	23	76	3.78906e-24	1626	91.9563	669	4	1293	0.03996	Real	0.00492611	0.0018105
CASSSGAGGIQETQYF	0	0	0	0	0	0	0	133	53_31;33_51	27	23	76	1.43657e-32	1320	105.336	619	4	1297	0.03996	Real	0.00488069	0.0018105
CASSFAGLDGYTF	0	0	0	0	852	0	0	14	13_18;59_27;54_38;4_41;42_68;64_92	23	23	76	0.000848783	4471	389.443	121	3	1328	0.03996	Real	0.00496415	0.0018105
CASSVGGGLSYEQYF	0	0	427	0	0	0	913	0	24_25;39_54;27_58;28_67;60_69;54_87;52_92;17_99	20	23	76	3.08144e-84	398	2.9803	2975	5	1332	0.03996	Real	0.00496963	0.0018105
CASSLVPGQGNEQYF	0	0	0	0	143	0	0	0	12_57	28	23	76	5.58147e-39	1114	129.717	532	4	1345	0.03996	Real	0.00485961	0.0018105
CASSDSGGYEQYF	0	0	0	0	0	0	0	98	11_51;77_77;61_79	26	23	76	8.28464e-24	1641	77.7626	729	4	1348	0.03996	Real	0.00492341	0.0018105
CSAGLSGGASGDTQYF	0	0	0	0	0	80	0	0	8_3;15_59	27	23	76	3.64536e-29	1423	109.657	603	4	1361	0.03996	Real	0.00487277	0.0018105
CAWSRPDGGRAEAFF	0	0	0	0	66	0	0	0	7_15;66_26;12_28;59_49	25	23	76	1.30387e-17	1947	60.2393	809	4	1370	0.03996	Real	0.00493692	0.0018105
CASSLGQDEQFF	0	255	0	0	0	721	0	0	38_4;48_18;21_26;24_28;25_36;2_62;28_67	21	23	76	8.5635e-88	380	3.82175	2681	5	1377	0.03996	Real	0.00496689	0.0018105
CASSLGVFSGIYNEQFF	0	0	0	0	109	0	0	0	25_36;76_70	27	23	76	2.05954e-29	1417	98.9071	645	4	1387	0.03996	Real	0.00488865	0.0018105
CASSYRLPTYEQYF	0	0	0	0	109	0	0	0	38_82;54_87	27	23	76	2.05954e-29	1417	98.9071	645	4	1387	0.03996	Real	0.00487541	0.0018105
CSARRQGDNSPLHF	0	7	0	0	0	274	0	0	62_59;43_65;40_88	26	23	76	6.27644e-90	362	46.5123	882	5	1403	0.03996	Real	0.00489663	0.0018105
CASSVGTAYQETQYF	0	0	0	0	0	0	74	0	42_35;18_87	27	23	76	1.66368e-27	1485	104.505	621	4	1422	0.03996	Real	0.00487805	0.0018105
CSARDRVRAYEQYF	0	0	0	0	104	0	0	0	55_63;46_85	27	23	76	2.97433e-28	1460	94.4106	660	4	1430	0.03996	Real	0.00487013	0.0018105
CASSQPGRVEAFF	0	0	0	0	0	96	0	0	7_37	28	23	76	4.89105e-35	1235	131.328	526	4	1432	0.03996	Real	0.00485699	0.0018105
CASSLMGQGVGTTEAFF	0	0	0	0	0	58	0	0	12_13;13_49;52_87	26	23	76	4.04909e-21	1764	79.857	719	4	1435	0.03996	Real	0.00491535	0.0018105
CASSVLKTHRDTGELFF	0	0	0	0	0	0	43	0	48_18;51_38;85_60;10_97	25	23	76	5.58855e-16	2049	61.2788	802	4	1441	0.03996	Real	0.00493963	0.0018105
CASRVGLAGVEDTQYF	0	0	0	0	0	0	56	0	60_6;51_81;72_84	26	23	76	8.47622e-21	1778	79.4071	721	4	1447	0.03996	Real	0.00492881	0.0018105
CASSITSGAGSNQHF	0	0	0	0	0	0	0	53	58_18;85_60;45_80;42_83;2_87	24	23	76	9.35562e-13	2314	42.4118	909	4	1451	0.03996	Real	0.00495595	0.0018105
CASSQDLSSPLHF	0	0	0	0	0	0	0	85	38_5;79_75;21_85	26	23	76	1.18711e-20	1785	67.5494	773	4	1482	0.03996	Real	0.00490463	0.0018105
CASSPDTGVETQYF	0	0	0	0	0	0	0	65	38_5;86_61;21_85;45_96	25	23	76	1.31198e-15	2078	51.838	852	4	1493	0.03996	Real	0.00494505	0.0018105
CSVEKGYSYNEQFF	0	0	0	0	0	0	53	0	47_30;37_59;40_100	26	23	76	1.1031e-19	1835	75.2239	740	4	1498	0.03996	Real	0.00489396	0.0018105
CASSLWETQYF	0	0	0	0	0	15	30	0	50_12;13_14;42_35;6_37;18_87	24	23	76	5.74262e-06	3533	32.4039	1000	3	1522	0.03996	Real	0.00495322	0.0018105
CASSQGGGAGANVLTF	0	0	0	0	72	0	0	0	27_55;46_64;64_97	26	23	76	2.50867e-19	1852	65.6344	781	4	1539	0.03996	Real	0.00490196	0.0018105
CASSLQLAMTDTQYF	0	0	0	0	0	0	50	0	50_42;33_47;81_56	26	23	76	1.43141e-18	1890	71.0406	757	4	1549	0.03996	Real	0.00491266	0.0018105
CASSLGLAVLAKNIQYF	0	0	0	0	0	0	0	61	31_20;53_30;10_32;58_55	25	23	76	7.83821e-15	2144	48.6959	868	4	1554	0.03996	Real	0.00494777	0.0018105
CASSLVGADTQYF	0	0	0	0	0	23	0	37	43_12;38_30;11_93	26	23	76	1.27015e-08	2867	31.1693	1019	3	1569	0.03996	Real	0.00490998	0.0018105
CASSLTVVGGGVEQYF	0	0	0	0	0	0	0	101	27_55;61_79	27	23	76	1.28495e-24	1608	80.1195	717	4	1577	0.03996	Real	0.00488599	0.0018105
CASCERISYEQYF	0	0	0	0	0	0	0	47	17_2;27_58;28_67;38_82;54_87	24	23	76	2.02669e-11	2466	37.699	949	4	1584	0.03996	Real	0.00495868	0.0018105
CAISQGTSGDNEQFF	0	0	0	0	0	83	0	0	4_41	28	23	76	2.89572e-30	1391	113.72	588	4	1585	0.03996	Real	0.00486486	0.0018105
CSVIRLAGETQYF	0	0	0	0	0	0	0	75	25_27;43_65;68_79	26	23	76	2.91416e-18	1908	59.6935	811	4	1605	0.03996	Real	0.0048913	0.0018105
CASSSEGLAATSTDTQYF	0	0	0	0	0	0	62	0	53_18;52_44	27	23	76	4.96661e-23	1675	87.7733	688	4	1607	0.03996	Real	0.00488334	0.0018105
CASSFYPEDEQYF	0	0	0	0	0	0	77	0	54_87	28	23	76	1.26038e-28	1447	108.688	605	4	1648	0.03996	Real	0.00486224	0.0018105
CASSLAYFGETQYF	0	0	0	0	0	0	0	56	38_5;30_14;2_95;45_96	25	23	76	1.50815e-13	2249	44.7683	891	4	1654	0.03996	Real	0.0049505	0.0018105
CSARDRLGPRGEQYF	0	0	0	0	0	0	35	0	45_2;13_49;2_71;46_85	25	23	76	4.96807e-13	2290	50.1208	861	4	1666	0.03996	Real	0.00493421	0.0018105
CASKRGQQETQYF	0	0	0	0	0	45	0	0	53_31;68_53;41_61	26	23	76	2.16881e-16	2018	62.246	799	4	1682	0.03996	Real	0.00493151	0.0018105
CSALKVGEAFF	0	0	0	0	0	43	0	0	44_52;44_67;2_92	26	23	76	1.15143e-15	2075	59.5364	812	4	1734	0.03996	Real	0.00489929	0.0018105
CASSFQQQFF	0	0	0	0	0	0	41	0	50_42;4_54;17_99	26	23	76	3.06184e-15	2108	58.4895	816	4	1760	0.03996	Real	0.00492072	0.0018105
CSASFAVGPFRTDTQYF	0	0	0	0	75	0	0	0	28_5;72_84	27	23	76	3.53193e-20	1809	68.3321	769	4	1772	0.03996	Real	0.0048675	0.0018105
CASSPGTGPLGQFF	0	0	0	0	0	0	40	0	54_38;22_40;4_41	26	23	76	7.16123e-15	2138	57.0948	824	4	1791	0.03996	Real	0.00490731	0.0018105
CASRGGVHNEQFF	0	0	0	0	0	0	0	67	44_4;24_28;15_41;27_55;18_84	24	23	76	3.70655e-16	2035	53.4091	844	4	1200	0.040959	Real	0.00484914	0.0018105
CASSPGRGYGYTF	0	0	0	0	0	117	0	0	57_15	28	23	76	9.22085e-43	1014	159.773	444	4	1212	0.040959	Real	0.00474934	0.0018105
CASSYSTAGGAFF	0	0	0	0	125	0	0	0	74_3;63_66	27	23	76	5.77478e-34	1272	113.297	590	4	1239	0.040959	Real	0.00476443	0.0018105
CASSFGSKETQYF	0	156	0	0	0	308	0	0	50_12;13_14;76_19;8_23;53_31;42_35;41_61;5_89;64_100	16	23	76	5.39337e-25	1593	2.6655	3118	5	1266	0.040959	Real	0.00485175	0.0018105
CASSRGPEQFF	0	0	0	0	0	0	85	0	25_36;85_44	27	23	76	1.28645e-31	1350	119.842	568	4	1277	0.040959	Real	0.00477454	0.0018105
CASSYSYRDNSYEQYF	0	0	0	0	0	0	0	134	2_38;56_61	27	23	76	7.80942e-33	1309	106.132	614	4	1279	0.040959	Real	0.0047619	0.0018105
CASSPAGNTDTQYF	0	0	0	0	0	0	0	79	8_15;93_24;15_46;39_49	25	23	76	5.2409e-19	1867	62.8358	796	4	1299	0.040959	Real	0.00483351	0.0018105
CASSYTASLWDNEQFF	0	0	0	0	0	0	83	0	38_4;50_45	27	23	76	7.20344e-31	1369	117.054	576	4	1302	0.040959	Real	0.00475939	0.0018105
CASSYSKGGTRETQYF	0	0	0	0	0	0	0	127	37_31;15_59	27	23	76	6.27967e-31	1367	100.563	637	4	1343	0.040959	Real	0.00476695	0.0018105
CASSGLWTLGGRTYNEQFF	0	0	0	0	0	0	47	0	72_48;78_76;56_91;26_93	25	23	76	1.85138e-17	1956	66.8571	775	4	1350	0.040959	Real	0.00484392	0.0018105
CASSVISSSGELFF	0	0	0	0	87	0	0	0	51_38;10_97;20_100	26	23	76	1.51454e-23	1655	79.1229	723	4	1357	0.040959	Real	0.00480769	0.0018105
CASTRTVDNEQFF	0	0	0	0	0	0	0	124	38_4;76_70	27	23	76	2.08309e-30	1388	98.1907	647	4	1366	0.040959	Real	0.00475687	0.0018105
CSASIKREQFF	0	0	0	0	0	0	59	0	60_14;70_41;62_59	26	23	76	6.49602e-22	1721	83.5903	704	4	1392	0.040959	Real	0.00479744	0.0018105
CASSLSGRDTQYF	0	0	0	0	137	0	0	0	35_69	28	23	76	2.57861e-37	1169	124.238	553	4	1404	0.040959	Real	0.00475185	0.0018105
CASSYFGTDYNEQFF	0	0	0	0	135	0	0	0	24_28	28	23	76	9.27775e-37	1184	122.412	559	4	1418	0.040959	Real	0.00474183	0.0018105
CSALIGETQYF	0	0	0	0	0	35	0	0	23_9;67_17;58_21;47_28;44_67	24	23	76	8.95644e-13	2312	48.6963	867	4	1420	0.040959	Real	0.00484653	0.0018105
CASSLDVETLVNTEAFF	0	0	0	0	0	0	57	0	12_13;4_32;52_87	26	23	76	3.6014e-21	1762	80.8015	715	4	1428	0.040959	Real	0.00482057	0.0018105
CASSKQGLASTDTQYF	0	0	0	0	0	0	0	69	53_18;18_45;33_47;70_78	25	23	76	1.07175e-16	2003	54.9802	837	4	1431	0.040959	Real	0.00483871	0.0018105
CASSLGVAQVQFF	0	0	0	0	0	0	43	0	22_15;5_26;46_38;64_92	25	23	76	5.58855e-16	2049	61.2788	802	4	1441	0.040959	Real	0.00483611	0.0018105
CAMGTSGFTDTQYF	0	0	0	0	102	0	0	0	45_2;48_90	27	23	76	1.05962e-27	1476	92.612	667	4	1448	0.040959	Real	0.00479233	0.0018105
CASSGQGVRQFF	0	0	0	0	99	0	0	0	85_44;56_61	27	23	76	7.136e-27	1516	89.9141	679	4	1481	0.040959	Real	0.00477961	0.0018105
CASSYSGRGYNEQFF	0	0	0	0	0	0	0	109	50_45;72_48	27	23	76	1.08869e-26	1521	86.4049	692	4	1494	0.040959	Real	0.00476948	0.0018105
CASSSGTSITYEQYF	0	0	0	0	0	0	0	84	2_38;27_58;56_61	26	23	76	2.19885e-20	1801	66.7638	776	4	1499	0.040959	Real	0.00481283	0.0018105
CASSRPGGNTEAFF	0	0	0	0	0	70	0	0	4_73;42_95	27	23	76	1.67471e-25	1571	96.1117	655	4	1503	0.040959	Real	0.004772	0.0018105
CASSPTPGLAAHSNTGELFF	0	0	0	0	96	0	0	0	63_15;67_22	27	23	76	4.81713e-26	1546	87.2162	689	4	1508	0.040959	Real	0.00477707	0.0018105
CASSVEVSGNTIYF	0	0	0	0	0	0	52	0	40_8;33_28;6_58	26	23	76	2.59306e-19	1853	73.8295	746	4	1512	0.040959	Real	0.00481026	0.0018105
CSVWTGFYNEQFF	0	0	0	0	0	53	0	0	30_26;47_30;37_59	26	23	76	2.68584e-19	1855	73.0839	748	4	1517	0.040959	Real	0.00479489	0.0018105
CASSLGKGATTNEQFF	0	0	0	0	0	0	0	136	25_49	28	23	76	2.33921e-33	1289	107.724	609	4	1525	0.040959	Real	0.00475436	0.0018105
CASSEDVILEQFF	0	0	0	0	0	0	51	0	63_18;21_26;54_38	26	23	76	6.09346e-19	1870	72.435	751	4	1530	0.040959	Real	0.00482315	0.0018105
CASSFDRGYADTQYF	0	0	0	0	94	0	0	0	8_15;46_68	27	23	76	1.72345e-25	1573	85.4177	696	4	1536	0.040959	Real	0.00478215	0.0018105
CASSYSLQGHRGEQYF	0	0	0	0	0	0	0	78	24_31;54_38;63_66	26	23	76	5.03906e-19	1864	62.0502	800	4	1562	0.040959	Real	0.00480256	0.0018105
CSVDAGLPETQYF	0	0	0	0	53	0	0	0	50_12;25_27;37_59;16_98	25	23	76	2.67904e-14	2190	48.5501	869	4	1587	0.040959	Real	0.00482574	0.0018105
CASRSSTNEKLFF	0	0	0	0	0	64	0	0	31_20;18_52	27	23	76	2.61468e-23	1665	87.9845	686	4	1598	0.040959	Real	0.00478469	0.0018105
CASSSRRGLYNEQFF	0	0	0	0	0	0	79	0	38_4	28	23	76	2.25479e-29	1419	111.477	596	4	1619	0.040959	Real	0.00474433	0.0018105
CASRPSDRVGEKLFF	0	0	0	0	0	0	61	0	36_80;9_100	27	23	76	1.17048e-22	1695	86.379	693	4	1628	0.040959	Real	0.00478723	0.0018105
CASSTTLNTEAFF	0	0	0	0	0	0	0	57	44_26;57_30;57_33;38_58	25	23	76	8.28565e-14	2231	45.5538	888	4	1639	0.040959	Real	0.00483092	0.0018105
CSARTSGRSYNEQFF	0	0	0	0	0	0	46	0	25_49;78_76;26_93	26	23	76	4.34241e-17	1979	65.4626	783	4	1643	0.040959	Real	0.0048	0.0018105
CASSHPSLTSGSTDTQYF	0	0	0	0	0	36	0	0	59_10;81_46;41_68;14_77	25	23	76	3.90567e-13	2286	50.0515	862	4	1662	0.040959	Real	0.00484131	0.0018105
CASSLDVGNSQETQYF	0	0	0	0	0	0	0	70	50_12;13_14;42_35	26	23	76	5.81056e-17	1985	55.7657	831	4	1681	0.040959	Real	0.00481799	0.0018105
CASSYTDEKLFF	0	0	0	0	0	0	0	54	80_3;44_31;10_64;36_80	25	23	76	5.06627e-13	2291	43.1973	905	4	1699	0.040959	Real	0.00482833	0.0018105
CASLDRRGLLLYEQYF	0	0	0	0	0	0	0	89	12_28;24_31	27	23	76	1.05944e-21	1732	70.6918	759	4	1707	0.040959	Real	0.00478978	0.0018105
CASSWTLSTSRETQYF	0	0	0	0	0	0	42	0	50_12;6_37;41_61	26	23	76	1.30843e-15	2077	59.8842	810	4	1735	0.040959	Real	0.00480513	0.0018105
CASSPRRLAGGRDEQYF	0	0	0	0	0	0	71	0	63_90	28	23	76	2.19266e-26	1533	100.322	638	4	1736	0.040959	Real	0.00474684	0.0018105
CASSLTSGSSYNEQFF	0	0	0	0	59	0	0	0	18_33;25_39;50_45	26	23	76	6.06705e-16	2052	53.945	842	4	1738	0.040959	Real	0.00481541	0.0018105
CASSEMETQYF	0	0	0	0	0	41	0	0	53_31;94_47;68_53;58_57;5_89	24	23	76	6.10128e-15	2131	56.8266	826	4	1249	0.041958	Real	0.00473934	0.0018105
CASSPDRVGANVLTF	0	0	0	0	0	0	0	63	68_28;24_29;46_64;79_66;64_97	24	23	76	2.45317e-15	2102	50.2669	860	4	1252	0.041958	Real	0.00473684	0.0018105
CASSSPGQYLLQETQYF	0	0	0	0	0	0	0	62	30_24;42_35;94_47;6_58;34_94	24	23	76	4.37995e-15	2120	49.4814	864	4	1269	0.041958	Real	0.00473186	0.0018105
CSAGDNKNIQYF	0	0	0	0	0	86	0	0	7_40;58_55	27	23	76	2.29741e-31	1356	117.784	574	4	1287	0.041958	Real	0.00464636	0.0018105
CASRSQGLRGPQHF	0	0	0	0	0	0	0	102	7_37;86_39;81_56	26	23	76	6.97993e-25	1597	80.9052	714	4	1305	0.041958	Real	0.00470465	0.0018105
CASSLRVTDTQYF	0	0	0	0	0	64	0	0	53_18;15_46;39_49	26	23	76	2.61468e-23	1665	87.9845	686	4	1333	0.041958	Real	0.00469239	0.0018105
CATSRVDGANVLTF	0	0	0	0	0	64	0	0	14_24;68_28;42_40	26	23	76	2.61468e-23	1665	87.9845	686	4	1333	0.041958	Real	0.00468019	0.0018105
CASSLASRPGEQFF	0	0	0	0	0	0	0	99	63_15;63_47;68_81	26	23	76	4.42532e-24	1630	78.5482	724	4	1336	0.041958	Real	0.00469729	0.0018105
CASSDGTSGLPQETQYF	0	0	0	0	0	0	0	125	47_25;45_96	27	23	76	1.15983e-30	1376	98.9764	643	4	1355	0.041958	Real	0.00466805	0.0018105
CASSLEIAGGPQETQYF	0	0	0	0	0	0	61	0	50_12;18_87;64_100	26	23	76	1.17048e-22	1695	86.379	693	4	1363	0.041958	Real	0.00469484	0.0018105
CSASLAGGPGTQYF	0	0	0	0	0	0	61	0	58_21;85_60;21_85	26	23	76	1.17048e-22	1695	86.379	693	4	1363	0.041958	Real	0.00467047	0.0018105
CSASLLARSSYNEQFF	0	0	0	0	0	0	0	56	50_9;8_56;12_64;78_76;42_79	24	23	76	1.50815e-13	2249	44.7683	891	4	1388	0.041958	Real	0.00472689	0.0018105
CASSGGTSGAGNEQFF	0	0	0	0	138	0	0	0	85_60	28	23	76	1.36022e-37	1158	125.151	550	4	1393	0.041958	Real	0.00464157	0.0018105
CASSYPTSGGNEQFF	0	0	0	0	0	0	0	93	23_39;32_55;48_72	26	23	76	1.00331e-22	1690	73.8343	745	4	1398	0.041958	Real	0.00468506	0.0018105
CATVKEFRSYEQYF	0	0	0	0	0	0	0	92	21_26;42_68;62_96	26	23	76	1.80108e-22	1702	73.0487	749	4	1410	0.041958	Real	0.00467775	0.0018105
CASSPIGGSTDTQYF	0	0	0	0	59	0	0	0	8_15;11_27;5_84;21_98	25	23	76	6.06705e-16	2052	53.945	842	4	1470	0.041958	Real	0.00472193	0.0018105
CSARYPPSTDTQYF	0	0	0	0	0	33	0	0	67_6;69_26;2_71;48_90;30_98	24	23	76	4.69983e-12	2398	45.9859	884	4	1488	0.041958	Real	0.00472937	0.0018105
CASSLRVAGEETQYF	0	0	0	0	0	0	41	0	50_12;13_14;76_19;64_100	25	23	76	3.06184e-15	2108	58.4895	816	4	1490	0.041958	Real	0.00472441	0.0018105
CASSVGSSGGYNEQFF	0	0	0	0	0	0	41	0	38_4;25_36;7_37;25_39	25	23	76	3.06184e-15	2108	58.4895	816	4	1490	0.041958	Real	0.00471451	0.0018105
CASSPLASGRSPREQFF	0	0	0	0	126	0	0	0	68_81	28	23	76	3.02564e-34	1263	114.202	586	4	1492	0.041958	Real	0.00463679	0.0018105
CASSADRGVADTQYF	0	0	0	0	0	0	53	0	85_25;38_30;15_46	26	23	76	1.1031e-19	1835	75.2239	740	4	1498	0.041958	Real	0.00470219	0.0018105
CASSVGLAGFSYEQYF	0	0	0	0	0	0	69	0	63_90;52_92	27	23	76	1.22228e-25	1568	97.5336	649	4	1500	0.041958	Real	0.00465116	0.0018105
CASSLGRARQKYNEQFF	0	0	0	0	96	0	0	0	17_2;51_38	27	23	76	4.81713e-26	1546	87.2162	689	4	1508	0.041958	Real	0.00466321	0.0018105
CASSLTRLADSYEQYF	0	0	0	0	0	0	68	0	39_54;52_92	27	23	76	2.885e-25	1582	96.1393	654	4	1509	0.041958	Real	0.00465839	0.0018105
CASSPSSGSTDTQYF	0	0	0	0	0	0	40	0	59_10;39_72;11_93;45_97	25	23	76	7.16123e-15	2138	57.0948	824	4	1518	0.041958	Real	0.00471945	0.0018105
CASKGSESYNEQFF	0	0	0	0	0	0	0	82	25_36;25_39;50_45	26	23	76	7.67519e-20	1826	65.1926	784	4	1521	0.041958	Real	0.00470711	0.0018105
CASSPSSRRSSYEQYF	0	0	0	0	0	40	0	0	40_35;60_69;38_82;54_87	25	23	76	1.40338e-14	2166	55.4716	835	4	1547	0.041958	Real	0.00471698	0.0018105
CASSMDETQYF	0	0	0	0	0	0	0	80	47_25;2_29;21_85	26	23	76	2.74528e-19	1856	63.6214	792	4	1548	0.041958	Real	0.00468994	0.0018105
CSASEGHKMATDTQYF	0	0	0	0	0	0	50	0	33_4;28_5;69_26	26	23	76	1.43141e-18	1890	71.0406	757	4	1549	0.041958	Real	0.0046729	0.0018105
CASGLEGPFYGYTF	0	0	0	0	0	0	0	77	7_37;42_68;64_92	26	23	76	9.02223e-19	1879	61.2647	803	4	1574	0.041958	Real	0.00470958	0.0018105
CASSFDTYNEQFF	0	0	0	0	0	81	0	0	38_4	28	23	76	1.56726e-29	1415	111.011	597	4	1613	0.041958	Real	0.00464396	0.0018105
CSAGDRGSGANVLTF	0	0	0	0	0	80	0	0	6_22	28	23	76	3.64536e-29	1423	109.657	603	4	1626	0.041958	Real	0.0046344	0.0018105
CASSPSIGGASGYGYTF	0	0	0	0	0	0	61	0	13_18;25_43	27	23	76	1.17048e-22	1695	86.379	693	4	1628	0.041958	Real	0.00465598	0.0018105
CASSYEGGNAFF	0	0	0	0	0	0	0	57	54_38;68_81;56_91;20_100	25	23	76	8.28565e-14	2231	45.5538	888	4	1639	0.041958	Real	0.00471204	0.0018105
CSARAGETSGVTQYF	0	0	0	0	0	0	46	0	28_5;70_41;40_88	26	23	76	4.34241e-17	1979	65.4626	783	4	1643	0.041958	Real	0.00467532	0.0018105
CASSPRGGGYGTQYF	0	0	0	0	0	0	0	45	47_19;6_46;15_59;48_72;35_81	24	23	76	6.4627e-11	2522	36.128	967	4	1647	0.041958	Real	0.00473435	0.0018105
CASSTNYQGPKQFF	0	0	0	0	0	0	0	93	17_2;2_29	27	23	76	1.00331e-22	1690	73.8343	745	4	1667	0.041958	Real	0.00465357	0.0018105
CASSYSGQGTELFF	0	0	0	0	0	0	0	93	54_38;20_100	27	23	76	1.00331e-22	1690	73.8343	745	4	1667	0.041958	Real	0.00464876	0.0018105
CASSPGTDNEQFF	0	0	0	0	0	0	0	71	38_4;25_36;18_75	26	23	76	3.16621e-17	1968	56.5513	828	4	1669	0.041958	Real	0.0046875	0.0018105
CASSLGFDSPLHF	0	0	0	0	0	76	0	0	69_33	28	23	76	1.06532e-27	1477	104.239	623	4	1683	0.041958	Real	0.00463918	0.0018105
CASSERARDAAFF	0	0	0	0	0	0	43	0	21_26;24_29;54_38	26	23	76	5.58855e-16	2049	61.2788	802	4	1709	0.041958	Real	0.00469974	0.0018105
CASSLNQGGTAEAFF	0	0	0	0	0	0	53	0	38_85;45_96	27	23	76	1.1031e-19	1835	75.2239	740	4	1768	0.041958	Real	0.0046608	0.0018105
CASSIRTGDHEQFF	0	0	0	0	73	0	0	0	38_4;27_85	27	23	76	1.30364e-19	1840	66.5337	777	4	1798	0.041958	Real	0.00466563	0.0018105
CASTRSRVAGINSGANVLTF	0	0	0	0	0	0	38	0	68_28;50_65;79_66	26	23	76	3.91084e-14	2204	54.3053	839	4	1851	0.041958	Real	0.00468262	0.0018105
CASSLGRKTATNEKLFF	0	0	0	0	0	0	43	0	61_2;62_28;10_55;36_80;9_100	24	23	76	5.58855e-16	2049	61.2788	802	4	1181	0.042957	Real	0.00462487	0.0018105
CASSIRSGDTQYF	0	0	0	0	0	68	0	0	53_18;33_47;81_56	26	23	76	9.02518e-25	1604	93.4026	664	4	1272	0.042957	Real	0.00459184	0.0018105
CASSPPSTGGNEQFF	0	0	0	0	0	0	0	61	82_1;42_6;67_22;25_39;78_53	24	23	76	7.83821e-15	2144	48.6959	868	4	1289	0.042957	Real	0.0046225	0.0018105
CASSEAFRSSYEQYF	0	0	0	0	0	39	0	0	26_3;12_13;2_38;27_58;38_82	24	23	76	3.22622e-14	2200	54.1167	841	4	1314	0.042957	Real	0.00462725	0.0018105
CASSRRGTPLEQFF	0	0	0	0	0	0	0	101	48_18;68_81;20_100	26	23	76	1.28495e-24	1608	80.1195	717	4	1315	0.042957	Real	0.00458015	0.0018105
CASSPPTGYQETQYF	0	0	0	0	0	0	63	0	6_37;72_39;64_100	26	23	76	2.10693e-23	1663	89.1677	682	4	1327	0.042957	Real	0.00458248	0.0018105
CASNPDAVTNTQYF	0	0	0	0	68	0	0	0	60_6;41_68;79_75;14_77	25	23	76	3.47855e-18	1914	62.0377	801	4	1338	0.042957	Real	0.00461775	0.0018105
CAWSGVAATLNEQFF	0	0	0	0	68	0	0	0	13_9;66_26;59_49;48_80	25	23	76	3.47855e-18	1914	62.0377	801	4	1338	0.042957	Real	0.00460829	0.0018105
CASSFRSGDNEQFF	0	0	0	0	0	81	0	0	30_14;18_75	27	23	76	1.56726e-29	1415	111.011	597	4	1349	0.042957	Real	0.00456389	0.0018105
CASSLRTEQFF	0	0	0	0	0	0	0	126	46_38;78_85	27	23	76	1.20577e-30	1377	99.7676	642	4	1356	0.042957	Real	0.00455466	0.0018105
CASILSPNTEAFF	0	0	0	0	0	0	0	74	80_3;12_13;10_64;4_73	25	23	76	5.26093e-18	1925	58.9079	814	4	1358	0.042957	Real	0.00462012	0.0018105
CASSYSPSSSYNEQFF	0	0	0	0	0	0	78	0	18_33;17_54	27	23	76	5.33134e-29	1431	110.082	601	4	1364	0.042957	Real	0.00454545	0.0018105
CASSPNSGPHNEQFF	0	0	0	0	0	0	98	0	18_84	28	23	76	1.74295e-36	1191	137.969	507	4	1385	0.042957	Real	0.00453629	0.0018105
CASHAQGTDTQYF	0	0	0	0	0	0	0	56	89_24;41_68;14_77;22_85;45_97	24	23	76	1.50815e-13	2249	44.7683	891	4	1388	0.042957	Real	0.00462963	0.0018105
CASSKSTSVGEQFF	0	0	0	0	0	0	0	71	76_37;65_59;42_76;49_88	25	23	76	3.16621e-17	1968	56.5513	828	4	1401	0.042957	Real	0.00461538	0.0018105
CAWSVGPAKNIQYF	0	0	0	0	0	0	0	71	31_20;7_40;23_41;10_63	25	23	76	3.16621e-17	1968	56.5513	828	4	1401	0.042957	Real	0.00460594	0.0018105
CASIRVRGGTLDNEQFF	0	0	0	0	0	0	0	91	50_45;25_49;76_70	26	23	76	3.24139e-22	1709	72.2631	752	4	1417	0.042957	Real	0.00460123	0.0018105
CASSSGGGSYSNEQFF	0	0	0	0	0	0	27	0	47_19;71_42;27_55;13_56;35_81;18_84	23	23	76	4.2174e-10	2623	39.052	935	4	1434	0.042957	Real	0.00463201	0.0018105
CSASTLGGSSYNEQFF	0	0	0	0	79	0	0	0	60_14;44_67;42_79	26	23	76	2.62524e-21	1754	71.929	753	4	1452	0.042957	Real	0.00456853	0.0018105
CATADRGSNQPQHF	0	0	0	0	128	0	0	0	3_12	28	23	76	8.32489e-35	1245	116.026	579	4	1472	0.042957	Real	0.00453172	0.0018105
CSVRTSGQGEQFF	0	0	0	0	0	42	0	0	25_27;72_48;23_55;37_59	25	23	76	2.65117e-15	2105	58.1815	818	4	1487	0.042957	Real	0.00460358	0.0018105
CSASMETPSSYEQYF	0	0	0	0	0	87	0	0	17_34	28	23	76	9.86928e-32	1347	119.138	570	4	1542	0.042957	Real	0.00452944	0.0018105
CASSLEPGFNEKLFF	0	0	0	0	93	0	0	0	18_52;9_100	27	23	76	3.2618e-25	1583	84.5184	700	4	1545	0.042957	Real	0.00455927	0.0018105
CASSNTSGRAFF	0	0	0	0	0	0	65	0	15_41;38_81	27	23	76	3.78906e-24	1626	91.9563	669	4	1556	0.042957	Real	0.00455005	0.0018105
CASSASGNEQYF	0	0	0	0	0	0	49	0	63_18;50_42;78_85	26	23	76	3.36129e-18	1911	69.6461	763	4	1568	0.042957	Real	0.00459418	0.0018105
CASSSLGPGGETQYF	0	0	0	0	0	0	49	0	13_14;79_17;18_87	26	23	76	3.36129e-18	1911	69.6461	763	4	1568	0.042957	Real	0.00457782	0.0018105
CSAKPSGQETQYF	0	0	0	0	0	0	49	0	23_9;42_27;47_28	26	23	76	3.36129e-18	1911	69.6461	763	4	1568	0.042957	Real	0.00457085	0.0018105
CATSSRDKETQYF	0	0	0	0	0	0	0	77	50_12;8_23;68_53	26	23	76	9.02223e-19	1879	61.2647	803	4	1574	0.042957	Real	0.00457317	0.0018105
CASSLASAGGTDTQYF	0	0	0	0	0	39	0	0	60_6;85_25;81_56;41_68	25	23	76	3.22622e-14	2200	54.1167	841	4	1576	0.042957	Real	0.00461302	0.0018105
CASSQRASGSYNEQFF	0	0	0	0	115	0	0	0	54_68	28	23	76	3.90367e-31	1363	104.303	622	4	1591	0.042957	Real	0.00453401	0.0018105
CASSSRDRGKGNEKLFF	0	0	0	0	0	0	48	0	5_14;44_31;36_80	26	23	76	7.89017e-18	1935	68.2516	770	4	1593	0.042957	Real	0.0045755	0.0018105
CASRRVPASTDTQYF	0	0	0	0	0	49	0	0	39_49;41_68;39_72	26	23	76	7.65519e-18	1934	67.6651	772	4	1596	0.042957	Real	0.00459653	0.0018105
CASSHTTGASPLHF	0	0	0	0	114	0	0	0	69_33	28	23	76	7.53581e-31	1370	103.404	624	4	1599	0.042957	Real	0.00453858	0.0018105
CASSYSTGPDPRETQYF	0	0	0	0	0	63	0	0	47_25;42_35	27	23	76	6.06278e-23	1683	86.6299	691	4	1618	0.042957	Real	0.00454316	0.0018105
CASSDAASGNNEQFF	0	0	0	0	0	80	0	0	72_48	28	23	76	3.64536e-29	1423	109.657	603	4	1626	0.042957	Real	0.00454087	0.0018105
CASRGGTSGNEQFF	0	0	0	0	86	0	0	0	8_3;71_42	27	23	76	2.87725e-23	1667	78.2236	726	4	1630	0.042957	Real	0.00456621	0.0018105
CASSPPSYRVTQYF	0	0	0	0	0	0	45	0	82_1;67_22;69_33	26	23	76	1.01808e-16	2002	64.068	788	4	1663	0.042957	Real	0.00458482	0.0018105
CASSPKEKRSTHNEQFF	0	0	0	0	63	0	0	0	82_1;22_53;20_62	26	23	76	4.87528e-17	1981	57.5417	821	4	1671	0.042957	Real	0.00458716	0.0018105
CASREQGTSEKLFF	0	0	0	0	62	0	0	0	14_1;36_80;9_100	26	23	76	9.15506e-17	1999	56.6426	827	4	1690	0.042957	Real	0.00459888	0.0018105
CASSLKGFETQYF	0	0	0	0	0	44	0	0	50_12;42_35;5_89	26	23	76	4.99838e-16	2043	60.8912	806	4	1708	0.042957	Real	0.0045895	0.0018105
CASSLVTMTGGIGYTF	0	0	0	0	0	57	0	0	13_18;78_85	27	23	76	9.37465e-21	1779	78.5024	725	4	1717	0.042957	Real	0.00455235	0.0018105
CASSHTPTLYNEQFF	0	0	0	0	77	0	0	0	17_54;79_94	27	23	76	9.6097e-21	1780	70.1305	761	4	1743	0.042957	Real	0.00456158	0.0018105
CASSLVGRKDGNQPQHF	0	0	0	0	0	0	32	0	11_15;43_53;59_66;22_97	25	23	76	6.2711e-12	2411	45.9357	885	4	1773	0.042957	Real	0.00461066	0.0018105
CASSYFPSGRVTDTQYF	0	0	0	0	0	54	0	0	59_10;39_49	27	23	76	1.16144e-19	1836	74.4385	744	4	1775	0.042957	Real	0.00454775	0.0018105
CASSLLQGDTIYF	0	0	0	0	0	51	0	0	33_28;85_44	27	23	76	1.43489e-18	1891	70.3745	760	4	1820	0.042957	Real	0.00455696	0.0018105
CSAGDGDTEAFF	0	0	0	0	0	0	48	0	59_14;13_50;43_58;16_98	25	23	76	7.89017e-18	1935	68.2516	770	4	1329	0.043956	Real	0.0045045	0.0018105
CASSLRLAGKGYEQYF	0	0	0	0	0	0	62	0	50_42;39_54;60_69	26	23	76	4.96661e-23	1675	87.7733	688	4	1344	0.043956	Real	0.00447984	0.0018105
CSASGRGWPLNTEAFF	0	0	0	0	67	0	0	0	59_14;20_34;35_38;43_58	25	23	76	6.73106e-18	1930	61.1385	804	4	1352	0.043956	Real	0.0045	0.0018105
CASSEVLGGYTF	0	0	0	0	0	0	76	0	50_42;64_92	27	23	76	2.97917e-28	1461	107.294	610	4	1394	0.043956	Real	0.00445765	0.0018105
CASSEVGGGYTGELFF	0	0	0	0	0	0	0	55	31_9;58_18;42_43;63_47;35_81	24	23	76	2.75752e-13	2271	43.9828	898	4	1411	0.043956	Real	0.00452261	0.0018105
CASSPRLAGVGETQYF	0	0	0	0	0	0	74	0	39_15;64_100	27	23	76	1.66368e-27	1485	104.505	621	4	1422	0.043956	Real	0.00444664	0.0018105
CASSSWDRKNIQYF	0	0	0	0	0	0	0	68	31_20;10_32;85_44;42_68	25	23	76	1.98751e-16	2016	54.1946	840	4	1444	0.043956	Real	0.00450902	0.0018105
CASSSRRSGIYPYEQYF	0	0	0	0	102	0	0	0	2_38;39_54	27	23	76	1.05962e-27	1476	92.612	667	4	1448	0.043956	Real	0.00444225	0.0018105
CASSLAGGYQAFF	0	0	0	0	79	0	0	0	61_43;86_61;42_83	26	23	76	2.62524e-21	1754	71.929	753	4	1452	0.043956	Real	0.00448654	0.0018105
CASSLRVMGSTQYF	0	0	0	0	0	73	0	0	78_85;54_87	27	23	76	1.33676e-26	1524	100.175	639	4	1461	0.043956	Real	0.00444884	0.0018105
[truncated: 318 more rows]

## Sheet: cdpbmc aa 3-mer
	pre-gluten challenge (day 0)				post-gluten challenge (day 6)				Clustering based DA analysis result output
	CD005d0W	CD006d0W	CD011d0W	CD039d0W	CD005d6W	CD006d6W	CD011d6W	CD039d6W	subRep_resampleRun	resampleRank	rfRank	ntaaRank	fpval	fPvalRank	fOr	fOrRank	nSamRank	rpRanks	permutedEnPval	RorDecoy	FDRfromDecoy	qvalue
Using aa 3-mers
CASSLRSTDTQYF	13	0	0	0	613	15	0	462	77_10;15_12;31_14;37_14;7_21;44_32;5_36;46_40;53_46;1_53;35_72;38_75;21_95	3	23	4	1.32643e-08	2906	188.479	370	3	1	0.000999001	Real	0	0
CASSIRHTDTQYF	0	0	0	0	0	102	0	220	58_4;15_12;37_14;50_17;7_21;44_32;8_33;46_40;1_53;35_72;38_75	13	23	31	1.48836e-37	1174	191.102	362	3	2	0.000999001	Real	0	0
CASSFRTTDTQYF	0	0	0	0	587	0	0	96	58_4;45_9;37_14;50_17;7_21;44_32;8_33;46_40;53_46;48_64;35_72;38_75;10_94	17	23	31	1.4878e-23	1667	302.806	195	3	3	0.000999001	Real	0	0
CASSLRHTDTQYF	0	0	0	0	285	0	0	0	37_14;7_21;35_72;38_75	25	23	10	6.41211e-113	251	369.418	131	4	4	0.000999001	Real	0	0
CASSLRAGGTHEQYF	0	0	0	0	898	0	0	0	33_10;64_50;30_69;25_80;19_85	27	23	10	9.32305e-249	30	809.47	33	4	5	0.000999001	Real	0	0
CASSLGRNYGYTF	0	0	0	0	60	13	17	8	54_7;47_8;25_13;6_34;6_61;52_69;74_71;39_88	21	3	86	0.0319304	5733	13.2223	1591	1	6	0.000999001	Real	0	0
CASSEGGYGYTF	0	0	0	0	0	198	0	0	47_8;25_13;4_22;9_52;74_77	26	23	10	1.35255e-78	467	289.502	210	4	7	0.000999001	Real	0	0
CASSLGGTGELFF	0	0	0	0	0	50	39	0	62_22;54_39;3_43;75_44	25	23	5	9.24374e-15	2169	90.7102	684	3	8	0.000999001	Real	0	0
CASSLRGGGNQPQHF	0	0	0	0	345	0	0	0	64_12;3_49;26_84;55_91	27	23	10	3.5277e-96	344	314.574	182	4	9	0.000999001	Real	0	0
CASSLNWDTEAFF	0	0	0	0	0	154	0	74	62_23;35_24;73_35;14_75;56_88	23	23	31	2.70754e-18	1920	168.069	426	3	12	0.000999001	Real	0	0
CASSVRFTDTQYF	0	0	0	0	0	0	49	0	58_4;8_33;19_71;35_72;38_75	25	23	10	1.16789e-29	1423	112.382	601	4	13	0.000999001	Real	0	0
CASTTGYEQYF	0	0	0	0	499	0	0	66	41_15;44_29;63_40;20_49;23_51;6_94;21_100	25	23	31	3.49811e-16	2052	253.255	259	3	14	0.000999001	Real	0	0
CASGGSFNEKLFF	0	0	3	0	0	0	1133	0	23_14;11_29;85_30;13_45;53_64	27	23	10	0	1	398.103	116	5	15	0.000999001	Real	0	0
CASSPQGNQPQHF	0	0	0	0	0	0	0	35	64_12;3_49;16_87;55_91	25	23	3	9.78718e-18	1951	58.0482	827	4	17	0.000999001	Real	0	0
CASSSDRNSPLHF	0	0	0	0	0	0	106	0	21_69	30	23	3	4.20945e-52	818	196.144	354	4	18	0.000999001	Real	0	0
CASSPPQETQYF	0	0	0	0	0	0	0	42	4_2;23_46;32_85;42_100	25	23	10	7.75625e-20	1839	65.1094	794	4	19	0.000999001	Real	0	0
CASSLDGGQLNNEQFF	0	0	0	0	0	0	0	119	36_3;63_19;46_97	27	23	10	9.46098e-32	1355	102.818	637	4	20	0.000999001	Real	0	0
CASSLRAGGGDTQYF	0	0	0	0	153	0	0	0	65_11	31	23	10	1.73987e-79	454	260.641	246	4	21	0.000999001	Real	0	0
CAISESGEQFF	0	0	0	0	0	41	0	0	62_13;47_17;24_29;68_53;33_91	25	23	10	7.5679e-18	1945	67.6925	782	4	22	0.000999001	Real	0	0
CASSLGGAGANVLTF	0	0	0	0	153	0	0	0	59_21;36_29;6_97	29	23	10	5.93709e-45	979	149.673	483	4	23	0.000999001	Real	0	0
CASSPHRDSGANVLTF	0	0	0	0	0	0	0	146	59_21;15_22;36_29	29	23	10	2.76046e-45	969	144.553	496	4	24	0.000999001	Real	0	0
CANTQRLYGYTF	0	0	0	559	0	0	0	1450	62_1;61_4;80_5;47_8;80_17;4_22;6_24;28_29;12_39;24_45;45_65;39_79;13_97	17	23	10	2.05328e-50	858	2.03831	3685	5	31	0.000999001	Real	0	0
CASSVRATDTQYF	0	0	0	0	77	0	0	0	37_14;8_33;38_75;10_94	28	23	10	2.66601e-26	1549	88.0167	696	4	32	0.000999001	Real	0	0
CASSEGPGGKNIQYF	0	0	0	0	0	0	57	0	62_5;28_30	29	23	10	6.18351e-26	1566	98.4993	655	4	34	0.000999001	Real	0	0
CASSLGEGTQYF	0	0	0	0	0	0	0	112	43_94	30	23	10	4.48173e-33	1309	106.791	623	4	37	0.000999001	Real	0	0
CASSPSLNEQFF	0	0	0	0	0	55	0	0	7_34;68_53;8_94	29	23	10	8.88292e-25	1617	93.4404	671	4	38	0.000999001	Real	0	0
CASSTGYEQYF	0	0	0	0	56	0	0	0	41_15;69_24;44_29;47_36;63_40;20_49;23_51;21_100	23	23	31	3.81356e-18	1931	23.0519	1188	4	39	0.000999001	Real	0	0
CASSSVDRAFYGYTF	0	0	0	0	0	0	632	0	47_8;44_11;25_13;80_17;4_22;6_24;52_69;74_77;13_97	23	23	86	1.62519e-237	40	877.699	28	4	40	0.000999001	Real	0	0
CASSLVVSGQETQYF	2795	0	0	0	5086	0	0	0	65_11;1_13;13_37;23_46;70_48;47_55;10_78;25_82;32_85;6_93;42_100	19	23	10	1.58402e-101	310	1.64137	4204	5	43	0.000999001	Real	0	0
CSASYTRETQYF	0	0	0	0	0	231	0	0	46_1;17_19;72_30;56_36;5_43;49_52;4_70;65_83;15_92;66_99	22	23	86	6.92365e-85	406	312.541	183	4	45	0.000999001	Real	0	0
CSAPTGGDTEAFF	0	0	0	0	0	0	289	0	59_1;47_20;9_42;42_43;41_64;41_73;26_82;25_85;6_88	23	23	86	4.00719e-108	272	400.741	115	4	49	0.000999001	Real	0	0
CASSNRDTLSNYGYTF	0	0	0	0	0	501	0	0	4_22;6_24;6_34;6_61;22_67;52_69;74_77;13_97	24	23	86	5.29389e-185	81	678.663	42	4	51	0.000999001	Real	0	0
CSATPSKRGGFSETQYF	0	0	0	0	0	226	0	0	46_1;17_19;72_30;56_36;49_52;4_70;65_83;15_92;56_98	23	23	86	4.9073e-83	421	305.765	190	4	58	0.000999001	Real	0	0
CASSLQAGAGTDTQYF	0	0	0	0	0	0	47	0	37_14	31	23	10	1.89916e-24	1626	92.9462	674	4	69	0.000999001	Real	0	0
CSARTNEETQYF	0	0	0	0	290	0	0	0	46_1;17_19;72_30;56_36;5_43;49_52;4_70;65_83;15_92	23	23	86	1.73987e-79	454	260.641	246	4	70	0.000999001	Real	0	0
CASSQVLAGGNYEQYF	0	0	0	0	48	0	0	0	69_24	30	23	10	3.49929e-18	1926	61.9681	810	4	77	0.000999001	Real	0	0
CASSSPGVEAFF	0	0	0	0	0	0	240	0	55_11;42_20;66_31;49_34;73_35;42_43;62_61;44_98	24	23	86	1.12139e-89	376	332.673	164	4	83	0.000999001	Real	0	0
CASSLTSALTDTQYF	0	0	0	0	0	0	337	0	7_21;26_27;44_32;8_33;48_64;35_72;10_94	25	23	86	3.30261e-126	196	467.436	90	4	88	0.000999001	Real	0	0
CASSQGRGALQGEQFF	0	0	0	0	0	315	0	0	25_13;31_25;60_29;54_43;68_53;19_61;7_78	25	23	86	5.31889e-116	233	426.407	107	4	95	0.000999001	Real	0	0
CASCFGQATDTQYF	0	0	0	0	755	0	0	0	37_14;7_21;53_46;48_64;35_72;10_94	26	23	86	1.21511e-208	60	678.91	41	4	105	0.000999001	Real	0	0
CATSVDRRNYGYTF	0	0	0	0	0	496	0	0	62_1;61_4;80_5;28_29;12_39;13_97	26	23	86	3.80107e-183	84	671.88	44	4	108	0.000999001	Real	0	0
CASSQGTGGLNYGYTF	0	0	0	0	216	0	0	0	25_13;6_34;9_52;6_61;22_67;74_77;39_86;13_97	24	23	86	4.5234e-59	684	194.139	358	4	135	0.000999001	Real	0	0
CSARDPGTSSPLHF	0	0	0	0	0	837	0	0	6_55;65_64;21_69;6_88	28	23	86	7.91787753030463e-310	8	1134.76	15	4	204	0.000999001	Real	0	0
CASSYSYEQYF	0	0	642	0	77	0	248	59	45_10;41_15;52_62;28_63;27_65;1_77;5_92;28_96	19	23	41	8.63494e-15	2166	43.709	910	3	11	0.001998	Real	0	0
CSARPPGTGVTGELFF	0	0	0	0	328	0	0	0	66_17;31_35	30	23	10	8.2342e-93	360	303.787	193	4	16	0.001998	Real	0	0
CASSFGTGGNTIYF	0	0	0	0	0	0	0	90	18_19;40_40;64_58;18_81	27	23	10	8.97448e-28	1485	90.2181	685	4	25	0.001998	Real	0	0
CASSHGPENIQYF	0	0	0	0	0	0	0	83	58_11;28_30;20_64;2_84	27	23	10	1.68056e-27	1496	89.4334	690	4	26	0.001998	Real	0	0
CASSSTGANYGYTF	0	0	0	0	0	61	0	0	6_34;22_67;52_69	27	23	10	8.88292e-25	1617	93.4404	671	4	27	0.001998	Real	0	0
CASSLEGTDTQYF	0	0	0	0	125	25	0	108	25_5;31_14;37_14;44_32;42_67;28_96	25	16	86	1.13949e-09	2723	77.9701	738	2	29	0.001998	Real	0	0
CASSYLIYGYTF	0	0	0	0	0	0	430	0	47_8;44_11;25_13;80_17;4_22;6_24;9_52;22_67;52_69;74_77;13_97	21	23	86	2.84409e-161	124	596.707	56	4	30	0.001998	Real	0	0
CASSYSPSQETQYF	0	0	0	0	0	66	0	0	70_48;47_55	29	23	10	1.31416e-26	1535	100.216	647	4	33	0.001998	Real	0	0
CASSVLAGETQYF	0	0	0	0	0	0	214	0	31_3;30_8;64_11;13_37;22_47;70_48;47_55;26_63;35_85;6_93;42_100	21	23	86	6.76825e-80	450	296.564	202	4	35	0.001998	Real	0	0
CATSRDRGRNQPQHF	0	0	0	0	0	632	0	0	11_21;27_35;66_48;15_49;56_55;46_60;70_61;57_65;35_67	23	23	86	1.19207e-233	43	856.424	31	4	41	0.001998	Real	0	0
CASSSIERGGDEQFF	0	0	0	0	0	94	0	0	60_29	31	23	10	4.78269e-35	1247	131.382	536	4	42	0.001998	Real	0	0
CASSSRGPYEQYF	0	0	0	0	0	0	0	60	63_40	30	23	10	3.16709e-27	1513	88.6487	694	4	46	0.001998	Real	0	0
CSAPIQLGETQYF	0	0	0	0	299	0	0	0	46_1;36_7;17_19;72_30;56_36;5_43;49_52;65_83;15_92;56_98	22	23	86	5.01123e-82	431	268.73	233	4	47	0.001998	Real	0	0
CASSIVRTDTQYF	0	0	0	0	0	0	349	0	58_4;15_12;37_14;44_32;8_33;48_64;35_72;38_75	24	23	86	9.91226e-131	187	484.113	87	4	57	0.001998	Real	0	0
CASSLRDYNEQFF	0	0	0	0	53	0	0	0	63_12;68_64	30	23	10	5.12838e-21	1782	70.9501	768	4	59	0.001998	Real	0	0
CASIRGLGETQYF	0	0	0	0	0	26	0	0	1_13;26_55;6_93	29	23	10	1.13989e-15	2093	59.5604	821	4	63	0.001998	Real	0	0
CASSFRPGGQETQYF	0	0	0	0	0	0	0	42	13_37;47_55	30	23	10	7.75625e-20	1839	65.1094	794	4	68	0.001998	Real	0	0
CASSAGITDTQYF	0	0	0	0	0	0	45	0	35_72	31	23	10	1.89916e-24	1626	92.9462	674	4	69	0.001998	Real	0	0
CASSQDGGETQYF	0	0	0	0	284	0	0	0	4_2;30_8;64_11;22_47;54_52;26_55;35_85;28_96;42_100	23	23	86	9.00101e-78	475	255.248	256	4	72	0.001998	Real	0	0
CATSDFSQTYGYTF	0	0	0	0	0	489	0	0	62_1;61_4;80_5;28_29;12_39;39_79;13_97	25	23	86	1.50799e-180	88	662.383	47	4	78	0.001998	Real	0	0
CASSLGGGEETQYF	0	0	0	0	39	0	0	0	1_13;6_93	30	23	10	6.76133e-18	1944	61.0699	812	4	79	0.001998	Real	0	0
CASSRGDSTKNIQYF	0	0	0	0	0	420	0	0	62_5;29_8;58_11;10_19;28_30;20_64;2_84	25	23	86	6.10738e-155	139	568.789	61	4	81	0.001998	Real	0	0
CASSPFGGNYGYTF	0	0	0	0	577	0	0	0	61_4;54_7;44_11;25_13;22_67;52_69;13_97	25	23	86	3.50106e-159	128	518.722	75	4	82	0.001998	Real	0	0
CASTHGGPTDTQYF	0	0	0	0	0	0	235	0	58_4;25_5;36_7;15_12;8_32;8_33;10_94;7_99	24	23	86	8.53338e-88	391	325.729	172	4	84	0.001998	Real	0	0
CASSHPIANYGYTF	0	0	0	0	0	379	0	0	4_22;6_24;6_34;6_61;22_67;52_69;13_97	25	23	86	9.90028e-140	168	513.186	78	4	85	0.001998	Real	0	0
CASSFLDRNGYTF	0	0	0	0	0	0	366	0	80_5;44_11;25_13;4_22;6_24;9_52;74_77	25	23	86	3.8728e-137	173	507.74	81	4	86	0.001998	Real	0	0
CSARGRGRETQYF	0	0	0	0	0	0	352	0	46_1;56_36;5_43;62_45;49_52;65_83;15_92	25	23	86	7.33512e-132	184	488.282	86	4	87	0.001998	Real	0	0
CSATTSGQETQYF	0	0	0	0	0	325	0	0	46_1;17_19;56_36;70_48;49_52;4_70;66_99	25	23	86	1.04496e-119	221	439.965	102	4	90	0.001998	Real	0	0
CASSQESSWEETEAFF	0	0	0	0	0	0	313	0	1_16;42_20;35_24;66_31;21_40;42_43;14_75	25	23	86	3.64995e-117	230	434.086	104	4	91	0.001998	Real	0	0
CASSFDGETQYF	0	0	0	0	0	466	0	43	31_3;64_11;1_13;70_48;26_55;23_57;26_63;10_78;6_93;42_100	22	23	86	1.05854e-10	2578	332.848	163	3	93	0.001998	Real	0	0
CASSSLRSTEAFF	0	0	0	0	0	39	0	0	35_24;42_43	30	23	10	6.04294e-15	2151	56.8496	833	4	98	0.001998	Real	0	0
CASSIRWTDTQYF	0	0	0	0	0	124	0	0	58_4;15_12;37_14;50_17;44_32;8_33;1_53;35_72;38_75;10_94	22	23	86	2.3662e-45	966	169.323	421	4	99	0.001998	Real	0	0
CASSSGGAEAFF	0	0	0	0	26	0	0	0	42_20;49_34;21_40	29	23	10	4.33016e-12	2419	41.3107	927	4	103	0.001998	Real	0	0
CATSGKHNNYGYTF	0	0	0	0	0	0	266	0	61_4;80_5;12_39;24_45;45_65;39_79;13_97	25	23	86	1.83486e-99	321	368.788	132	4	107	0.001998	Real	0	0
CSAPGIEGTEAFF	0	0	0	0	0	0	255	0	59_1;47_20;9_42;48_45;26_82;25_85;6_88	25	23	86	2.53803e-95	349	353.508	146	4	110	0.001998	Real	0	0
CATSDFGGQPQHF	0	0	0	0	0	0	254	0	8_40;66_48;15_49;56_55;37_61;57_65;35_67	25	23	86	6.0381e-95	351	352.119	149	4	111	0.001998	Real	0	0
CASSLRSGSTDTQYF	0	0	0	0	0	179	0	0	77_10;15_12;7_21;26_27;44_32;46_40;1_53;21_95	24	23	86	1.18435e-65	601	242.073	279	4	115	0.001998	Real	0	0
CASSLEGGGLSADTQYF	0	0	0	0	0	0	0	51	26_27;42_75	30	23	10	2.79771e-13	2296	43.9267	907	4	123	0.001998	Real	0	0
CASSPPGVGAFF	0	0	0	0	0	0	0	43	56_88;44_98	30	23	10	2.79771e-13	2296	43.9267	907	4	123	0.001998	Real	0	0
CASSDHLADRAQETQYF	0	0	0	0	0	0	0	325	4_2;23_46;70_48;47_55;23_57;25_82;32_85	25	23	86	1.78516e-80	445	255.258	255	4	133	0.001998	Real	0	0
CATSDSVDTKNIQYF	0	0	0	0	0	209	0	0	62_5;29_8;10_19;28_30;61_55;20_64;30_82	25	23	86	9.56926e-77	485	282.726	219	4	134	0.001998	Real	0	0
CASSVLASGLEQFF	0	0	0	0	0	0	669	0	60_29;37_43;68_53;21_68;27_100	27	23	86	1.72566e-251	28	929.198	23	4	139	0.001998	Real	0	0
CASSTDSNQPQHF	0	0	0	143	0	0	0	342	64_12;27_35;55_37;30_38;3_49;37_61;26_84	19	23	10	4.06411e-16	2058	2.13602	3576	5	140	0.001998	Real	0	0
CASSVLGSTEAFF	0	0	0	0	405	0	0	0	1_16;42_20;66_31;42_43;48_45;3_78	26	23	86	3.66488e-111	260	364.023	137	4	142	0.001998	Real	0	0
CASSLGQIYNEQFF	0	0	0	0	0	24	0	0	7_34	31	23	10	7.34668e-14	2246	52.783	853	4	165	0.001998	Real	0	0
CASSPGLVSYEQYF	0	0	0	0	49	0	0	0	69_24	31	23	10	9.69116e-14	2255	46.6994	890	4	171	0.001998	Real	0	0
CATSRRGQAETDTQYF	0	0	0	0	0	345	0	0	62_13;8_32;13_41;9_53;30_100	27	23	86	4.02107e-127	193	467.082	91	4	186	0.001998	Real	0	0
CASSLYQGSYGYTF	0	0	0	0	0	525	0	0	47_8;44_11;4_22;6_24	28	23	86	6.51058e-194	75	711.224	40	4	227	0.001998	Real	0	0
CSARAASGTYEQYF	0	0	0	0	21	0	0	0	2_36;56_65	30	23	10	2.54454e-09	2778	32.3298	1012	4	243	0.001998	Real	0	0
CASSVMGAGEKLFF	0	0	0	0	0	424	0	0	52_12;11_29;85_30;53_64	28	23	86	2.0031e-156	137	574.214	60	4	245	0.001998	Real	0	0
CASSVEATYNEQFF	0	0	0	0	516	0	0	0	8_4;17_20;68_53;68_64	28	23	86	3.36441e-142	162	463.847	93	4	265	0.001998	Real	0	0
CASSGMAYEQYF	0	0	0	0	0	0	0	101	69_24;47_36;63_40;23_51;6_94	27	23	10	3.94755e-25	1599	81.5866	723	4	28	0.002997	Real	0	0
CASSFGGYNEQFF	0	0	0	0	13	0	0	82	8_4;6_12;17_20;44_44;25_83;8_94	25	23	10	0.000180806	4166	57.7993	828	3	36	0.002997	Real	0	0
CASSLSLAASYNEQFF	0	0	0	0	40	0	0	0	8_4;30_42;21_68	29	23	10	1.40795e-21	1748	72.7465	761	4	44	0.002997	Real	0	0
CASSRGPGDTQYF	0	0	0	0	0	0	780	0	58_4;31_14;50_17;25_29;44_32;8_33;19_71;42_75	24	23	86	2.00705e-293	13	1083.75	17	4	48	0.002997	Real	0	0
CASSVRVTDTQYF	0	0	0	0	0	0	0	231	58_4;77_10;37_14;7_21;44_32;8_33;53_46;35_72;38_75;10_94;21_95	21	23	86	5.28538e-57	720	181.446	385	4	50	0.002997	Real	0	0
CASSFIGVYEQYF	0	0	0	0	0	0	453	0	69_24;44_29;47_36;63_40;20_49;23_51;18_93;6_94	24	23	86	5.99298e-170	106	628.687	51	4	52	0.002997	Real	0	0
CASSLSWSRLAGSEQYF	0	0	0	0	77	0	0	0	52_37;19_85	30	23	10	2.68585e-21	1769	71.8483	764	4	56	0.002997	Real	0	0
CSAYWGIKETQYF	0	0	0	0	234	0	0	0	46_1;36_7;21_13;17_19;72_30;56_36;13_41;5_43;49_52;65_83	22	23	86	7.49037e-64	621	210.313	329	4	60	0.002997	Real	0	0
CASSAGPGGNYGYTF	0	0	0	0	0	939	0	0	4_22;6_24;6_34;6_61;22_67;52_69;13_97	25	23	86	0	1	1273.32	13	4	66	0.002997	Real	0	0
CASSLVNIGELFF	0	0	0	0	0	311	0	0	22_27;54_39;40_43;75_44;77_52;21_88;78_91;24_97	24	23	86	1.61577e-114	243	420.984	110	4	67	0.002997	Real	0	0
CASSFLAASNYEQYF	0	0	0	0	393	0	0	0	41_15;69_24;21_39;63_40;20_49;13_50;23_51;6_94	24	23	86	4.23779e-108	273	353.233	147	4	75	0.002997	Real	0	0
CASSEVAGYNEQFF	0	0	0	0	0	0	34	0	71_27	30	23	10	3.80711e-18	1930	69.3445	774	4	76	0.002997	Real	0	0
CSAREYETQYF	0	0	0	0	255	0	0	0	46_1;17_19;56_36;5_43;49_52;9_53;4_70;65_83;15_92	23	23	86	7.64794e-70	548	229.185	291	4	80	0.002997	Real	0	0
CATSDLPNYGYTF	0	0	0	0	0	0	333	0	61_4;80_5;12_39;24_45;45_65;39_79;13_97	25	23	86	1.06238e-124	201	461.878	95	4	89	0.002997	Real	0	0
CASSPGWNTEAFF	0	0	0	0	0	0	33	0	42_43	31	23	10	1.26209e-19	1851	74.8981	752	4	92	0.002997	Real	0	0
CASSPGFTDTQYF	0	0	0	0	37	0	0	0	7_21	31	23	3	4.12945e-15	2138	51.1901	862	4	94	0.002997	Real	0	0
CSAARVSQNTQYF	0	0	0	0	0	299	0	0	46_1;36_7;56_36;13_41;5_43;49_52;30_100	25	23	86	4.52462e-110	263	404.716	114	4	97	0.002997	Real	0	0
CASNWRGKETQYF	0	0	0	0	0	616	0	0	64_11;23_57;32_85;28_96;56_98;42_100	26	23	86	1.04601e-227	47	834.708	32	4	102	0.002997	Real	0	0
CASSFRTSGHNEQFF	0	0	0	0	0	22	0	0	68_53	30	23	10	1.39029e-14	2185	55.4941	841	4	104	0.002997	Real	0	0
CASSPGGPDEQFF	0	0	0	0	0	0	0	51	54_43	31	23	3	2.79771e-13	2296	43.9267	907	4	114	0.002997	Real	0	0
CASSFAWVPTSTDTQYF	0	0	0	0	0	0	129	0	77_10;15_12;8_33;5_36;46_40;53_46;24_56;38_75;21_95	23	23	86	5.59204e-48	909	180.523	387	4	125	0.002997	Real	0	0
CASSYSGDEQFF	0	0	0	0	0	0	34	0	54_43	31	23	10	1.456e-15	2099	59.6249	819	4	127	0.002997	Real	0	0
CASRLMNTEAFF	0	0	0	0	0	32	0	0	12_32;47_65	30	23	10	2.03612e-12	2376	47.3603	885	4	130	0.002997	Real	0	0
CATSETENQPQHF	0	0	0	0	1231	0	0	0	11_21;8_40;6_55;46_60;70_61	27	23	86	0	1	1107.74	16	4	132	0.002997	Real	0	0
CASSVVSGGPSSGNTIYF	0	0	0	0	0	299	0	0	3_8;18_19;40_40;64_58;18_81;25_89	26	23	86	4.52462e-110	263	404.716	114	4	136	0.002997	Real	0	0
CASGRGLNTEAFF	0	0	0	0	0	35	0	0	55_11	31	23	10	1.39029e-14	2185	55.4941	841	4	147	0.002997	Real	0	0
CASSSGQSYEQYF	0	0	0	0	0	0	192	0	45_10;47_36;21_39;23_51;52_62;28_63;27_65	25	23	86	1.26266e-71	525	266.014	238	4	148	0.002997	Real	0	0
CASSRTGGNNQPQHF	0	0	0	0	0	551	0	0	64_12;11_21;55_37;30_38;3_49	27	23	86	1.44433e-203	67	746.501	37	4	152	0.002997	Real	0	0
CATSRVGVHYEQYF	0	0	0	0	740	0	0	0	42_10;16_17;53_29;61_55;41_71	27	23	86	1.95636e-204	66	665.407	45	4	154	0.002997	Real	0	0
CSAEGRENTEAFF	0	0	0	0	0	191	0	0	47_20;38_25;9_42;47_65;3_78;26_82;25_85	25	23	86	4.34224e-70	546	258.333	251	4	156	0.002997	Real	0	0
CSASGTGNQPQHF	0	0	0	0	627	0	0	0	27_35;66_48;46_60;37_61;57_65	27	23	86	8.5175e-173	99	563.709	62	4	162	0.002997	Real	0	0
CASSVGGPTYNEQFF	0	0	0	0	0	446	0	0	8_4;37_43;44_44;68_64;21_68	27	23	86	1.3743e-164	112	604.054	53	4	164	0.002997	Real	0	0
CASMRGQKIQETQYF	0	0	0	0	0	255	0	0	13_37;70_48;3_81;25_82;32_85;66_99	26	23	86	9.01835e-94	355	345.071	155	4	167	0.002997	Real	0	0
CASSLRTGWHEQYF	0	0	0	0	40	0	0	0	19_85	31	23	10	5.1523e-14	2230	47.5976	882	4	168	0.002997	Real	0	0
CASSQGQGSSYYGYTF	0	0	0	0	342	0	0	0	47_8;44_11;25_13;52_69;74_77;39_86	26	23	86	6.14632e-94	354	307.382	188	4	170	0.002997	Real	0	0
CASSSGTSGIYEQFF	0	0	0	0	36	0	0	0	60_29	31	23	10	1.82354e-13	2279	45.8013	896	4	177	0.002997	Real	0	0
CSAVIQGNYGYTF	0	0	0	0	0	0	369	0	28_29;12_39;24_45;45_65;13_97	27	23	86	2.86456e-138	170	511.91	79	4	179	0.002997	Real	0	0
CASSQEAIEIGGYTF	0	0	0	0	237	0	0	0	47_8;44_11;25_13;6_24;9_52;74_77;39_86	25	23	86	1.00839e-64	611	213.009	321	4	182	0.002997	Real	0	0
CASSQMGYEQYF	0	0	0	0	181	0	0	0	41_15;44_29;52_37;63_40;20_49;64_50;23_51;6_94	24	23	86	2.0213e-49	881	162.692	442	4	191	0.002997	Real	0	0
CASSAQTGTGRRYTF	0	0	0	0	0	1390	0	0	25_13;41_43;74_77;43_94	28	23	86	0	1	1886.54	7	4	198	0.002997	Real	0	0
CATSRVGSGANVLTF	0	0	0	0	0	1350	0	0	59_21;15_22;36_29;6_97	28	23	86	0	1	1832.12	8	4	199	0.002997	Real	0	0
CSARVGGGFSTDTQYF	0	0	0	0	0	126	0	0	36_7;61_11;8_32;9_34;13_41;5_43;9_53;7_99	24	23	86	4.3349e-46	946	172.057	414	4	206	0.002997	Real	0	0
CSARGLRGEQPQHF	0	0	0	0	0	0	0	242	11_21;27_35;15_49;56_55;37_61;57_65;35_67	25	23	86	1.12583e-59	677	190.082	365	4	210	0.002997	Real	0	0
CASSQGSGGNEQFF	0	0	0	0	386	0	0	0	19_61;67_71;24_84;12_86;27_100	27	23	86	3.88665e-106	284	346.94	153	4	222	0.002997	Real	0	0
CASMGQYQETQYF	0	0	0	0	0	192	0	0	70_48;10_78;25_82;32_85;56_98;66_99	26	23	86	1.85347e-70	539	259.688	249	4	228	0.002997	Real	0	0
CASSRIAGLLNEKLFF	0	0	0	0	0	501	0	0	11_29;85_30;13_45;53_64	28	23	86	5.29389e-185	81	678.663	42	4	229	0.002997	Real	0	0
CASSSAGTSLNDEQFF	0	0	0	0	586	0	0	0	31_25;60_29;25_83;24_84	28	23	86	1.82583e-161	123	526.819	73	4	244	0.002997	Real	0	0
CSVLDSQGAYEQYF	0	0	0	0	0	0	0	651	16_17;53_29;61_55;41_71	28	23	86	3.10742e-162	120	511.488	80	4	247	0.002997	Real	0	0
CASRTSGGSGANVLTF	0	0	0	0	0	27	0	0	36_29	31	23	10	5.57611e-11	2546	41.9367	923	4	249	0.002997	Real	0	0
CSALGTSGGSTDTQYF	0	0	0	0	0	0	0	37	61_11	31	23	10	6.58073e-11	2558	36.0819	977	4	268	0.002997	Real	0	0
CASSSGQGIYTDTQYF	0	0	0	0	0	0	0	201	58_4;21_13;37_14;44_32;1_53;35_72;42_75	25	23	86	1.56029e-49	878	157.896	459	4	281	0.002997	Real	0	0
CASSLTGQGGYGYTF	0	0	0	0	16	0	0	0	47_8;74_77;39_86	29	23	10	2.26963e-07	3163	26.0435	1121	4	289	0.002997	Real	0	0
CASSQGTGLAYEQYF	0	0	0	0	0	0	289	0	69_24;63_40;23_51;5_92	28	23	86	4.00719e-108	272	400.741	115	4	296	0.002997	Real	0	0
CASSLESLAGGSTDTQYF	0	0	0	0	0	0	81	0	65_11;8_32;5_36;46_40;1_53;35_72;38_75;21_95	24	23	86	4.95038e-30	1408	113.77	596	4	378	0.002997	Real	0	0
CSAFDPTNEKLFF	0	0	0	0	0	215	0	0	23_14;28_50;7_68;51_70;11_98	27	23	10	1.15058e-82	423	304.409	192	4	10	0.003996	Real	0	0
CASSQGTYNEQFF	0	0	0	0	53	0	0	0	8_4;17_20	29	23	10	2.53264e-17	1981	59.2736	822	4	54	0.003996	Real	0	0
CSAEDPQETQYF	0	0	0	0	0	0	167	0	46_1;17_19;72_30;47_31;56_36;5_43;49_52;4_70;3_81;56_98	22	23	86	3.10969e-62	641	234.616	287	4	55	0.003996	Real	0	0
CASSRRPATGGPEAFF	0	0	0	0	1418	0	0	0	42_20;31_33;49_34;21_40;31_56;62_61;44_98	25	23	86	0	1	1276.39	12	4	65	0.003996	Real	0	0
CASSSTGAVNYEQYF	0	0	0	0	288	0	0	0	41_15;69_24;47_36;52_37;63_40;23_51;19_85;6_94;21_100	23	23	86	6.45159e-79	462	258.843	250	4	71	0.003996	Real	0	0
CASSYAVLYGYTF	0	0	0	0	841	0	0	0	54_7;47_8;44_11;25_13;4_22;52_69;74_77	25	23	86	1.51404e-232	44	756.338	35	4	73	0.003996	Real	0	0
CASSVVAGQGTDTQYF	0	0	0	0	1116	0	0	0	58_4;25_5;37_14;8_33;53_46;10_94	26	23	86	0	9	1004.07	20	4	96	0.003996	Real	0	0
CASSFAPRRAVFENTIYF	0	0	0	0	0	292	0	0	3_8;44_11;18_19;40_40;64_58;18_81;25_89	25	23	86	1.77599e-107	277	395.226	119	4	100	0.003996	Real	0	0
CSARGSGLAGGGAKNIQYF	0	0	0	0	0	410	0	0	62_5;29_8;58_11;10_19;28_30;20_64	26	23	86	3.13354e-151	148	555.227	65	4	116	0.003996	Real	0	0
CASSQDRNYGYTF	0	0	0	0	0	0	237	0	44_11;25_13;80_17;6_24;6_34;6_61;74_77	25	23	86	1.50869e-88	385	328.507	168	4	118	0.003996	Real	0	0
CASSSGGSTEAFF	4	0	0	0	104	0	0	0	1_16;66_31;49_34;31_56;3_78	27	23	10	3.34592e-27	1514	21.5566	1235	5	119	0.003996	Real	0	0
CASSIGLASSYEQYF	0	0	0	0	37	0	0	0	13_50;6_94	30	23	10	3.43265e-13	2307	44.9032	900	4	124	0.003996	Real	0	0
CASSARLGSNTDTQYF	0	0	0	0	301	0	0	0	58_4;7_21;8_33;48_64;35_72;38_75;10_94	25	23	86	1.37704e-82	425	270.528	229	4	128	0.003996	Real	0	0
CSAVTGADTQYF	0	0	0	0	0	0	320	0	36_7;62_13;56_36;13_41;5_43;9_53	26	23	86	8.41202e-120	220	443.813	101	4	129	0.003996	Real	0	0
CASSVASLTDTQYF	0	0	0	0	0	0	212	0	7_21;44_32;8_33;48_64;35_72;38_75;10_94	25	23	86	3.82455e-79	458	293.786	206	4	131	0.003996	Real	0	0
CASSVDRVRYNEQFF	0	0	0	0	0	293	0	0	8_4;63_12;17_20;31_25;37_43;68_53	26	23	86	7.5667e-108	274	396.582	117	4	141	0.003996	Real	0	0
CASSQEVGEVSNTGELFF	0	0	0	0	394	0	0	0	62_22;69_23;54_39;75_44;1_51;31_55	26	23	86	2.22645e-108	270	354.132	145	4	145	0.003996	Real	0	0
CASSPATDRVGGYTF	0	0	0	0	0	0	541	0	25_13;6_24;41_43;9_52;39_86	27	23	86	3.70617e-203	68	751.078	36	4	153	0.003996	Real	0	0
CSARPLADTQYF	0	0	0	0	379	0	0	0	61_11;62_13;13_41;9_53;65_83;41_85	26	23	86	3.68359e-104	293	340.646	156	4	155	0.003996	Real	0	0
CSVLGGTSSGNQPQHF	0	0	0	0	0	188	0	0	11_21;30_38;56_55;46_60;70_61;57_65;16_87	25	23	86	5.58246e-69	557	254.268	258	4	159	0.003996	Real	0	0
CASSLGQNTEAFF	0	0	0	0	0	26	14	15	73_35;3_78	30	19	41	0.000329918	4304	21.0541	1253	2	163	0.003996	Real	0	0
CASSPGLAVNTDTQYF	0	0	0	0	0	0	135	0	58_4;15_12;7_21;25_29;44_32;8_33;48_64;38_75	24	23	86	3.15376e-50	860	189.04	368	4	174	0.003996	Real	0	0
CATSQGSGYTF	0	0	0	0	331	0	0	0	62_1;61_4;4_22;24_45;45_65;13_97	26	23	86	7.99966e-91	369	297.494	200	4	175	0.003996	Real	0	0
CSARDRANYGYTF	0	0	0	0	0	0	356	0	61_4;80_5;28_29;24_45;45_65	27	23	86	2.27857e-133	179	493.841	85	4	181	0.003996	Real	0	0
CASSVARRGEAFF	0	0	0	0	0	344	0	0	66_31;49_34;62_61;14_75;44_98	27	23	86	9.44319e-127	194	465.726	92	4	187	0.003996	Real	0	0
CASSLAGGVYEQFF	0	0	0	0	0	0	315	0	36_3;63_19;35_62;7_78;8_94	27	23	86	6.43832e-118	227	436.865	103	4	192	0.003996	Real	0	0
CASSFLGGNGYTF	0	0	0	0	296	0	0	0	47_8;25_13;6_24;9_52;74_77;39_86	26	23	86	3.49605e-81	437	266.034	237	4	196	0.003996	Real	0	0
CATSGEWSGFTDTQYF	0	0	0	0	0	0	1036	0	36_7;8_32;13_41;70_48	28	23	86	0	1	1440.53	9	4	200	0.003996	Real	0	0
CASSPRTSGNEKLFF	0	0	0	0	0	313	0	0	31_25;11_29;85_30;53_64;21_88	27	23	86	2.93163e-115	239	423.696	108	4	202	0.003996	Real	0	0
CASSQPGQGGSGANVLTF	0	0	0	0	1119	0	0	0	59_21;15_22;36_29;6_97	28	23	86	6.85322862977583e-310	7	1006.78	19	4	205	0.003996	Real	0	0
CASSGDRPRTDTQYF	0	0	0	0	0	124	0	0	58_4;77_10;50_17;44_32;35_72;38_75;10_94;21_95	24	23	86	2.3662e-45	966	169.323	421	4	212	0.003996	Real	0	0
CSADGPRLPGGSTDTQYF	0	0	0	0	0	151	0	0	36_7;61_11;9_34;46_40;9_53;7_99;30_100	25	23	86	2.60318e-55	755	206.711	336	4	217	0.003996	Real	0	0
CASSPRQVSNEKLFF	0	0	0	0	0	0	269	0	52_12;11_29;85_30;13_45;53_64	27	23	86	1.36184e-100	318	372.956	127	4	225	0.003996	Real	0	0
CASSLGPLELDYGYTF	0	0	0	0	197	0	0	0	54_7;47_8;25_13;6_24;74_77;39_86;39_88	25	23	86	1.05976e-53	788	177.067	398	4	239	0.003996	Real	0	0
CASSQAGTASGYTF	0	0	0	0	0	412	0	0	12_8;44_11;41_43;74_77	28	23	86	5.67574e-152	143	557.939	63	4	251	0.003996	Real	0	0
CASSFLNGYTF	0	0	0	0	338	0	0	0	47_8;25_13;6_24;9_52;39_86	27	23	86	8.2342e-93	360	303.787	193	4	255	0.003996	Real	0	0
CASTTGGGTEAFF	0	0	0	0	0	0	19	0	6_88	31	23	10	8.46061e-11	2568	41.6751	924	4	258	0.003996	Real	0	0
CSAKTGAYNEQFF	0	0	0	0	0	0	232	0	39_7;45_42;49_49;45_61;25_75	27	23	86	1.14773e-86	397	321.562	175	4	262	0.003996	Real	0	0
CASSPRQGTYEQYF	0	0	7	0	0	0	33	0	44_29;23_51;6_94	26	23	10	1.63641e-20	1804	8.41823	1997	5	266	0.003996	Real	0	0
CASSDGQGHTDTQYF	0	0	0	0	0	0	122	0	58_4;37_14;7_21;44_32;8_33;48_64;38_75	25	23	86	2.34384e-45	965	170.691	417	4	293	0.003996	Real	0	0
CASSLVYYEQFF	0	0	0	0	0	0	122	0	36_3;63_19;7_34;30_42;35_62;7_78;8_94	25	23	86	2.34384e-45	965	170.691	417	4	293	0.003996	Real	0	0
CSAPELGTDEQYF	0	0	0	0	0	0	196	0	2_36;62_48;30_69;41_71;30_82	27	23	86	3.9619e-73	514	271.568	226	4	305	0.003996	Real	0	0
CASSVEGSQDTEAFF	0	0	0	0	0	284	0	0	66_31;42_43;14_75;56_88	28	23	86	1.63503e-104	291	384.381	123	4	307	0.003996	Real	0	0
CASSLAWQGGYGYTF	0	0	0	0	208	0	0	0	47_8;4_22;6_61;52_69;74_77;39_86	26	23	86	7.9288e-57	725	186.951	373	4	312	0.003996	Real	0	0
CASSVDTGGNQPQHF	0	0	0	0	0	0	189	0	64_12;30_38;3_49;42_56;55_91	27	23	86	1.69315e-70	536	261.848	245	4	319	0.003996	Real	0	0
CASKSGRVSEKLFF	0	0	0	0	0	189	0	0	11_29;85_30;28_50;53_64;51_70	27	23	86	2.38305e-69	553	255.623	254	4	329	0.003996	Real	0	0
CSARDEGETQYF	0	0	0	0	0	0	182	0	46_1;49_52;4_70;65_83;15_92	27	23	86	7.2257e-68	572	252.129	261	4	335	0.003996	Real	0	0
CASSPTTFTDTQYF	0	0	0	0	0	0	0	218	58_4;7_21;25_29;44_32;8_33;10_94	26	23	86	8.79062e-54	785	171.241	416	4	349	0.003996	Real	0	0
CASSHQQGANTEAFF	0	0	0	0	0	0	193	0	61_10;55_11;12_32;3_78	28	23	86	5.31445e-72	522	267.402	236	4	408	0.003996	Real	0	0
CASSWTSADYGYTF	0	0	0	0	595	0	0	0	54_7;47_8;44_11;25_13;4_22;6_24;52_69;74_77	24	23	86	4.50932e-164	115	534.916	71	4	53	0.004995	Real	0	0
CASSVSGTTVYEQYF	0	0	0	0	0	0	0	536	41_15;47_36;52_37;63_40;20_49;23_51;19_85;6_94	24	23	86	2.33559e-133	180	421.057	109	4	61	0.004995	Real	0	0
CASSQDGSVGETQYF	0	0	0	0	0	342	0	0	31_3;64_11;54_52;23_57;26_63;35_85;6_93;42_100	24	23	86	5.20789e-126	197	463.015	94	4	62	0.004995	Real	0	0
CASSYQGHELETQYF	0	0	0	0	0	0	1715	0	4_2;31_3;30_8;23_46;24_84;32_85;6_93	25	23	86	0	1	2389.04	5	4	64	0.004995	Real	0	0
CASSLGRGETQYF	0	0	0	0	45	0	0	39	26_63;28_96	29	23	31	2.16527e-12	2378	47.3258	886	3	74	0.004995	Real	0	0
CASSLGATSGGPLAKNIQYF	0	0	0	0	0	635	0	0	62_5;29_8;58_11;10_19;28_30;20_64	26	23	86	9.16016e-235	42	860.496	30	4	101	0.004995	Real	0	0
CSARPGQGFLQHF	0	0	0	0	0	0	270	0	80_5;11_21;5_43;62_45;35_67;4_70;42_95	25	23	86	5.72298e-101	314	374.345	126	4	106	0.004995	Real	0	0
CASSVDRVTQYF	0	0	0	0	0	425	0	0	31_3;65_11;31_25;48_64;19_85;6_93	26	23	86	8.52428e-157	135	575.571	59	4	113	0.004995	Real	0	0
CSLGRYEQYF	0	0	0	0	338	0	0	0	41_15;53_29;47_36;52_37;13_50;52_62;30_82	25	23	86	8.2342e-93	360	303.787	193	4	117	0.004995	Real	0	0
CASSPRPAGTEAFF	0	0	0	0	538	0	0	0	42_20;66_31;42_43;48_45;31_56;3_78	26	23	86	4.4598e-148	151	483.637	88	4	120	0.004995	Real	0	0
CARVSEAFF	0	0	0	0	0	383	0	0	47_20;38_25;62_61;14_75;25_85;2_92	26	23	86	3.25088e-141	163	518.61	76	4	121	0.004995	Real	0	0
CASSPPLGGKLFF	0	0	0	0	0	373	0	0	52_12;31_25;11_29;85_30;53_64;43_94	26	23	86	1.66347e-137	171	505.05	82	4	122	0.004995	Real	0	0
CSASWQADQPQHF	0	0	0	0	287	0	0	0	27_35;8_40;66_48;46_60;37_61;57_65;35_67	25	23	86	1.24451e-78	465	257.944	252	4	137	0.004995	Real	0	0
CASSVAAYISSGNTIYF	0	0	0	0	969	0	0	0	3_8;18_19;40_40;64_58;18_81	27	23	86	3.94051e-268	22	871.62	29	4	138	0.004995	Real	0	0
CASSPLGGAYGYTF	0	0	0	0	0	650	0	0	47_8;44_11;4_22;6_24;9_52	27	23	86	2.45305e-240	38	880.855	27	4	143	0.004995	Real	0	0
CASSLVGGTYNEQFF	0	0	0	0	28	0	0	0	68_64;7_78	30	23	10	4.33016e-12	2419	41.3107	927	4	144	0.004995	Real	0	0
CASSVRNTDTQYF	0	0	0	0	0	0	195	0	58_4;15_12;37_14;8_33;48_64;19_71;38_75	25	23	86	9.41384e-73	518	270.18	231	4	146	0.004995	Real	0	0
CASSQGGVGAYEQYF	0	0	99	0	0	0	244	0	41_15;69_24;60_29;63_40;20_49;23_51;5_92	23	23	10	2.33856e-28	1468	3.44234	2865	5	150	0.004995	Real	0	0
CASSQEGTGGRSYEQYF	0	0	0	0	363	0	0	0	45_10;47_36;21_39;13_50;28_63;6_94	26	23	86	1.50228e-99	320	326.261	170	4	160	0.004995	Real	0	0
CASSGDSYGYTF	0	0	0	0	0	0	114	0	47_8;44_11;25_13;4_22;6_24;52_69;74_77;39_86;13_97	23	23	86	2.31838e-42	1039	159.584	454	4	161	0.004995	Real	0	0
CASSQGDWTETQYF	0	0	0	0	0	0	434	0	4_2;31_3;23_46;26_55;19_71	27	23	86	8.81314e-163	118	602.268	54	4	166	0.004995	Real	0	0
CASSLAGGGTDTQYF	0	0	0	0	22	0	0	0	25_5;8_33	30	23	10	5.50939e-11	2545	37.7183	957	4	176	0.004995	Real	0	0
CSATTTSGLSTDTQYF	0	0	0	0	0	219	0	0	61_11;62_13;9_34;13_41;7_99;30_100	26	23	86	1.91066e-80	446	296.278	203	4	189	0.004995	Real	0	0
CASSQDWGTGSYNEQFF	0	0	0	0	0	0	1859	0	6_12;44_44;21_68;12_86	28	23	86	0	1	2590.61	3	4	194	0.004995	Real	0	0
CASSPTMDKGTLGLAQETQYF	0	0	0	0	0	790	0	0	4_2;23_46;26_55;32_85	28	23	86	2.33425e-292	15	1070.93	18	4	208	0.004995	Real	0	0
CSATSGGPQETQYF	0	0	0	0	0	0	0	193	46_1;17_19;5_43;49_52;4_70;65_83;32_85;66_99	24	23	86	2.0135e-47	920	151.617	477	4	213	0.004995	Real	0	0
CSAAQGDTEAFF	0	0	0	0	390	0	0	0	59_1;47_20;38_25;9_42;41_73	27	23	86	2.92976e-107	278	350.536	150	4	219	0.004995	Real	0	0
CASSLEQGVRNYGYTF	0	0	0	0	271	0	0	0	54_7;25_13;6_24;52_69;74_77;13_97	26	23	86	2.6209e-74	507	243.564	274	4	226	0.004995	Real	0	0
CASRSTGLLPYNEQFF	0	0	0	0	0	0	0	222	8_4;6_12;45_42;37_43;35_62;44_66;33_91	25	23	86	1.41494e-54	769	174.381	406	4	236	0.004995	Real	0	0
CSASSGVYGYTF	0	0	0	0	0	184	0	0	62_1;47_8;6_24;28_29;24_45;39_79	26	23	86	1.68062e-67	575	248.848	266	4	237	0.004995	Real	0	0
CASTLRGGAAWSGYTF	0	0	0	0	0	0	0	388	12_8;44_11;45_65;52_69;39_86	27	23	86	3.19795e-96	343	304.745	191	4	248	0.004995	Real	0	0
CASSPQGSSYNEQFF	0	0	0	0	0	19	0	0	21_68	31	23	10	5.57611e-11	2546	41.9367	923	4	249	0.004995	Real	0	0
CASSRRFSGRSSEQFF	0	0	0	0	0	0	397	0	60_29;30_42;54_43;35_62	28	23	86	7.93944e-149	150	550.83	67	4	253	0.004995	Real	0	0
CASSYPDGSGNTIYF	0	0	0	0	334	0	0	0	3_8;18_19;40_40;64_58;25_89	27	23	86	1.11837e-91	363	300.191	197	4	257	0.004995	Real	0	0
CATSRLRETQYF	0	0	0	0	551	0	0	0	17_19;56_36;65_83;41_85	28	23	86	7.41675e-152	145	495.331	84	4	259	0.004995	Real	0	0
CASRKQGIAFF	0	0	0	0	0	0	0	213	35_9;76_17;42_20;31_25;42_43;6_55;31_56	25	23	86	1.7404e-52	812	167.316	430	4	263	0.004995	Real	0	0
CASRPDADTQYF	0	0	0	0	321	0	0	0	21_13;50_17;42_75;3_81;43_94	27	23	86	6.1497e-88	388	288.505	212	4	267	0.004995	Real	0	0
CSAREAVEAFF	0	0	0	0	231	0	0	0	59_1;9_42;6_55;41_73;6_88;2_92	26	23	86	5.6426e-63	633	207.617	333	4	272	0.004995	Real	0	0
CASSQWGSYNEQFF	0	0	0	0	298	0	0	0	8_4;6_12;37_43;44_44;21_68	27	23	86	9.56868e-82	435	267.831	234	4	280	0.004995	Real	0	0
CATSTGQGIYGYTF	0	0	0	0	434	0	0	0	62_1;61_4;45_65;13_97	28	23	86	1.8273e-119	222	390.1	120	4	283	0.004995	Real	0	0
CASSKGASTDTQYF	0	0	0	0	0	0	0	193	77_10;44_32;46_40;53_46;1_53;24_56;21_95	25	23	86	2.0135e-47	920	151.617	477	4	301	0.004995	Real	0	0
CSARDSRGSRDNEKLFF	0	0	0	0	0	0	192	0	18_33;13_45;28_50;7_68;11_98	27	23	86	1.26266e-71	525	266.014	238	4	311	0.004995	Real	0	0
CASSFSTESYEQYF	0	0	0	0	0	0	0	73	45_10;47_36;52_37;63_40;20_49;13_50;62_52;52_62;28_63;5_92;6_94	21	23	86	9.78718e-18	1951	58.0482	827	4	317	0.004995	Real	0	0
CASSLSRAHTDTQYF	0	0	0	0	378	0	0	0	37_14;7_21;8_33;38_75	28	23	86	7.08309e-104	295	339.747	157	4	323	0.004995	Real	0	0
CASRTSGSTDTQYF	0	0	0	0	28	0	0	34	53_46	31	23	31	2.50548e-08	2964	32.1367	1016	3	328	0.004995	Real	0	0
CAISAVRETQYF	0	0	0	0	0	0	0	222	17_19;47_31;5_43;4_70;3_81;66_99	26	23	86	1.41494e-54	769	174.381	406	4	339	0.004995	Real	0	0
CASSFDRVGYGYTF	0	0	0	0	191	0	0	0	47_8;44_11;9_52;52_69;74_77;13_97	26	23	86	5.7377e-52	822	171.676	415	4	355	0.004995	Real	0	0
CASSGGLAGSYEQYF	0	0	0	0	19	0	0	0	16_17	31	23	10	9.16771e-09	2880	30.5337	1042	4	374	0.004995	Real	0	0
CASTSRRANEQFF	0	0	0	0	0	0	0	102	17_20;60_29;37_43;68_53;30_56;45_61;44_66;33_91;46_97	23	23	86	7.20604e-25	1609	80.8019	726	4	377	0.004995	Real	0	0
CASSPQGQLSSYNEQFF	0	0	0	0	0	0	0	196	74_10;6_12;17_20;68_64;21_68;27_100	26	23	86	3.14188e-48	904	153.971	472	4	392	0.004995	Real	0	0
CASSWGQSSYNEQFF	0	0	0	0	410	0	0	0	8_4;37_43;21_68	29	23	86	1.25333e-112	253	368.519	133	4	399	0.004995	Real	0	0
CAISGDIGGSPLHF	0	0	0	0	0	262	0	0	38_25;65_64;21_69	29	23	86	2.30579e-96	341	354.559	144	4	423	0.004995	Real	0	0
CASTSSDSYEQYF	0	0	0	0	0	0	173	0	41_15;23_51;52_62;56_65	28	23	86	1.7361e-64	614	243.19	277	4	445	0.004995	Real	0	0
CSVGASGVDTQYF	0	0	0	0	0	176	0	0	62_13;8_32;38_75;7_99	28	23	86	1.521e-64	613	241.516	281	4	447	0.004995	Real	0	0
CASSGWWDGMNTEAFF	0	0	0	0	0	0	547	0	67_3;61_10;55_11;12_32;3_78	27	23	86	2.01398e-205	64	759.425	34	4	149	0.00599401	Real	0	0
CASSVADNQPQHF	0	0	0	0	0	0	0	844	3_49;42_56;70_61;16_87;55_91	27	23	86	1.15467e-210	58	663.358	46	4	151	0.00599401	Real	0	0
CASRTGAYEQYF	0	0	0	0	0	0	0	40	53_29	30	23	10	1.14838e-11	2464	39.2198	942	4	157	0.00599401	Real	0	0
CASSQDRQGSYGYTF	0	0	0	0	0	0	395	0	44_11;25_13;80_17;6_24;74_77	27	23	86	4.50787e-148	152	548.049	68	4	172	0.00599401	Real	0	0
CASSETPQVEELFF	0	0	0	0	0	0	372	0	22_27;54_39;40_43;77_52;21_88	27	23	86	2.11864e-139	169	516.079	77	4	178	0.00599401	Real	0	0
CASSQYRGGAGETQYF	0	0	0	0	0	134	0	0	4_2;64_11;1_13;22_47;54_52;26_55;26_63;35_85	24	23	86	4.8714e-49	889	183.13	380	4	183	0.00599401	Real	0	0
CSARTDEETQYF	0	0	0	0	187	0	0	0	46_1;17_19;72_30;56_36;5_43;49_52;65_83;15_92	24	23	86	8.4628e-51	850	168.082	425	4	184	0.00599401	Real	0	0
CASSYSGSYEQYF	0	0	0	0	0	0	27	0	28_63	31	23	10	1.26244e-12	2359	48.5149	878	4	188	0.00599401	Real	0	0
CATSEGTGKNIQYF	0	0	0	0	0	0	1555	0	58_11;10_19;61_55;20_64	28	23	86	0	1	2165.25	6	4	197	0.00599401	Real	0	0
CSAVAGAFFAGYTF	0	0	0	0	0	313	0	0	62_1;76_17;24_45;45_65;13_97	27	23	86	2.93163e-115	239	423.696	108	4	202	0.00599401	Real	0	0
CASTYRAGELFF	0	0	0	0	0	0	0	468	22_27;54_39;40_43;77_52;78_91	27	23	86	3.00374e-116	232	367.607	134	4	207	0.00599401	Real	0	0
CSAPDRRARDGGELFF	0	0	0	0	0	275	0	0	3_4;66_17;31_35;45_65;73_70	27	23	86	3.52928e-101	313	372.181	128	4	224	0.00599401	Real	0	0
CASLLGRRFNQPQHF	0	0	0	0	646	0	0	0	64_12;70_61;26_84;55_91	28	23	86	2.74166e-178	90	580.806	58	4	232	0.00599401	Real	0	0
CASSLGVALSSYNEQFF	0	0	0	0	619	0	0	0	36_3;8_4;7_34;21_68	28	23	86	7.60715e-171	103	556.51	64	4	233	0.00599401	Real	0	0
CSAPGGPTETQYF	0	0	0	0	158	0	0	0	46_1;36_7;72_30;13_41;5_43;49_52;65_83;56_98	24	23	86	5.67754e-43	1025	143.271	500	4	242	0.00599401	Real	0	0
FSSRRRHTSSSDLIAKGTAFF	0	0	0	0	0	0	176	0	59_1;31_33;49_34;69_61;56_88;44_98	26	23	86	1.29659e-65	603	247.481	269	4	250	0.00599401	Real	0	0
CASSQLTTEAFF	0	0	0	0	0	412	0	0	1_16;66_31;49_34;42_43	28	23	86	5.67574e-152	143	557.939	63	4	251	0.00599401	Real	0	0
CSASQAALLEAFF	0	0	0	0	0	241	0	0	47_20;38_25;41_73;6_88;2_92	27	23	86	1.37626e-88	383	326.095	171	4	256	0.00599401	Real	0	0
CSAPRDGTEAFF	0	0	0	0	0	236	0	0	47_20;26_82;25_85;6_88;2_92	27	23	86	9.7638e-87	396	319.318	178	4	264	0.00599401	Real	0	0
CASSHTRDSVSYEQYF	0	0	0	0	0	0	0	209	45_10;52_37;13_50;62_52;52_62;5_92;6_94	25	23	86	2.0514e-51	834	164.176	438	4	269	0.00599401	Real	0	0
CASSVGPERTDTQYF	0	0	0	0	230	0	0	0	37_14;8_33;48_64;35_72;38_75;10_94	26	23	86	1.10964e-62	636	206.719	335	4	273	0.00599401	Real	0	0
CASSVAHSTDTQYF	0	0	0	0	0	0	0	124	77_10;15_12;44_32;46_40;53_46;1_53;35_72;38_75;21_95	23	23	86	2.20719e-30	1399	98.0653	656	4	295	0.00599401	Real	0	0
CASSQPLQDRDYNEQFF	0	0	0	0	0	663	0	0	17_20;44_44;68_64	29	23	86	3.63251e-245	34	898.501	25	4	297	0.00599401	Real	0	0
CASSVALAGELETQYF	0	0	0	0	0	123	0	0	4_2;31_3;64_11;26_63;32_85;6_93;42_100	25	23	86	5.52774e-45	975	167.968	427	4	303	0.00599401	Real	0	0
CATSIDSVGLQPQHF	0	0	0	0	276	0	0	0	11_21;8_40;6_55;37_61;57_65	27	23	86	1.87574e-75	498	248.058	267	4	313	0.00599401	Real	0	0
CSVDSQGEVNEQFF	0	0	0	0	0	277	0	0	69_37;45_42;44_66;33_91	28	23	86	6.40919e-102	308	374.892	125	4	314	0.00599401	Real	0	0
CSARGQINEKLFF	0	0	0	0	22	0	0	0	28_50;51_70	30	23	10	3.30781e-08	2981	28.7376	1065	4	321	0.00599401	Real	0	0
CASSQGMGRANTEAFF	0	0	0	0	0	467	0	0	61_10;1_16;12_32	29	23	86	2.20988e-172	101	632.539	50	4	331	0.00599401	Real	0	0
CSAHDRGQETQYF	0	0	0	0	0	0	140	0	46_1;17_19;56_36;5_43;4_70;56_98	26	23	86	4.20945e-52	818	196.144	354	4	338	0.00599401	Real	0	0
CASSYSGGSSYEQYF	0	0	0	0	22	0	0	0	1_77	31	23	10	2.54454e-09	2778	32.3298	1012	4	346	0.00599401	Real	0	0
CASSVAGIRAFF	0	0	0	0	344	0	0	0	31_25;31_33;31_56;62_61	28	23	86	1.6863e-94	352	309.18	186	4	350	0.00599401	Real	0	0
CASDRGYSELFF	0	0	0	0	0	0	0	209	3_4;76_17;31_25;54_39;6_55;78_91	26	23	86	2.0514e-51	834	164.176	438	4	361	0.00599401	Real	0	0
CASTPGYEQYF	0	0	0	0	232	0	0	0	41_15;44_29;63_40;23_51;6_94	27	23	86	2.87387e-63	630	208.516	332	4	363	0.00599401	Real	0	0
CASSLSGSNEQFF	0	0	0	0	10	0	0	0	63_12	30	23	3	1.52104e-06	3417	22.4514	1208	4	366	0.00599401	Real	0	0
CASSLNSVETQYF	0	0	0	0	0	0	160	0	1_13;18_48;47_55;32_85;28_96	27	23	86	1.32028e-59	678	224.624	299	4	369	0.00599401	Real	0	0
CASSLGSSGRVGDTQYF	0	0	0	0	0	0	127	0	45_9;31_14;46_40;42_67;19_71;42_75	26	23	86	3.14015e-47	924	177.687	396	4	372	0.00599401	Real	0	0
CSASGDGTGAFF	0	0	0	0	226	0	0	0	6_55;62_61;56_65;19_85;2_92	27	23	86	7.41667e-62	647	203.124	342	4	373	0.00599401	Real	0	0
CATSDPRVTSYNEQFF	0	0	0	0	0	206	0	0	38_25;45_42;68_53;66_90	28	23	86	1.23195e-75	496	278.66	222	4	398	0.00599401	Real	0	0
CASSLTGTGGRDGYTF	0	0	0	0	206	0	0	0	47_8;44_11;6_24;9_52;39_86	27	23	86	2.9069e-56	734	185.153	377	4	415	0.00599401	Real	0	0
CSAGAQGDYGYTF	0	0	0	0	0	0	142	0	61_4;80_17;28_29;39_79;13_97	27	23	86	7.48564e-53	799	198.987	348	4	420	0.00599401	Real	0	0
CSARTLRAGETQYF	0	0	0	0	129	0	0	0	46_1;17_19;72_30;56_36;49_52;65_83;15_92	25	23	86	4.60723e-35	1246	116.807	584	4	426	0.00599401	Real	0	0
CASSLSGWDGYTF	0	0	0	0	0	259	0	0	54_7;41_43;9_52	29	23	86	2.97748e-95	350	350.492	151	4	428	0.00599401	Real	0	0
CATSETGGFGYTF	0	0	0	0	254	0	0	0	25_13;6_55;41_64;6_88	28	23	86	1.46021e-69	549	228.286	293	4	432	0.00599401	Real	0	0
CASSPRLAGALSTDTQYF	0	0	0	0	0	0	0	108	15_12;44_32;8_33;5_36;46_40;53_46;24_56;42_100	24	23	86	2.0543e-26	1543	85.5099	706	4	456	0.00599401	Real	0	0
CASSRNRGYEQYF	0	527	0	0	70	919	0	0	41_15;69_24;47_36;52_37;63_40;20_49;23_51;62_52;52_62;6_94	13	23	142	4.70231e-19	1877	32.961	1006	4	500	0.00599401	Real	0	0
CASSGPSGGGYNEQFF	0	0	0	0	0	237	0	0	6_12;68_64	30	23	86	4.16343e-87	394	320.673	177	4	583	0.00599401	Real	0	0
CSVLDPGGNTIYF	0	0	0	0	226	0	0	0	40_40;18_81;25_89	29	23	86	7.41667e-62	647	203.124	342	4	613	0.00599401	Real	0	0
CASSPRQVQETQYF	0	0	0	0	0	0	0	58	32_85;42_100	30	23	10	1.4417e-14	2187	47.8492	881	4	109	0.00699301	Real	0	0
CASSLDSWSNQPQHF	0	0	0	0	596	0	0	0	64_12;30_38;3_49;70_61;26_84;55_91	26	23	86	2.3309e-164	113	535.816	70	4	112	0.00699301	Real	0	0
CSVSLANQPQHF	0	0	0	0	0	131	0	0	64_12;11_21;30_38;66_48;42_56;46_60;70_61;57_65;35_67	23	23	86	6.22069e-48	910	178.976	392	4	126	0.00699301	Real	0	0
CASSPQLGQGNIQYF	0	0	0	0	0	471	0	0	62_5;58_11;10_19;20_64;2_84	27	23	86	7.23985e-174	98	637.965	49	4	158	0.00699301	Real	0	0
CASSIIGSDEQFF	0	0	0	0	40	0	0	0	19_61	30	23	10	2.91458e-11	2513	38.6164	946	4	169	0.00699301	Real	0	0
CASSLYRGRDQPQHF	0	0	0	0	0	0	342	0	64_12;3_49;42_56;57_65;55_91	27	23	86	4.31002e-128	191	474.385	89	4	185	0.00699301	Real	0	0
CASSLVPHEQFF	0	0	0	0	0	218	0	0	36_3;63_19;68_53;19_61;51_62;7_78	26	23	86	4.47916e-80	449	294.923	204	4	190	0.00699301	Real	0	0
CASSVEGGSGGELFF	0	0	0	0	0	0	2451	0	22_27;54_39;40_43;77_52	28	23	86	0	1	3420.81	2	4	193	0.00699301	Real	0	0
CASSSQANYGYTF	0	0	0	0	0	0	209	0	44_11;25_13;6_34;6_61;52_69;74_77	26	23	86	5.13642e-78	472	289.62	209	4	203	0.00699301	Real	0	0
CASSQGGQGWYEQYF	0	0	0	0	0	0	703	0	69_24;63_40;23_51;5_92	28	23	86	2.47802e-264	25	976.531	22	4	211	0.00699301	Real	0	0
CATSATASANYGYTF	0	0	0	0	0	0	0	444	62_1;61_4;28_29;24_45;39_79	27	23	86	2.42617e-110	262	348.746	152	4	215	0.00699301	Real	0	0
CASSLQGAQADTQYF	0	0	0	0	0	0	0	310	65_11;74_57;42_67;19_71;42_75;43_94	26	23	86	9.76632e-77	486	243.477	275	4	218	0.00699301	Real	0	0
CASSSRGPETQYF	0	0	0	0	0	0	0	21	31_3;42_100	30	23	10	6.90978e-10	2690	32.9441	1007	4	221	0.00699301	Real	0	0
CSVKQGFGNQPQHF	0	0	0	0	0	114	0	0	11_21;27_35;30_38;66_48;15_49;56_55;35_67;16_87	24	23	86	1.14208e-41	1054	155.773	464	4	238	0.00699301	Real	0	0
CASSEIWQGGYREQFF	0	0	0	0	0	0	423	0	60_29;54_43;35_62;25_83	28	23	86	1.24238e-158	131	586.975	57	4	241	0.00699301	Real	0	0
CASSHPGLAMVFANTGELFF	0	0	0	0	249	0	0	0	62_22;69_23;54_39;75_44;1_51;31_55	26	23	86	3.74806e-68	567	223.793	300	4	246	0.00699301	Real	0	0
CSASPRDLEAFF	0	0	0	0	0	241	0	0	47_20;38_25;41_73;6_88;2_92	27	23	86	1.37626e-88	383	326.095	171	4	256	0.00699301	Real	0	0
CASSQEPTNTGELFF	0	0	0	0	333	0	0	0	62_22;69_23;75_44;1_51;31_55	27	23	86	2.15239e-91	367	299.292	199	4	260	0.00699301	Real	0	0
CANTMGQGRETQYF	0	0	0	0	0	237	0	0	17_19;72_30;49_52;3_81;42_100	27	23	86	4.16343e-87	394	320.673	177	4	261	0.00699301	Real	0	0
CASSFGGLGNQPQHF	0	0	0	0	0	224	0	0	64_12;66_48;3_49;70_61;55_91	27	23	86	2.69764e-82	428	303.054	194	4	271	0.00699301	Real	0	0
CASSQEHGTVEKLFF	0	0	0	0	0	333	0	0	52_12;11_29;85_30;53_64	28	23	86	1.13084e-122	207	450.812	97	4	274	0.00699301	Real	0	0
CASSFQGVIGDGYTF	0	0	0	0	0	163	0	0	54_7;47_8;25_13;41_43;9_52;74_77	26	23	86	9.6549e-60	675	223.399	301	4	275	0.00699301	Real	0	0
CASRAMMNTEAFF	0	0	0	0	0	0	321	0	35_9;61_10;12_32;25_85	28	23	86	3.53274e-120	219	445.203	99	4	277	0.00699301	Real	0	0
CATSDSLPPGSRNQETQYF	0	0	0	0	0	0	212	0	13_37;70_48;3_81;56_98;66_99	27	23	86	3.82455e-79	458	293.786	206	4	279	0.00699301	Real	0	0
CSARVGKLAGGEQETQYF	0	0	0	0	0	158	0	0	46_1;72_30;5_43;49_52;4_70;65_83	26	23	86	6.77954e-58	704	216.441	313	4	286	0.00699301	Real	0	0
CASSPTDRALAKNIQYF	0	0	0	0	0	0	199	0	62_5;29_8;58_11;10_19;28_30	27	23	86	2.95287e-74	508	275.734	224	4	302	0.00699301	Real	0	0
CASSLGGGGETQYF	0	0	0	0	0	20	0	0	1_13;6_93	30	23	10	3.97928e-08	2993	31.1528	1032	4	309	0.00699301	Real	0	0
CASSYGSGEQFF	0	0	0	0	0	71	0	138	60_29;54_43;19_61;27_100	27	23	86	3.5467e-26	1556	103.341	634	3	310	0.00699301	Real	0	0
CASSQAGMTPGAGGSYEQYF	0	0	0	0	274	0	0	0	21_39;52_62;28_63;1_77;5_92	27	23	86	7.23935e-75	501	246.26	270	4	316	0.00699301	Real	0	0
CASTPPGQGLLVSKNIQYF	0	0	0	0	274	0	0	0	62_5;58_11;10_19;28_30;47_31	27	23	86	7.23935e-75	501	246.26	270	4	316	0.00699301	Real	0	0
CASSLDRGHTDTQYF	79	0	0	0	651	0	0	91	58_4;45_9;31_14;37_14;7_21;26_27;8_33;48_64;35_72;38_75	16	30	86	1.68549e-22	1712	38.2534	951	4	324	0.00699301	Real	0	0
CASSPRTGGAADTQYF	0	0	0	0	0	192	0	0	65_11;37_14;8_33;74_57;42_75	27	23	86	1.85347e-70	539	259.688	249	4	326	0.00699301	Real	0	0
CATSREGDLSYEQYF	0	0	0	0	364	0	0	0	42_10;16_17;62_48;61_55	28	23	86	7.65142e-100	319	327.16	169	4	332	0.00699301	Real	0	0
CASSLDVTEAFF	0	0	0	0	0	0	12	0	49_34;48_45;14_75	29	23	10	7.94104e-07	3314	26.3625	1111	4	334	0.00699301	Real	0	0
CSARRDGDTEAFF	0	0	0	0	255	0	0	0	59_1;47_20;38_25;9_42;41_73	27	23	86	7.64794e-70	548	229.185	291	4	337	0.00699301	Real	0	0
CASSVSSRNEKLFF	0	0	0	0	0	0	250	0	11_29;85_30;13_45;53_64	28	23	86	1.93392e-93	357	346.563	154	4	340	0.00699301	Real	0	0
CASSINGYSGEQYF	0	0	0	0	325	0	0	0	44_29;52_37;64_50;19_85	28	23	86	4.23562e-89	381	292.101	208	4	358	0.00699301	Real	0	0
CASSLRLSQPQHF	0	0	0	0	0	228	0	0	16_12;3_49;42_56;55_91	28	23	86	8.92617e-84	412	308.475	187	4	359	0.00699301	Real	0	0
CASSRLAGVLGDTQYF	0	0	0	0	0	0	127	0	65_11;1_13;76_17;39_33;70_48;24_84	26	23	86	3.14015e-47	924	177.687	396	4	372	0.00699301	Real	0	0
CASSAGGDRGRIDEKLFF	0	0	0	0	0	0	308	0	52_12;11_29;53_64	29	23	86	2.79245e-115	238	427.139	105	4	381	0.00699301	Real	0	0
CASSYSSNYEQYF	0	17	0	0	0	381	0	0	69_24;47_36;52_37;63_40;20_49;23_51;52_62;27_65;30_69;6_94	22	23	86	2.93082e-116	231	28.7615	1064	5	387	0.00699301	Real	0	0
CASSPGLAEYNEQFF	0	0	0	0	65	0	54	0	17_20;44_44;68_53;68_64;21_68	26	23	86	1.31146e-17	1960	48.7303	875	3	404	0.00699301	Real	0	0
CASSNRDNEQFF	0	0	0	0	0	195	0	0	8_4;37_43;51_62;8_94	28	23	86	1.44122e-71	526	263.754	241	4	412	0.00699301	Real	0	0
CASSPQGRKEAFF	0	0	0	0	0	275	0	0	42_43;62_61;14_75	29	23	86	3.52928e-101	313	372.181	128	4	414	0.00699301	Real	0	0
CASEGSGPHSYEQYF	2	0	0	0	2388	0	0	0	21_39;63_40;20_49;28_63;19_85;5_92	26	23	86	0	1	717.079	39	5	419	0.00699301	Real	0	0
CASSPTPAGGTEAFF	0	0	0	0	0	0	184	0	1_16;66_31;48_45;31_56	28	23	86	1.28075e-68	560	254.906	257	4	421	0.00699301	Real	0	0
CASRDGLISGNTIYF	0	0	0	0	0	0	140	0	18_19;40_40;64_58;18_81;25_89	27	23	86	4.20945e-52	818	196.144	354	4	431	0.00699301	Real	0	0
CSAKDGGINTGELFF	0	0	0	0	354	0	0	0	66_17;31_35;73_70	29	23	86	2.7001e-97	334	318.17	179	4	433	0.00699301	Real	0	0
CSVELRDRVTGELFF	0	0	0	0	0	251	0	0	3_4;66_17;31_35	29	23	86	2.73082e-92	361	339.649	158	4	434	0.00699301	Real	0	0
CASSQDGAGTVEKLFF	0	0	0	0	0	182	0	0	52_12;11_29;85_30;53_64	28	23	86	9.21963e-67	586	246.138	271	4	438	0.00699301	Real	0	0
CASSLGRQVYGYTF	0	0	0	0	0	239	0	0	47_8;44_11;39_88	29	23	86	7.56993e-88	389	323.384	173	4	450	0.00699301	Real	0	0
CSAADRGDQPQHF	0	0	0	0	188	0	0	0	27_35;66_48;46_60;37_61;57_65	27	23	86	4.3084e-51	842	168.981	423	4	466	0.00699301	Real	0	0
CASWTGGNIQYF	0	0	0	0	0	127	0	0	62_5;58_11;10_19;20_64;2_84	27	23	86	1.85525e-46	940	173.44	410	4	496	0.00699301	Real	0	0
CASSLRVLNTEAFF	0	0	0	0	14	0	0	0	42_43;14_75	30	23	10	1.52104e-06	3417	22.4514	1208	4	503	0.00699301	Real	0	0
CASSVEYSGNEQFF	0	0	0	0	0	0	153	0	68_53;67_71;12_86;27_100	28	23	86	5.59471e-57	722	214.644	318	4	508	0.00699301	Real	0	0
CASSVASGGPYNEQFF	0	0	0	0	139	0	0	0	8_4;6_12;17_20;37_43;44_44;68_64	26	23	86	7.66653e-38	1163	125.922	554	4	514	0.00699301	Real	0	0
CATSRDRQYEAFF	0	0	0	0	139	0	0	0	35_9;6_55;41_64;26_82;41_85;6_88	26	23	86	7.66653e-38	1163	125.922	554	4	514	0.00699301	Real	0	0
CASSLYLAGLTDTQYF	0	0	0	0	0	194	0	0	31_14;8_33;35_72	29	23	86	3.37671e-71	531	262.398	244	4	532	0.00699301	Real	0	0
CASSPTERTDTQYF	0	0	0	0	0	0	72	0	58_4;15_12;37_14;7_21;44_32;8_33;38_75	25	23	86	1.11446e-26	1532	101.276	643	4	562	0.00699301	Real	0	0
CASRTGTGTEAFF	0	0	0	0	0	247	0	0	42_43;47_65	30	23	86	8.26696e-91	370	334.227	161	4	575	0.00699301	Real	0	0
CASRTPARVSPSTDTQYF	0	0	0	0	0	0	92	0	77_10;15_12;24_56;21_95	28	23	86	3.89406e-34	1276	129.041	544	4	839	0.00699301	Real	0	0
CASSRGLFEKLFF	0	0	0	0	560	0	0	0	52_12;11_29;85_30;13_45;53_64	27	23	86	2.04674e-154	140	503.428	83	4	173	0.00799201	Real	0	0
CSASNIGQLSNQPQHF	0	0	0	0	0	159	0	0	27_35;15_49;56_55;46_60;70_61;57_65;35_67	25	23	86	2.89697e-58	696	217.832	310	4	195	0.00799201	Real	0	0
CASSEAVTSTDTQYF	0	0	0	0	0	0	121	0	15_12;5_36;46_40;53_46;1_53;24_56;38_75;21_95	24	23	86	5.55188e-45	976	169.303	422	4	214	0.00799201	Real	0	0
CSAGDREDYTF	0	0	0	0	210	0	0	0	62_1;61_4;18_19;28_29;6_55;45_61;45_65	25	23	86	2.16999e-57	713	188.748	369	4	216	0.00799201	Real	0	0
CASSRLAGVKGETQYF	0	0	0	0	0	0	188	0	65_11;1_13;76_17;39_33;26_63;24_84	26	23	86	4.02231e-70	545	260.46	247	4	230	0.00799201	Real	0	0
CASSQNFQGASGGAVYNEQFF	0	0	0	0	0	189	0	0	8_4;74_10;6_12;37_43;68_53;68_64	26	23	86	2.38305e-69	553	255.623	254	4	231	0.00799201	Real	0	0
CSARDRVPDTQYF	0	0	0	0	0	442	0	0	36_7;61_11;5_43;7_99	28	23	86	4.19249e-163	117	598.628	55	4	235	0.00799201	Real	0	0
CSAGLAGGKNIQYF	0	0	0	0	0	184	0	0	29_8;58_11;10_19;28_30;8_32;20_64	26	23	86	1.68062e-67	575	248.848	266	4	237	0.00799201	Real	0	0
CATSPGTKGYTF	0	0	0	0	0	227	0	0	62_1;80_5;12_39;61_55;39_79	27	23	86	2.09295e-83	418	307.12	189	4	270	0.00799201	Real	0	0
CATSETGGAGWTEAFF	0	0	0	0	302	0	0	0	6_55;55_61;41_64;26_82;6_88	27	23	86	7.22474e-83	422	271.427	227	4	276	0.00799201	Real	0	0
CASSQIRAINQPQHF	0	0	0	0	0	0	155	0	64_12;55_37;30_38;3_49;42_56;55_91	26	23	86	9.93718e-58	705	217.494	311	4	285	0.00799201	Real	0	0
CASSLAQLGDTQYF	0	0	0	0	263	0	0	43	45_9;65_11;50_17;7_21;26_27;19_71;35_72;42_75	24	23	86	1.05854e-10	2578	135.444	522	3	288	0.00799201	Real	0	0
CASGGSTNEQFF	0	0	0	0	0	0	293	0	68_53;19_61;12_86;27_100	28	23	86	1.24824e-109	264	406.298	113	4	290	0.00799201	Real	0	0
CASSLSAESTDTQYF	0	0	0	0	410	0	0	0	37_14;7_21;44_32;38_75	28	23	86	1.25333e-112	253	368.519	133	4	294	0.00799201	Real	0	0
CAITRQPSGNTIYF	0	0	0	0	0	0	200	0	18_19;40_40;64_58;18_81;25_89	27	23	86	1.24261e-74	504	277.122	223	4	299	0.00799201	Real	0	0
CASSRLRSNEQFF	0	0	0	0	0	661	0	0	68_53;19_61;8_94	29	23	86	2.01012e-244	35	895.786	26	4	300	0.00799201	Real	0	0
CASSLGAGTEAFF	0	0	0	0	0	0	19	0	14_75	31	23	10	1.04256e-09	2713	37.4866	961	4	306	0.00799201	Real	0	0
CASSRAYTGELFF	0	0	0	0	207	0	0	0	62_22;69_23;54_39;3_43;1_51;31_55	26	23	86	1.51748e-56	730	186.052	374	4	315	0.00799201	Real	0	0
CASSVDSSRPQHF	0	0	0	0	0	0	189	0	16_12;3_49;42_56;55_91;43_94	27	23	86	1.69315e-70	536	261.848	245	4	319	0.00799201	Real	0	0
CASSSRQGSSYEQYF	0	0	0	0	17	0	0	0	52_62;27_65;1_77	29	23	10	4.31203e-07	3240	25.1454	1138	4	320	0.00799201	Real	0	0
CASSQSRGLGETQYF	0	0	0	0	166	0	0	0	30_8;44_11;39_33;18_48;43_94;28_96;42_100	25	23	86	3.10669e-45	971	150.587	480	4	322	0.00799201	Real	0	0
CASSLGTEFSYNEQFF	0	0	0	0	352	0	0	0	36_3;8_4;7_34;21_68	28	23	86	9.75326e-97	338	316.372	181	4	343	0.00799201	Real	0	0
CASSQGEGRLFF	0	0	0	0	0	424	0	0	31_25;19_85;43_94	29	23	86	2.0031e-156	137	574.214	60	4	347	0.00799201	Real	0	0
CASSLGSQGYYGYTF	0	0	0	0	0	244	0	0	47_8;44_11;9_52;74_77	28	23	86	1.06674e-89	375	330.161	166	4	352	0.00799201	Real	0	0
CASSTSGSYNEQFF	0	0	0	0	15	0	0	0	16_30;21_68	30	23	3	1.52104e-06	3417	22.4514	1208	4	366	0.00799201	Real	0	0
CASSLLAGGHMGTQYF	0	0	0	0	0	0	325	0	65_11;42_67;28_96	29	23	86	1.09877e-121	211	450.761	98	4	368	0.00799201	Real	0	0
CASSLLGGILAPTDTQYF	0	0	0	0	0	0	313	0	58_4;45_9;35_72	29	23	86	3.64995e-117	230	434.086	104	4	376	0.00799201	Real	0	0
CASSSIGSWWEDNYEQYF	0	0	0	0	0	0	155	0	41_15;47_36;23_51;28_63;6_94	27	23	86	9.93718e-58	705	217.494	311	4	383	0.00799201	Real	0	0
CASSQTYTGELFF	0	0	0	0	0	0	207	0	62_22;22_27;40_43;21_88	28	23	86	2.90177e-77	480	286.843	216	4	386	0.00799201	Real	0	0
CASSFTEETQYF	0	0	0	0	0	0	0	24	31_3	31	23	10	1.43709e-08	2913	29.022	1060	4	393	0.00799201	Real	0	0
CASTRTVDNEQFF	0	0	0	0	0	0	0	124	17_20;71_27;60_29;37_43;35_62;44_66;33_91;46_97	24	23	86	2.20719e-30	1399	98.0653	656	4	400	0.00799201	Real	0	0
CASSLGTVVGGSGNTIYF	0	0	0	0	0	0	0	233	3_8;18_19;40_40;64_58;25_89	27	23	86	1.60659e-57	712	183.016	381	4	409	0.00799201	Real	0	0
CSVRGFGDEAFF	0	0	0	0	0	150	0	0	35_9;41_73;26_82;25_85;2_92	27	23	86	6.08999e-55	762	205.322	338	4	411	0.00799201	Real	0	0
CASSHLPWLAGGRAKNIQYF	0	0	0	0	0	143	0	0	62_5;58_11;10_19;28_30;20_64	27	23	86	2.3327e-52	815	195.605	355	4	429	0.00799201	Real	0	0
CASSLGREQFF	0	0	0	0	18	0	0	0	8_94	31	23	10	6.28531e-08	3038	27.8395	1079	4	435	0.00799201	Real	0	0
CASSLGTGGFVRGYGQETQYF	0	0	0	0	0	0	0	281	23_46;10_78;28_96;42_100	28	23	86	1.62753e-69	551	220.704	305	4	436	0.00799201	Real	0	0
CATGARGGSGANVLTF	0	0	0	0	0	0	0	385	59_21;36_29;6_97	29	23	86	2.11568e-95	348	302.389	196	4	441	0.00799201	Real	0	0
CASSFYGGNTIYF	0	0	0	0	193	0	0	0	18_19;40_40;64_58;18_81;25_89	27	23	86	1.50778e-52	809	173.473	408	4	442	0.00799201	Real	0	0
CASETLPGLVPVNEQFF	0	0	0	0	192	0	0	0	39_7;24_29;69_37;21_68;33_91	27	23	86	2.93907e-52	816	172.575	412	4	446	0.00799201	Real	0	0
CASAPASGRDEQYF	0	0	0	0	0	0	135	0	2_36;20_49;30_69;41_71;30_82	27	23	86	3.15376e-50	860	189.04	368	4	449	0.00799201	Real	0	0
CSAFPIRSKATDTQYF	0	0	0	0	0	0	0	122	36_7;61_11;62_13;9_34;13_41;7_99;30_100	25	23	86	7.13382e-30	1418	96.4958	662	4	525	0.00799201	Real	0	0
CASSLVSYGYTF	0	0	0	0	0	148	0	0	47_8;25_13;4_22;6_24	28	23	86	3.33261e-54	779	202.545	343	4	540	0.00799201	Real	0	0
CSVAPGQGAKEQFF	0	0	0	0	0	0	113	0	47_17;24_29;36_42;45_61;33_91	27	23	86	5.48846e-42	1045	158.196	457	4	558	0.00799201	Real	0	0
CASSSLIQGVGLNTEAFF	0	0	0	0	0	157	0	0	61_10;62_23;66_31	29	23	86	1.5865e-57	711	215.051	317	4	626	0.00799201	Real	0	0
CAIQRDSGTSGREETQYF	0	0	0	0	240	0	0	0	17_19;72_30;56_36;49_52;74_77;3_81;19_85	25	23	86	1.3759e-65	604	215.705	316	4	180	0.00899101	Real	0	0
CASSVDSRGRAEAFF	0	0	0	0	0	304	0	0	66_31;49_34;62_61;14_75;44_98	27	23	86	6.34846e-112	256	411.494	111	4	209	0.00899101	Real	0	0
CSARTGTSVETQYF	0	0	0	0	0	0	0	220	46_1;72_30;5_43;49_52;4_70;15_92;56_98	25	23	86	2.71509e-54	777	172.811	411	4	240	0.00899101	Real	0	0
CSARVSGTRSGYEQYF	0	0	0	0	0	217	0	0	42_10;2_36;62_48;61_55;56_65	27	23	86	1.05002e-79	452	293.567	207	4	278	0.00899101	Real	0	0
CASSSRGLELYEQYF	0	0	0	0	0	0	4492	0	69_24;63_40;6_94	29	23	86	0	1	6301.9	1	4	282	0.00899101	Real	0	0
CASSPPGLAGTNEQFF	0	0	0	0	0	0	708	0	17_20;68_53;46_97	29	23	86	3.20112e-266	23	983.492	21	4	291	0.00899101	Real	0	0
CSARATGNEQFF	0	0	0	0	0	0	647	0	62_45;49_49;42_95	29	23	86	3.5161e-243	36	898.576	24	4	298	0.00899101	Real	0	0
CASNRGYNQPQHF	0	0	0	0	0	0	192	0	55_37;30_38;3_49;42_56;57_65	27	23	86	1.26266e-71	525	266.014	238	4	311	0.00899101	Real	0	0
CATSRAASAGYTF	0	0	0	0	269	0	0	0	61_4;80_5;24_45;45_65;13_97	27	23	86	9.43049e-74	509	241.767	280	4	325	0.00899101	Real	0	0
CASSLALTDTQYF	0	0	0	0	21	0	0	0	58_4;31_14;35_72;38_75	28	23	10	2.80245e-06	3502	21.5534	1236	4	330	0.00899101	Real	0	0
CASATGGETQYF	0	0	0	0	0	0	91	0	31_3;64_11;22_47;54_52;26_63;32_85;56_98;42_100	24	23	86	9.19989e-34	1289	127.653	548	4	336	0.00899101	Real	0	0
CSGGGESNYGYTF	0	0	0	0	244	0	0	0	80_5;6_34;24_45;52_69;13_97	27	23	86	9.85221e-67	587	219.3	307	4	354	0.00899101	Real	0	0
CASSVTTSAYGYTF	0	0	0	0	0	0	108	0	47_8;44_11;25_13;80_17;6_24;52_69;74_77	25	23	86	4.07637e-40	1094	151.254	479	4	356	0.00899101	Real	0	0
CASSFLTGEAFF	0	0	0	0	0	0	0	209	1_16;42_20;3_43;35_62;24_84;19_85	26	23	86	2.0514e-51	834	164.176	438	4	361	0.00899101	Real	0	0
CATSTSALQPQHF	0	0	0	0	0	127	0	0	11_21;27_35;66_48;15_49;56_55;46_60	26	23	86	1.85525e-46	940	173.44	410	4	384	0.00899101	Real	0	0
CASSQEGQSYNEQFF	0	0	0	0	289	0	0	0	36_3;6_12;37_43;44_44	28	23	86	3.34847e-79	456	259.742	248	4	390	0.00899101	Real	0	0
CASSWEPMNTEAFF	0	0	0	0	0	0	0	813	61_10;12_32	30	23	86	6.62385e-203	69	638.956	48	4	417	0.00899101	Real	0	0
CASKEGWNTEAFF	0	0	0	0	0	0	145	0	67_3;35_9;12_32;3_78;25_85	27	23	86	5.61144e-54	783	203.254	341	4	418	0.00899101	Real	0	0
CSALTSGGYEQYF	0	0	0	0	0	144	0	0	42_10;2_36;52_37;62_48;30_82	27	23	86	9.97437e-53	804	196.993	352	4	424	0.00899101	Real	0	0
CASNRDRGYEQYF	0	0	0	0	21	0	0	0	41_15	31	23	10	6.28531e-08	3038	27.8395	1079	4	435	0.00899101	Real	0	0
CASSQEPRLADSYEQYF	0	0	0	0	249	0	0	0	47_36;21_39;28_63;6_94	28	23	86	3.74806e-68	567	223.793	300	4	439	0.00899101	Real	0	0
CSVGWTGFNEQFF	0	0	0	0	0	231	0	0	69_37;45_42;33_91	29	23	86	6.92365e-85	406	312.541	183	4	461	0.00899101	Real	0	0
CAISESVLERAQYF	0	0	0	0	495	0	0	0	16_17;36_42	30	23	86	3.66271e-136	175	444.959	100	4	472	0.00899101	Real	0	0
CASSLVGSGRNDEQFF	0	0	0	0	0	0	105	0	63_12;63_19;7_34;54_43;51_62;8_94	26	23	86	5.39933e-39	1128	147.089	488	4	475	0.00899101	Real	0	0
CAISGQGQPMNTEAFF	0	0	0	0	0	103	0	0	59_1;67_3;12_32;9_42;41_64;47_65	26	23	86	1.27626e-37	1169	140.867	506	4	492	0.00899101	Real	0	0
CASGLGTGGANTEAFF	0	0	0	0	0	82	0	0	59_1;35_9;61_10;55_11;1_16;66_31;12_32	25	23	86	6.60944e-30	1416	112.411	600	4	495	0.00899101	Real	0	0
CASSEGLELNEQFF	0	0	0	0	217	0	0	0	17_20;19_61;68_64;12_86	28	23	86	2.37777e-59	680	195.037	356	4	504	0.00899101	Real	0	0
CASRKLAGRETQYF	0	0	0	0	0	0	0	126	46_1;1_13;17_19;22_47;4_70;3_81;65_83	25	23	86	1.20489e-30	1390	99.6402	650	4	506	0.00899101	Real	0	0
CASSLVRLVVYNEQFF	0	0	0	0	203	0	0	0	44_44;51_62;7_78;8_94	28	23	86	2.05539e-55	752	182.458	382	4	543	0.00899101	Real	0	0
CASSQGGVGADTQYF	0	0	0	0	0	132	0	0	8_33;74_57;38_75;19_85	28	23	86	2.66155e-48	902	180.36	388	4	601	0.00899101	Real	0	0
CASTSYPGGYTF	0	0	128	0	0	0	1238	0	80_5;12_8;25_13;6_24;41_43;9_52;52_69;39_86	23	23	86	1.29174271890656e-315	5	13.3636	1579	5	605	0.00899101	Real	0	0
CASSRAGQAYEQYF	0	0	0	0	0	0	150	0	69_24;20_49;23_51	29	23	86	7.47153e-56	745	210.371	328	4	644	0.00899101	Real	0	0
CASSLLSLGRGRGYTF	0	0	0	0	0	200	0	0	54_7;39_88	30	23	86	2.04052e-73	512	270.529	228	4	645	0.00899101	Real	0	0
CASRLNEQFF	0	0	0	0	164	0	0	0	16_30;44_66;21_68;12_86	28	23	86	1.1356e-44	986	148.758	485	4	667	0.00899101	Real	0	0
CASSPTVNTEAFF	0	0	0	0	0	0	164	0	55_11;3_78	30	23	86	4.15985e-61	659	230.332	290	4	732	0.00899101	Real	0	0
CSARLAGLSSYEQYF	0	0	0	0	226	0	0	0	53_29;56_65	30	23	86	7.41667e-62	647	203.124	342	4	755	0.00899101	Real	0	0
CASSAGSTNTGELFF	0	0	0	0	0	0	984	0	62_22;69_23;75_44;31_55	28	23	86	0	1	1368.03	11	4	201	0.00999001	Real	0	0
CASSVGIIGQVDTEAFF	0	0	0	0	0	0	547	0	1_16;42_20;42_43;14_75	28	23	86	2.01398e-205	64	759.425	34	4	220	0.00999001	Real	0	0
CASSQDTGGETQYF	0	0	0	0	167	0	0	0	4_2;30_8;64_11;22_47;54_52;26_55;28_96;42_100	24	23	86	1.62696e-45	962	151.502	478	4	223	0.00999001	Real	0	0
CSASLRNTEAFF	0	0	0	0	357	0	0	0	59_1;38_25;9_42;47_65;6_88	27	23	86	3.9411e-98	330	320.867	176	4	234	0.00999001	Real	0	0
CASSVLQNTEAFF	0	0	0	0	0	243	0	0	35_9;55_11;1_16;12_32;3_78	27	23	86	2.50196e-89	380	328.805	167	4	252	0.00999001	Real	0	0
CASSQDGTSGSNEQFF	0	0	118	0	30	0	190	0	36_3;19_61;35_62;8_94;46_97	27	23	31	4.09975e-12	2417	21.7691	1229	4	254	0.00999001	Real	0	0
CASSYSIAGDVNEQFF	0	0	0	0	0	0	994	0	19_61;68_64;25_83	29	23	86	0	1	1381.97	10	4	284	0.00999001	Real	0	0
CASSLREGEKLFF	0	0	0	0	0	311	0	0	52_12;11_29;85_30;53_64	28	23	86	1.61577e-114	243	420.984	110	4	287	0.00999001	Real	0	0
CASSADRQNGYTF	0	0	0	0	413	0	0	0	6_24;74_77;39_86;43_94	28	23	86	1.68623e-113	249	371.216	129	4	292	0.00999001	Real	0	0
CASSQGYSELFF	0	0	0	0	0	0	518	0	62_22;22_27;21_88	29	23	86	1.77916e-194	74	719.084	38	4	318	0.00999001	Real	0	0
CSARVTPGWALHF	0	0	0	0	0	186	0	0	38_25;5_43;6_55;45_65;6_88	27	23	86	3.06318e-68	563	251.558	262	4	333	0.00999001	Real	0	0
CASSQQGGDSGNTIYF	0	0	0	0	0	0	182	0	18_19;40_40;64_58;18_81;25_89	27	23	86	7.2257e-68	572	252.129	261	4	335	0.00999001	Real	0	0
CSVDREIYGYTF	0	0	0	0	253	0	0	0	61_4;80_5;28_29;24_45;45_65	27	23	86	2.78994e-69	554	227.387	296	4	341	0.00999001	Real	0	0
CATNPGQGTDTQYF	0	0	0	0	0	0	243	0	36_7;8_32;13_41;70_48	28	23	86	8.3338e-91	371	336.84	160	4	348	0.00999001	Real	0	0
CSARDRSVRTGGIPQPQHF	0	0	0	0	0	106	0	0	38_25;27_35;15_49;46_60;37_61;45_65;6_88	25	23	86	1.00532e-38	1136	144.932	495	4	364	0.00999001	Real	0	0
CATSSDSGTTQYF	0	0	0	0	0	0	162	0	17_19;13_41;70_48;61_55;3_81	27	23	86	2.34371e-60	670	227.477	295	4	365	0.00999001	Real	0	0
CASSSTVTNTGELFF	0	0	0	0	0	0	216	0	62_22;69_23;75_44;31_55	28	23	86	1.19766e-80	441	299.341	198	4	367	0.00999001	Real	0	0
CSAGRPGKETQYF	0	0	0	0	0	158	0	0	46_1;17_19;49_52;65_83;56_98	27	23	86	6.77954e-58	704	216.441	313	4	385	0.00999001	Real	0	0
CASSLQGNEQFF	0	0	0	0	0	9	36	0	63_19	31	23	31	5.12564e-07	3265	38.5137	947	3	391	0.00999001	Real	0	0
CASTFRGSATDTQYF	0	0	0	0	0	0	0	460	77_10;44_32;7_99	29	23	86	2.37233e-114	244	361.32	139	4	397	0.00999001	Real	0	0
CASSQVLRGINYGYTF	0	0	0	0	212	0	0	0	25_13;6_34;6_61;22_67;13_97	27	23	86	5.95686e-58	701	190.545	363	4	402	0.00999001	Real	0	0
CASSLSASGGAYEQYF	0	0	0	0	0	0	121	0	33_10;69_24;20_49;23_51;18_93;6_94	26	23	86	5.55188e-45	976	169.303	422	4	403	0.00999001	Real	0	0
CASSLGLYGPGELFF	0	0	0	0	0	0	184	0	22_27;54_39;3_43;77_52	28	23	86	1.28075e-68	560	254.906	257	4	421	0.00999001	Real	0	0
CASSFGGGLLNEQYF	0	0	0	0	201	0	0	0	20_49;64_50;52_62;30_69;19_85	27	23	86	7.61279e-55	766	180.661	386	4	422	0.00999001	Real	0	0
CASSYAPQTAAKNIQYF	0	0	0	0	0	0	178	0	62_5;29_8;58_11;28_30	28	23	86	2.29906e-66	591	250.343	264	4	437	0.00999001	Real	0	0
CASSDTRLAAYEQYF	0	0	0	0	338	0	0	0	41_15;52_62;6_94	29	23	86	8.2342e-93	360	303.787	193	4	443	0.00999001	Real	0	0
CASQRDTDTQYF	0	0	0	0	0	137	0	0	37_14;50_17;7_21;38_75;10_94	27	23	86	3.81292e-50	865	187.286	372	4	451	0.00999001	Real	0	0
CASSLSGAVGEEQFF	0	0	0	0	0	0	170	0	36_3;51_62;7_78;8_94	28	23	86	2.32388e-63	627	238.902	283	4	455	0.00999001	Real	0	0
CSVEDGRGSYEQYF	0	0	7	0	0	0	169	0	42_10;16_17;53_29;21_39;61_55;52_62;56_65;41_71;30_82	21	23	86	1.58771e-53	790	29.495	1053	5	459	0.00999001	Real	0	0
CASSPHQPGTSNEQYF	0	0	0	0	0	0	167	0	28_63;30_69;1_77;19_85	28	23	86	3.10969e-62	641	234.616	287	4	463	0.00999001	Real	0	0
CASSLVRLAVSNEQFF	0	0	0	0	0	0	104	0	36_3;63_19;68_53;7_78;12_86;8_94	26	23	86	1.27728e-38	1137	145.701	492	4	478	0.00999001	Real	0	0
CASSFRTSGETQYF	0	0	0	0	0	0	82	0	64_11;54_52;26_55;26_63;35_85;6_93;42_100	25	23	86	2.09803e-30	1398	115.158	590	4	487	0.00999001	Real	0	0
CASSVAGDPSYEQYF	0	0	0	0	0	0	208	0	13_50;52_62;6_94	29	23	86	1.22086e-77	476	288.232	213	4	498	0.00999001	Real	0	0
CASSVADLVGYGYTF	0	0	0	0	0	126	0	0	47_8;25_13;80_17;4_22;6_24	27	23	86	4.3349e-46	946	172.057	414	4	501	0.00999001	Real	0	0
CSAAGTFDYNEQFF	0	0	0	0	0	0	122	0	39_7;45_42;49_49;45_61;25_75	27	23	86	2.34384e-45	965	170.691	417	4	512	0.00999001	Real	0	0
CATSESGAEETQYF	0	0	0	0	212	0	0	0	17_19;56_36;65_83;41_85	28	23	86	5.95686e-58	701	190.545	363	4	518	0.00999001	Real	0	0
CASSLAGTGGIIAKNIQYF	0	0	0	0	0	123	0	0	62_5;29_8;33_10;10_19;28_30	27	23	86	5.52774e-45	975	167.968	427	4	520	0.00999001	Real	0	0
CASSFSRQPGANVLTF	0	0	0	0	0	199	0	0	59_21;15_22;6_97	29	23	86	4.78147e-73	516	269.174	232	4	526	0.00999001	Real	0	0
CASSLLAPSSSYEQYF	0	0	0	0	0	0	0	152	45_10;13_50;62_52;28_63;1_77;5_92	26	23	86	2.58388e-37	1180	120.316	574	4	527	0.00999001	Real	0	0
CSVAGGISYEQYF	0	0	0	0	263	0	0	0	42_10;2_36;61_55	29	23	86	4.42154e-72	521	236.374	285	4	547	0.00999001	Real	0	0
CASSQILGGVRSDTQYF	0	0	0	0	353	0	0	0	50_17;35_72	30	23	86	5.13096e-97	336	317.271	180	4	565	0.00999001	Real	0	0
CASSVEVLSSNEQFF	0	0	0	0	0	0	139	0	68_53;12_86;46_97;27_100	28	23	86	9.98139e-52	826	194.722	357	4	566	0.00999001	Real	0	0
CASSLVGLAKNIQYF	0	0	0	0	0	0	177	0	62_5;58_11;10_19	29	23	86	5.45989e-66	596	248.912	265	4	572	0.00999001	Real	0	0
CASSLDLAGYSYEQYF	0	0	0	0	0	0	0	218	45_10;62_52;28_63;25_80	28	23	86	8.79062e-54	785	171.241	416	4	576	0.00999001	Real	0	0
CASSPDGHAYGYTF	0	0	0	0	0	0	0	270	44_11;25_13;43_94	29	23	86	1.46154e-66	589	212.066	324	4	586	0.00999001	Real	0	0
CAWSVLASGGKNIQYF	0	0	0	0	0	0	168	0	29_8;58_11;10_19	29	23	86	1.30988e-62	638	236.044	286	4	590	0.00999001	Real	0	0
CASSVTLTMGEQFF	0	0	0	0	320	0	0	0	60_29;35_62	30	23	86	1.2052e-87	392	287.606	215	4	596	0.00999001	Real	0	0
CASSPRAPGIFANQPQHF	0	0	0	0	114	0	0	0	16_12;55_37;3_49;70_61;26_84;55_91	26	23	86	7.70824e-31	1382	103.288	635	4	622	0.00999001	Real	0	0
CASSLLHTSIGTDTQYF	0	0	0	0	0	0	195	0	7_21;35_72	30	23	86	9.41384e-73	518	270.18	231	4	648	0.00999001	Real	0	0
CASSFWTGSYYGYTF	0	0	0	0	102	0	0	0	47_8;44_11;25_13;4_22;52_69;74_77	26	23	86	1.11372e-27	1488	92.5081	676	4	680	0.00999001	Real	0	0
CASSLGDTDEQYF	0	0	0	0	198	0	0	0	64_50;25_80;19_85	29	23	86	5.47579e-54	782	177.966	395	4	687	0.00999001	Real	0	0
CASSVRTVQGYTF	0	0	0	0	159	0	0	0	25_13;9_52;74_77;39_86	28	23	86	2.95003e-43	1015	144.185	498	4	688	0.00999001	Real	0	0
CASGSGTPNTEAFF	0	0	0	0	0	0	109	0	67_3;61_10;12_32;14_75	28	23	86	1.72258e-40	1084	152.642	475	4	708	0.00999001	Real	0	0
CSARWGLTDTQYF	0	0	0	0	151	0	0	0	61_11;9_34;13_41;53_46	28	23	86	5.75393e-41	1072	136.875	517	4	721	0.00999001	Real	0	0
CSARGLMDSQPQHF	0	0	0	0	434	0	0	0	11_21;27_35;37_61;35_67	28	23	86	1.8273e-119	222	390.1	120	4	283	0.010989	Real	0	0
CASRRGSNYDSYNEQFF	0	0	0	0	0	0	193	0	61_3;16_30;30_42;30_56;22_83	27	23	86	5.31445e-72	522	267.402	236	4	308	0.010989	Real	0	0
CASSLTTSTDTQYF	0	0	0	0	0	12	0	0	53_46;21_95	30	23	10	3.97928e-08	2993	31.1528	1032	4	309	0.010989	Real	0	0
CASGRGNQPQHF	0	0	0	0	0	0	0	227	3_49;42_56;70_61;35_67;16_87;55_91	26	23	86	5.99357e-56	742	178.306	394	4	327	0.010989	Real	0	0
CATSETGTEAFF	0	0	0	0	0	249	0	0	47_20;38_25;47_65;2_92	28	23	86	1.50257e-91	364	336.938	159	4	344	0.010989	Real	0	0
CASSLDRVGETQYF	0	0	0	0	0	23	0	0	39_33	31	23	10	3.41848e-09	2801	35.2309	987	4	345	0.010989	Real	0	0
CAIMDRGPGNEQFF	0	0	0	0	0	133	0	0	24_29;69_37;51_39;22_83;8_94;46_97	26	23	86	1.13869e-48	896	181.745	383	4	362	0.010989	Real	0	0
CASSVGTVNTEAFF	0	0	0	0	0	0	214	0	61_10;12_32;31_56;3_78	28	23	86	6.76825e-80	450	296.564	202	4	371	0.010989	Real	0	0
CATSAAPGQPQHF	0	0	0	0	0	0	127	0	8_40;66_48;15_49;37_61;57_65;35_67	26	23	86	3.14015e-47	924	177.687	396	4	372	0.010989	Real	0	0
CASSPRTGNSPLHF	0	0	0	0	0	0	0	19	21_69	31	23	10	1.43709e-08	2913	29.022	1060	4	393	0.010989	Real	0	0
CASSPKADTQYF	0	0	0	0	0	0	204	0	65_11;44_32;8_33;19_71	28	23	86	3.89572e-76	492	282.677	220	4	394	0.010989	Real	0	0
CASSQDTHRNYGYTF	0	0	0	0	0	207	0	0	47_8;6_34;6_61;74_77	28	23	86	5.25653e-76	493	280.015	221	4	395	0.010989	Real	0	0
CASSLQATGAGYTF	0	0	0	0	0	0	122	0	25_13;6_24;9_52;52_69;74_77;39_88	26	23	86	2.34384e-45	965	170.691	417	4	396	0.010989	Real	0	0
CSASPGGPYEQYF	0	0	0	0	0	0	151	0	42_10;16_17;47_36;41_71;30_82	27	23	86	3.14933e-56	736	211.795	325	4	401	0.010989	Real	0	0
CASSTHTQIRLAASTDTQYF	0	0	0	0	169	0	0	0	58_4;15_12;44_32;46_40;42_75;21_95	26	23	86	4.47216e-46	947	153.333	473	4	405	0.010989	Real	0	0
CASSYSSGVGYQETQYF	0	0	0	0	0	110	0	0	4_2;13_37;70_48;47_55;10_78;32_85	26	23	86	3.39061e-40	1092	150.352	481	4	452	0.010989	Real	0	0
CASSVRWSDTQYF	0	0	0	0	0	0	107	0	58_4;15_12;37_14;8_33;19_71;35_72	26	23	86	9.64568e-40	1106	149.866	482	4	460	0.010989	Real	0	0
CASSLGLANEQFF	0	0	0	0	0	0	0	19	7_34;8_94	30	23	10	8.79291e-07	3328	22.7468	1199	4	467	0.010989	Real	0	0
CASSFLSVSYEQYF	0	0	0	0	0	0	0	135	47_36;52_37;20_49;13_50;62_52;52_62;28_63	25	23	86	4.48173e-33	1309	106.791	623	4	468	0.010989	Real	0	0
CSVRREPIYGYTF	0	0	0	0	0	0	0	167	62_1;61_4;80_5;6_24;24_45;39_79	26	23	86	4.867e-41	1069	132.27	532	4	469	0.010989	Real	0	0
CASSLVRGYGYTF	0	0	0	0	17	0	0	0	4_22	31	23	10	1.1944e-07	3098	26.9415	1104	4	471	0.010989	Real	0	0
CASSGGTGEPGANVLTF	0	0	0	0	228	0	0	0	59_21;15_22;36_29;6_97	28	23	86	2.06402e-62	639	204.922	339	4	482	0.010989	Real	0	0
CANARQGGNGYTF	0	0	0	0	0	0	156	0	61_4;80_5;24_45;45_65	28	23	86	4.18773e-58	699	218.919	309	4	491	0.010989	Real	0	0
CAIPISGTPFQETQYF	0	0	0	0	0	0	125	0	45_52;47_55;3_81;56_98;66_99	27	23	86	1.76288e-46	939	174.856	404	4	493	0.010989	Real	0	0
CATSGLYTF	0	0	0	0	0	0	0	200	62_1;61_4;12_39;24_45;39_79	27	23	86	2.82414e-49	885	157.111	461	4	494	0.010989	Real	0	0
CASSFDYHLNNEQFF	0	0	0	0	0	0	153	0	68_53;12_86;46_97;27_100	28	23	86	5.59471e-57	722	214.644	318	4	508	0.010989	Real	0	0
CASSQSNTEAFF	0	0	0	0	0	206	0	0	55_11;1_16;49_34	29	23	86	1.23195e-75	496	278.66	222	4	515	0.010989	Real	0	0
CASSQDLENEQYF	0	0	0	0	406	0	0	0	47_36;19_85	30	23	86	1.85959e-111	259	364.922	136	4	517	0.010989	Real	0	0
CASSDGGSTDTQYF	0	0	0	0	0	0	77	0	58_4;77_10;15_12;46_40;1_53;38_75;21_95	25	23	86	1.53215e-28	1462	108.217	616	4	524	0.010989	Real	0	0
CASSFIINSGNTIYF	0	0	0	0	0	0	118	0	3_8;18_19;40_40;64_58;25_89	27	23	86	7.37564e-44	1002	165.137	436	4	531	0.010989	Real	0	0
CASTMGVSEAFF	0	0	0	0	0	0	0	185	59_1;67_3;42_20;49_34;31_56	27	23	86	1.52534e-45	961	145.338	493	4	539	0.010989	Real	0	0
CASGRGGEGYGYTF	0	0	0	0	0	268	0	0	61_4;44_11	30	23	86	1.38224e-98	326	362.692	138	4	542	0.010989	Real	0	0
CASSFRGTSGGAETDNEQFF	0	0	0	0	0	180	0	0	8_4;44_44;68_53	29	23	86	5.05715e-66	595	243.428	276	4	577	0.010989	Real	0	0
CASSLDGFNEQFF	0	0	0	0	0	0	84	0	36_3;63_12;17_20;68_53;68_64;8_94	26	23	86	3.76684e-31	1374	117.935	579	4	600	0.010989	Real	0	0
CSVDFWVAEGKREQFF	0	0	0	0	302	0	0	0	44_66;66_90	30	23	86	7.22474e-83	422	271.427	227	4	608	0.010989	Real	0	0
CASSRGPSTDTQYF	0	0	0	0	0	74	0	0	58_4;15_12;50_17;46_40;35_72;38_75;21_95	25	23	86	1.2648e-25	1580	50.7527	864	4	659	0.010989	Real	0	0
CSAPHWGRISYNEQFF	0	0	0	0	166	0	0	0	61_3;30_9;47_17;25_75	28	23	86	3.10669e-45	971	150.587	480	4	660	0.010989	Real	0	0
CASSQEGRLNTEAFF	0	0	0	0	164	0	0	0	61_10;12_32;42_43;3_78	28	23	86	1.1356e-44	986	148.758	485	4	667	0.010989	Real	0	0
CASSGRLESPLHF	0	0	0	0	0	0	0	411	21_69	31	23	86	4.56776e-102	306	322.816	174	4	672	0.010989	Real	0	0
CSVGGLAGWADTQYF	0	0	0	0	153	0	0	0	36_7;72_30;13_41;74_57	28	23	86	1.52741e-41	1057	138.702	512	4	712	0.010989	Real	0	0
CASSFSPSGPKGETQYF	0	0	0	0	0	67	0	0	4_2;31_3;1_13;22_47;47_55;35_85	26	23	86	2.06198e-24	1627	92.0853	677	4	744	0.010989	Real	0	0
CSAPGRGRETQYF	0	0	0	0	129	0	0	0	46_1;56_36;5_43;65_83	28	23	86	4.60723e-35	1246	116.807	584	4	848	0.010989	Real	0	0
CAIRGLNNEQFF	0	0	0	0	0	0	71	0	69_37;45_61;44_66;46_97;27_100	27	23	86	2.62537e-26	1548	99.8875	648	4	857	0.010989	Real	0	0
CASSRDRGNEAFF	0	0	0	0	0	183	0	0	1_16;35_24;66_31;62_61;56_88	27	23	86	3.93639e-67	582	247.493	268	4	342	0.011988	Real	0	0
CASSVTGWTGANVLTF	0	0	0	0	0	0	224	0	59_21;15_22;36_29;6_97	28	23	86	1.17321e-83	415	310.451	184	4	360	0.011988	Real	0	0
CSVARGRSSYNEQFF	0	0	0	0	441	0	0	0	61_3;47_17;25_75	29	23	86	2.01429e-121	213	396.394	118	4	375	0.011988	Real	0	0
CASSRRGHGYNEQFF	0	0	0	0	0	0	0	197	8_4;17_20;44_44;19_61;12_86;8_94	26	23	86	1.70955e-48	899	154.756	468	4	388	0.011988	Real	0	0
CSPVLRLVGGTYNEQFF	0	0	0	0	209	0	0	0	61_3;47_17;16_30;45_42;44_44	27	23	86	4.14628e-57	718	187.849	371	4	406	0.011988	Real	0	0
CASSQAWGRGSDTQYF	0	0	0	0	0	0	148	0	58_4;45_9;65_11;25_29;42_75	27	23	86	4.2047e-55	760	207.523	334	4	410	0.011988	Real	0	0
CASSQGVATDSRTDTQYF	0	0	0	0	0	120	0	0	58_4;77_10;31_14;7_21;35_72;10_94	26	23	86	7.04474e-44	1001	163.903	439	4	413	0.011988	Real	0	0
CASSQSGGPSYEQYF	0	0	0	0	0	116	0	0	45_10;47_36;21_39;13_50;5_92;6_94	26	23	86	2.09512e-42	1036	158.483	456	4	425	0.011988	Real	0	0
CASSPPNRGHPYEQYF	0	0	0	0	0	0	141	0	47_36;63_40;20_49;6_94;21_100	27	23	86	1.77516e-52	813	197.565	351	4	427	0.011988	Real	0	0
CASSLGLNPLNYGYTF	0	0	0	0	0	0	181	0	6_34;6_61;22_67;52_69	28	23	86	1.7162e-67	576	250.741	263	4	430	0.011988	Real	0	0
CASSVGLTSGGLKTQYF	0	0	0	0	579	0	0	0	1_13;23_34	30	23	86	9.6912e-160	127	520.521	74	4	440	0.011988	Real	0	0
CATSSDRGYEQFF	0	0	0	0	0	239	0	0	61_4;17_20;24_29	29	23	86	7.56993e-88	389	323.384	173	4	450	0.011988	Real	0	0
CAISGQGSEQFF	0	0	0	0	0	0	108	0	39_7;47_17;24_29;36_42;45_61;44_66	26	23	86	4.07637e-40	1094	151.254	479	4	453	0.011988	Real	0	0
CSARLPDIGGYTF	0	0	0	0	0	0	0	266	62_1;61_4;12_39;6_55	28	23	86	8.99782e-66	599	208.925	331	4	464	0.011988	Real	0	0
CASSLARGYGYTF	0	0	0	0	0	107	0	0	61_4;12_8;44_11;25_13;6_24;52_69	26	23	86	4.30877e-39	1123	146.287	490	4	473	0.011988	Real	0	0
CASSVTRVSGELFF	0	0	0	0	0	131	0	0	22_27;54_39;77_52;21_88;24_97	27	23	86	6.22069e-48	910	178.976	392	4	480	0.011988	Real	0	0
CASSQTIDRFSGNTIYF	0	0	0	0	0	0	0	341	3_8;40_40;64_58	29	23	86	1.774e-84	407	267.825	235	4	481	0.011988	Real	0	0
CASSKGLTYGYTF	0	0	0	0	0	84	0	0	47_8;44_11;25_13;4_22;52_69;74_77;13_97	25	23	86	1.22028e-30	1391	115.121	591	4	484	0.011988	Real	0	0
CASGKTVTNGYTF	0	0	0	0	180	0	0	0	62_1;47_8;44_11;6_24;9_52	27	23	86	3.83177e-49	886	161.793	447	4	490	0.011988	Real	0	0
CASSPGLANEQYF	0	0	0	0	0	0	205	0	52_37;63_40;19_85	29	23	86	1.63917e-76	488	284.066	218	4	507	0.011988	Real	0	0
CATKIWTSGGAGSYNEQFF	0	0	0	0	0	206	0	0	8_4;74_10;66_90	29	23	86	1.23195e-75	496	278.66	222	4	515	0.011988	Real	0	0
CSVRDRGVGYTF	0	0	0	0	0	0	0	124	62_1;61_4;6_24;28_29;12_39;24_45;39_79	25	23	86	2.20719e-30	1399	98.0653	656	4	516	0.011988	Real	0	0
CASRRTSGRSSYNEQFF	0	0	0	0	0	0	191	0	61_3;30_9;74_10	29	23	86	2.99987e-71	529	264.625	240	4	530	0.011988	Real	0	0
CASSSSGTGNTEAFF	0	0	0	0	0	0	269	0	42_20;49_34	30	23	86	1.36184e-100	318	372.956	127	4	534	0.011988	Real	0	0
CSARDPGRGTYEQYF	0	0	0	0	203	0	0	0	2_36;62_48;61_55;56_65	28	23	86	2.05539e-55	752	182.458	382	4	543	0.011988	Real	0	0
CSARPSGQWDSPLHF	0	0	0	0	369	0	0	0	63_74;27_76	30	23	86	2.68653e-101	311	331.655	165	4	549	0.011988	Real	0	0
CSARPDSRGGYSPLHF	0	0	0	0	0	0	142	0	65_64;21_69;63_74;27_76	28	23	86	7.48564e-53	799	198.987	348	4	550	0.011988	Real	0	0
CASSQGDRHYGYTF	0	0	0	0	162	0	0	0	47_8;44_11;52_69;74_77;39_86	27	23	86	4.16613e-44	998	146.929	489	4	552	0.011988	Real	0	0
CASSPPIRTSGRKSLGEQFF	0	0	0	0	616	0	0	0	46_97	31	23	86	5.2466e-170	104	553.811	66	4	559	0.011988	Real	0	0
CASSQRSRNTEAFF	0	0	0	0	252	0	0	0	12_32;42_43;3_78	29	23	86	5.33463e-69	556	226.489	297	4	569	0.011988	Real	0	0
CASSPQGAKYNEQFF	0	0	0	0	0	0	174	0	17_20;44_44;46_97	29	23	86	7.31136e-65	609	244.62	273	4	580	0.011988	Real	0	0
CAISSYNEQFF	0	0	0	0	0	0	0	138	39_7;30_9;74_10;17_20;68_64;21_68	26	23	86	7.55598e-34	1286	109.176	612	4	582	0.011988	Real	0	0
CASSARTSGATGTQYF	0	0	0	0	320	0	0	0	23_34;56_98	30	23	86	1.2052e-87	392	287.606	215	4	596	0.011988	Real	0	0
CASSGYGGSGNTIYF	0	0	0	0	0	0	105	0	18_19;40_40;64_58;18_81;25_89	27	23	86	5.39933e-39	1128	147.089	488	4	598	0.011988	Real	0	0
CSASAAGPESIYF	0	0	0	0	0	130	0	0	5_43;69_61;6_88;15_92	28	23	86	1.45384e-47	917	177.592	397	4	607	0.011988	Real	0	0
CASSSNPGQEQFF	0	0	0	0	225	0	0	0	60_29;8_94;46_97	29	23	86	1.40639e-61	652	202.226	344	4	614	0.011988	Real	0	0
CAWSMDRVDYGYTF	0	0	0	0	0	0	100	0	61_4;80_5;28_29;39_79;13_97	27	23	86	3.9965e-37	1189	140.147	507	4	628	0.011988	Real	0	0
CSAPPGQRDAGELFF	0	0	0	0	0	151	0	0	3_4;66_17;45_65	29	23	86	2.60318e-55	755	206.711	336	4	653	0.011988	Real	0	0
CASSPTTTVGELFF	0	0	0	0	162	0	0	0	22_27;77_52;21_88;24_97	28	23	86	4.16613e-44	998	146.929	489	4	675	0.011988	Real	0	0
CASSLGDRAGGKLFF	0	0	0	0	160	0	0	0	52_12;11_29;85_30;13_45	28	23	86	1.53458e-43	1007	145.1	494	4	681	0.011988	Real	0	0
CASHNRGNYEKLFF	0	0	0	0	0	0	140	0	11_29;85_30;13_45	29	23	86	4.20945e-52	818	196.144	354	4	686	0.011988	Real	0	0
CASRYGTGVTDTQYF	0	0	0	0	0	92	0	0	31_14;26_27;8_33;48_64;38_75	27	23	86	1.41061e-33	1296	125.961	553	4	690	0.011988	Real	0	0
CASSLGGGNTEAFF	0	0	0	0	13	39	0	0	12_32;73_35	30	23	31	0.000602119	4462	42.1663	921	3	707	0.011988	Real	0	0
CASSLVAGGLGEQFF	0	0	0	0	0	106	0	0	36_3;7_34;35_62;7_78	28	23	86	1.00532e-38	1136	144.932	495	4	739	0.011988	Real	0	0
CASSQRSDYGYTF	0	1764	0	0	0	2543	0	0	54_7;12_8;47_8;44_11;25_13;80_17;4_22;6_24;41_43;9_52;6_61;52_69;74_77;39_86	17	23	86	6.42363e-106	285	1.95624	3777	5	792	0.011988	Real	0	0
CASSPRGLAGGGETQYF	0	0	0	0	0	0	0	119	30_8;64_11;22_47;54_52;26_63	27	23	86	4.23494e-29	1440	94.1416	670	4	817	0.011988	Real	0	0
CASSHKAEQYF	0	0	0	0	0	0	114	0	69_24;63_40;64_50	29	23	86	2.31838e-42	1039	159.584	454	4	846	0.011988	Real	0	0
CASSLALGQGGETQYF	0	0	0	0	0	114	0	0	64_11;31_25;26_63	29	23	86	1.14208e-41	1054	155.773	464	4	856	0.011988	Real	0	0
CASSLRGPPVVSYEQYF	0	0	0	0	0	0	0	168	45_10;28_63;18_93	29	23	86	2.68088e-41	1066	133.067	529	4	879	0.011988	Real	0	0
CASSPTSGRWDEQFF	0	0	0	0	180	0	0	0	35_62;25_83	30	23	86	3.83177e-49	886	161.793	447	4	924	0.011988	Real	0	0
CSVTSGFQETQYF	0	0	0	0	211	0	0	0	23_46;70_48;69_61;3_81;56_98;66_99	26	23	86	1.13654e-57	707	189.646	367	4	304	0.012987	Real	0	0
CASSLVGPSEQFF	0	0	0	0	0	0	110	0	36_3;63_12;63_19;7_34;30_42;51_62;8_94	25	23	86	7.27861e-41	1074	154.031	471	4	353	0.012987	Real	0	0
CASSQAYGTDTQYF	0	0	0	0	193	0	0	0	58_4;7_21;8_33;53_46;10_94	27	23	86	1.50778e-52	809	173.473	408	4	442	0.012987	Real	0	0
CASTRGGRWDTQYF	0	0	0	0	0	177	0	0	37_14;5_36;38_75;7_99	28	23	86	6.49521e-65	608	242.912	278	4	444	0.012987	Real	0	0
CASRRGRPYTDTQYF	0	0	0	0	192	0	0	0	21_13;50_17;8_32;53_46;24_56	27	23	86	2.93907e-52	816	172.575	412	4	446	0.012987	Real	0	0
CSVGVVETQYF	0	0	0	0	0	173	0	0	49_52;3_81;41_85;56_98	28	23	86	1.95276e-63	624	237.332	284	4	454	0.012987	Real	0	0
CASSATGTSAYEQYF	0	0	0	0	0	0	168	0	69_24;20_49;23_51;6_94	28	23	86	1.30988e-62	638	236.044	286	4	462	0.012987	Real	0	0
CASSLPSSGQSSYNEQFF	0	0	0	0	509	0	0	0	8_4;21_68	30	23	86	3.25398e-140	167	457.551	96	4	465	0.012987	Real	0	0
CASSQTGLAGVETQYF	0	0	0	0	0	0	106	0	4_2;31_3;1_13;22_47;26_63;6_93	26	23	86	2.28221e-39	1116	148.477	486	4	470	0.012987	Real	0	0
CSAAPLQGYEQYF	0	0	0	0	234	0	0	0	44_29;27_35;61_55;30_82	28	23	86	7.49037e-64	621	210.313	329	4	474	0.012987	Real	0	0
CASSPRIAKNIQYF	0	0	0	0	0	0	0	246	62_5;29_8;10_19;28_30	28	23	86	9.72331e-61	666	193.222	359	4	499	0.012987	Real	0	0
CATSDGRGRTYNEQFF	0	0	0	0	0	0	154	0	74_10;17_20;71_27;33_91	28	23	86	2.35792e-57	714	216.069	314	4	502	0.012987	Real	0	0
CASSLDVAGGPQETQYF	0	0	0	0	216	0	0	0	1_13;18_48;47_55;32_85	28	23	86	4.5234e-59	684	194.139	358	4	509	0.012987	Real	0	0
CATSDRASNEKLFF	0	0	0	0	397	0	0	0	53_64;11_98	30	23	86	3.23573e-109	265	356.83	141	4	521	0.012987	Real	0	0
CSAREVRTGELFF	0	0	0	0	395	0	0	0	66_17;31_35	30	23	86	1.17018e-108	268	355.032	143	4	522	0.012987	Real	0	0
CASSRDYNEQFF	0	0	0	0	0	0	0	149	8_4;74_10;17_20;37_43;44_44;12_86	26	23	86	1.56458e-36	1203	117.928	580	4	536	0.012987	Real	0	0
CASSLRFTDTQYF	0	0	0	0	14	0	0	0	37_14	31	23	10	4.31203e-07	3240	25.1454	1138	4	537	0.012987	Real	0	0
CASSIRSSDTQYF	0	0	0	0	203	0	0	0	45_9;50_17;35_72;42_75	28	23	86	2.05539e-55	752	182.458	382	4	543	0.012987	Real	0	0
CASSVGGGLSYEQYF	0	0	427	0	0	0	913	0	45_10;41_15;63_19;44_29;52_37;63_40;13_50;23_51;52_62;28_63;5_92;6_94	17	23	86	1.26478e-83	416	2.96735	3052	5	554	0.012987	Real	0	0
CATSSGDPLPTDTQYF	0	0	0	0	0	0	0	223	13_41;9_53;7_99;30_100	28	23	86	7.4181e-55	764	175.166	403	4	557	0.012987	Real	0	0
CASRQAAAGGYNEQFF	0	0	0	0	604	0	0	0	71_27	31	23	86	1.2371e-166	109	543.014	69	4	563	0.012987	Real	0	0
CSASGSGGSDEQYF	0	96	0	0	0	768	0	0	42_10;10_19;2_36;62_48;64_50;61_55;30_69;41_71;15_92	22	23	86	1.76611e-179	89	10.7499	1781	5	589	0.012987	Real	0	0
CASSSTGSTDTQYF	0	0	0	0	188	0	0	0	15_12;7_21;44_32;53_46	28	23	86	4.3084e-51	842	168.981	423	4	592	0.012987	Real	0	0
CATSEQGANGELFF	0	0	0	0	188	0	0	0	66_17;62_22;31_35;78_91	28	23	86	4.3084e-51	842	168.981	423	4	592	0.012987	Real	0	0
CASSPSRNTGELFF	0	0	0	0	148	0	0	0	69_23;54_39;75_44;1_51;31_55	27	23	86	4.25259e-40	1096	134.136	525	4	599	0.012987	Real	0	0
CASSPRPGPSGSWSAKNIQYF	0	0	0	0	0	0	125	0	62_5;29_8;58_11;10_19	28	23	86	1.76288e-46	939	174.856	404	4	619	0.012987	Real	0	0
CASSQGRGRAGTYNEQFF	0	0	0	0	0	122	0	0	6_12;25_13;44_44;68_64	28	23	86	1.29126e-44	988	166.613	432	4	649	0.012987	Real	0	0
CASTGQETQYF	0	0	0	0	0	0	95	0	4_2;56_36;13_37;3_81;32_85	27	23	86	2.95103e-35	1242	133.206	528	4	658	0.012987	Real	0	0
CSARDLDKDFYEQYF	0	0	0	4	0	0	0	1181	43_16;2_36;62_48;56_65;30_82	27	23	86	1.91315e-286	17	185.279	376	5	671	0.012987	Real	0	0
CASSPGALAGETQYF	0	0	0	0	0	0	92	0	31_3;13_37;70_48;54_52;26_63	27	23	86	3.89406e-34	1276	129.041	544	4	676	0.012987	Real	0	0
CASSPDRVAATNEKLFF	0	0	0	0	0	186	0	0	23_14;53_64	30	23	86	3.06318e-68	563	251.558	262	4	677	0.012987	Real	0	0
CAISEGHPNTEAFF	0	0	0	0	0	0	0	115	59_1;38_25;41_64;41_73;26_82;6_88	26	23	86	4.82164e-28	1478	91.0028	681	4	678	0.012987	Real	0	0
CSASAPSGITNEQFF	0	0	0	0	0	0	136	0	45_42;45_61;25_75	29	23	86	1.33031e-50	853	190.46	364	4	704	0.012987	Real	0	0
CASSVGGWSTDTQYF	0	0	0	0	0	0	0	61	31_14;7_21;44_32;46_40;1_53;24_56;35_72;38_75	24	23	86	8.04847e-15	2164	48.6337	877	4	787	0.012987	Real	0	0
CSAGDGDTEAFF	0	0	0	0	0	0	48	0	59_1;47_20;9_42;41_73;26_82;25_85;6_88	25	23	86	8.91411e-18	1948	67.956	781	4	793	0.012987	Real	0	0
CASSFEGGSSRNIQYF	0	0	0	0	0	0	0	166	58_11;20_64;2_84	29	23	86	8.86809e-41	1076	131.472	534	4	891	0.012987	Real	0	0
CATAGLASYEQYF	0	0	0	0	0	0	98	0	16_17;21_39;52_62	29	23	86	2.23423e-36	1207	137.371	515	4	956	0.012987	Real	0	0
CASSLEPGLALDTQYF	0	0	0	0	164	0	0	0	36_7;35_72	30	23	86	1.1356e-44	986	148.758	485	4	1009	0.012987	Real	0	0
CATSDFFREQFF	0	0	0	0	0	0	137	0	33_91	31	23	86	5.6112e-51	844	191.881	361	4	1050	0.012987	Real	0	0
CASSLSLAGTGGEQFF	0	0	0	0	143	0	0	0	30_42;51_62	30	23	86	5.9865e-39	1129	129.572	542	4	1126	0.012987	Real	0	0
CASSQDFSGSTDTQYF	0	0	0	0	0	180	0	0	58_4;15_12;7_21;5_36;1_53	27	23	86	5.05715e-66	595	243.428	276	4	351	0.013986	Real	0	0
CASSPAPGLAGGGAKNIQYF	0	0	0	0	456	0	0	0	58_11;20_64;2_84	29	23	86	2.0458e-125	199	409.884	112	4	370	0.013986	Real	0	0
CASSFQTGGMNTEAFF	0	0	0	0	0	0	0	3133	61_10;25_85	30	23	86	0	1	2474.5	4	4	380	0.013986	Real	0	0
CSASSPGLPSSYSYEQYF	0	0	0	0	475	0	0	0	27_65;1_77	30	23	86	7.84513e-131	186	426.971	106	4	477	0.013986	Real	0	0
CASSQDSKRGDGTGELFF	0	0	0	0	0	161	0	0	62_22;31_25;54_39;75_44	28	23	86	5.28906e-59	685	220.615	306	4	488	0.013986	Real	0	0
CASSEIREGYTF	0	0	0	0	0	0	152	0	25_13;6_24;52_69;74_77	28	23	86	1.32742e-56	729	213.219	320	4	513	0.013986	Real	0	0
CASSYNSGPYNEQFF	0	0	0	0	0	0	281	0	17_20;21_68	30	23	86	4.12712e-105	290	389.626	121	4	523	0.013986	Real	0	0
CASSYLVETRYTF	0	0	0	0	0	196	0	0	25_13;41_43;9_52	29	23	86	6.15113e-72	523	265.109	239	4	529	0.013986	Real	0	0
CASGDGNSGNTIYF	0	0	0	0	165	0	0	0	3_8;18_19;40_40;18_81;25_89	27	23	86	5.93709e-45	979	149.673	483	4	541	0.013986	Real	0	0
CATSDWDIEQFF	0	0	0	0	0	0	257	0	69_37;33_91	30	23	86	4.48405e-96	345	356.286	142	4	553	0.013986	Real	0	0
CASSFSDEQYF	0	0	0	0	129	0	0	0	41_15;63_40;64_50;23_51;30_69;19_85	26	23	86	4.60723e-35	1246	116.807	584	4	556	0.013986	Real	0	0
CASSPGQGLYGYTF	0	0	0	0	252	0	0	0	80_17;4_22;6_24	29	23	86	5.33463e-69	556	226.489	297	4	569	0.013986	Real	0	0
CASSWSGRSSSLNEQFF	0	0	0	0	0	0	71	0	36_3;63_12;63_19;30_42;54_43;68_64;7_78	25	23	86	2.62537e-26	1548	99.8875	648	4	574	0.013986	Real	0	0
CASSQVAVSFSGANVLTF	0	0	0	0	194	0	0	0	59_21;15_22;36_29;6_97	28	23	86	7.74664e-53	800	174.372	407	4	578	0.013986	Real	0	0
CSARPLPSGGPYEQYF	0	0	0	0	0	89	0	0	42_10;2_36;61_55;56_65;41_71;30_82	26	23	86	1.78319e-32	1335	121.896	569	4	584	0.013986	Real	0	0
CASSSRDRVLWQSYEKLFF	0	0	0	0	0	0	0	206	52_12;23_14;85_30;53_64	28	23	86	1.39241e-50	854	161.821	446	4	604	0.013986	Real	0	0
CATSEAQGGTDTQYF	0	0	0	0	305	0	0	0	8_32;9_34	30	23	86	1.04653e-83	414	274.123	225	4	606	0.013986	Real	0	0
CASSEILRGHYEQYF	0	0	0	0	0	0	127	0	44_29;47_36;20_49;6_94	28	23	86	3.14015e-47	924	177.687	396	4	612	0.013986	Real	0	0
CASSSRVLNYGYTF	0	0	0	0	0	127	0	0	47_8;4_22;9_52;52_69	28	23	86	1.85525e-46	940	173.44	410	4	623	0.013986	Real	0	0
CASSPGHSTDTQYF	0	0	0	0	0	14	0	0	15_12	31	23	10	2.29724e-06	3465	24.3803	1156	4	625	0.013986	Real	0	0
CASSDGTSGLPQETQYF	0	0	0	0	0	0	0	125	4_2;23_34;23_46;70_48;23_57;32_85	26	23	86	2.31483e-30	1400	98.85	653	4	636	0.013986	Real	0	0
CSARWTGRTEAFF	0	0	0	0	0	0	96	0	59_1;9_42;41_73;25_85;6_88	27	23	86	1.24854e-35	1231	134.594	524	4	651	0.013986	Real	0	0
CASSPLEFGNIQYF	0	0	0	0	168	0	0	0	62_5;29_8;58_11;28_30	28	23	86	8.52685e-46	953	152.418	476	4	655	0.013986	Real	0	0
CASSQPGDRSGTSVSYEQYF	0	0	0	0	0	0	145	0	52_62;28_63;5_92	29	23	86	5.61144e-54	783	203.254	341	4	662	0.013986	Real	0	0
CASSQVSVSYEQYF	0	0	0	0	103	0	0	0	47_36;63_40;62_52;30_69;5_92;6_94	26	23	86	1.13627e-27	1489	93.4064	672	4	679	0.013986	Real	0	0
CSEVGRGETQYF	0	0	0	0	102	0	0	0	30_8;17_19;22_47;54_52;26_63;56_98	26	23	86	1.11372e-27	1488	92.5081	676	4	680	0.013986	Real	0	0
CASSYSPNSYEQYF	0	0	0	0	0	0	0	113	52_37;23_46;52_62;27_65;1_77;19_85	26	23	86	1.68056e-27	1496	89.4334	690	4	694	0.013986	Real	0	0
CASSLGVHEQFF	0	0	0	0	196	0	0	0	54_43;7_78;8_94	29	23	86	2.05382e-53	792	176.169	401	4	696	0.013986	Real	0	0
CASSQVNAESGYTF	0	0	0	0	0	0	0	139	44_11;25_13;41_43;74_77;39_86	27	23	86	4.19811e-34	1279	109.971	608	4	705	0.013986	Real	0	0
CSTGQGDYEQYF	0	0	0	0	153	0	0	0	42_10;53_29;2_36;61_55	28	23	86	1.52741e-41	1057	138.702	512	4	712	0.013986	Real	0	0
CSARDRNNYGYTF	0	0	0	0	0	0	171	0	80_5;45_65	30	23	86	9.78774e-64	622	240.331	282	4	714	0.013986	Real	0	0
CASADVPDGTTYQYQETQYF	0	0	0	0	0	0	83	0	70_48;25_82;32_85;56_98;66_99	27	23	86	8.89046e-31	1385	116.547	585	4	743	0.013986	Real	0	0
CSARDALRTGYNEQFF	0	0	0	0	182	0	0	0	47_17;62_45;25_75	29	23	86	1.06656e-49	876	163.59	441	4	749	0.013986	Real	0	0
CAWRTSGPYNEQFF	0	0	0	0	0	0	159	0	17_20;21_68	30	23	86	3.13342e-59	682	223.197	302	4	752	0.013986	Real	0	0
CASSRGPTGGGEQFF	0	0	0	0	224	0	0	0	60_29;8_94	30	23	86	2.66757e-61	655	201.327	345	4	761	0.013986	Real	0	0
CASSPRVGQVTQLSGNTIYF	0	0	0	0	0	0	0	201	3_8;64_58;25_89	29	23	86	1.56029e-49	878	157.896	459	4	762	0.013986	Real	0	0
CASSLARNEQFF	0	0	0	0	0	0	0	99	36_3;6_12;30_42;19_61;25_83;8_94	26	23	86	4.51259e-24	1643	78.4479	736	4	788	0.013986	Real	0	0
CASSPNSGPHNEQFF	0	0	0	0	0	0	98	0	63_19;68_53;12_86;27_100	28	23	86	2.23423e-36	1207	137.371	515	4	791	0.013986	Real	0	0
CASKGAGGDTYEQYF	0	0	0	0	0	0	97	0	16_17;23_34;20_49;6_94	28	23	86	5.28187e-36	1217	135.982	519	4	797	0.013986	Real	0	0
CASTDRYQGYTF	0	0	0	0	0	153	0	0	25_13;9_52	30	23	86	4.75578e-56	740	209.49	330	4	798	0.013986	Real	0	0
CASSSLAGPYNEQFF	0	0	0	0	0	0	119	0	37_43;7_78;8_94	29	23	86	3.11441e-44	994	166.526	433	4	809	0.013986	Real	0	0
CASSRDRVSQYSSYNEQFF	0	0	0	0	0	195	0	0	74_10	31	23	86	1.44122e-71	526	263.754	241	4	813	0.013986	Real	0	0
CASRGRGETQYF	0	0	0	0	0	0	0	90	30_8;8_32;56_36;54_52;41_85;66_99	26	23	86	6.06992e-22	1734	71.3862	766	4	850	0.013986	Real	0	0
CSARAPGGNGNQPQHF	0	0	0	0	0	0	0	82	11_21;15_49;56_55;37_61;57_65;35_67	26	23	86	7.75625e-20	1839	65.1094	794	4	901	0.013986	Real	0	0
CSATTGGFTDTQYF	0	0	0	0	0	113	0	0	62_13;7_99	30	23	86	2.66619e-41	1065	154.417	470	4	1045	0.013986	Real	0	0
CASSPTGNNQPQHF	0	0	0	0	223	0	0	0	64_12;55_37;3_49;26_84;55_91	27	23	86	5.0611e-61	660	200.429	346	4	379	0.014985	Real	0	0
CASSLLGAEAFF	0	0	0	0	0	14	0	0	49_34;62_61	30	23	10	4.56392e-07	3251	27.0893	1099	4	407	0.014985	Real	0	0
CASSGQGGNEQFF	0	0	0	0	338	0	0	0	24_84;12_86;27_100	29	23	86	8.2342e-93	360	303.787	193	4	443	0.014985	Real	0	0
CSAISGTGNYGYTF	0	0	0	0	146	0	0	0	62_1;61_4;6_34;24_45;45_65;13_97	26	23	86	1.62542e-39	1114	132.31	531	4	483	0.014985	Real	0	0
CASTHGTPPGELFF	0	0	0	0	0	155	0	0	54_39;77_52;78_91;24_97	28	23	86	8.68693e-57	726	212.27	322	4	511	0.014985	Real	0	0
CSARSGFRYVTEAFF	0	0	0	0	168	0	0	0	47_20;38_25;9_42;41_73;2_92	27	23	86	8.52685e-46	953	152.418	476	4	528	0.014985	Real	0	0
CSAYRRQSYGYTF	0	0	0	0	0	0	0	176	61_4;6_24;28_29;45_65;13_97	27	23	86	3.69875e-43	1020	139.451	510	4	573	0.014985	Real	0	0
CASSPGGVETQYF	0	0	0	0	150	0	0	0	1_13;13_37;23_46;3_81;35_85	27	23	86	1.11917e-40	1079	135.962	520	4	593	0.014985	Real	0	0
CASSDQGAHEKLFF	0	0	0	0	0	134	0	0	52_12;11_29;85_30;53_64	28	23	86	4.8714e-49	889	183.13	380	4	595	0.014985	Real	0	0
CSARGSRGTSSGNEQFF	0	0	0	0	0	0	126	0	39_7;62_45;49_49;25_75	28	23	86	7.44046e-47	930	176.269	399	4	615	0.014985	Real	0	0
CASSLVPGTYGYTF	0	0	0	0	0	0	0	200	47_8;4_22;6_24;52_69	28	23	86	2.82414e-49	885	157.111	461	4	620	0.014985	Real	0	0
CASRGQLGPEGNQPQHF	0	0	0	0	178	0	0	0	64_12;55_37;70_61;55_91	28	23	86	1.37832e-48	898	161.574	448	4	621	0.014985	Real	0	0
CATSGVGTSGIDEQFF	0	0	0	0	0	0	206	0	33_91;42_95	30	23	86	6.89681e-77	484	285.454	217	4	630	0.014985	Real	0	0
CASSEEGGPDTQYF	0	0	0	0	0	0	0	196	65_11;19_71;42_75;10_94	28	23	86	3.14188e-48	904	153.971	472	4	633	0.014985	Real	0	0
CSARDFPRGGSLGNEQFF	0	0	0	0	0	0	122	0	51_39;62_45;49_49;25_75	28	23	86	2.34384e-45	965	170.691	417	4	635	0.014985	Real	0	0
CSARTGNSPLHF	0	0	0	0	212	0	0	0	65_64;63_74;27_76	29	23	86	5.95686e-58	701	190.545	363	4	639	0.014985	Real	0	0
CASSLIRARATQYF	0	0	0	0	137	0	0	0	65_11;31_14;18_48;42_67;10_94	27	23	86	2.74793e-37	1181	124.098	561	4	646	0.014985	Real	0	0
CASSDRTSGEYSYEQYF	0	0	0	0	0	0	0	115	45_10;41_15;52_62;28_63;5_92;21_100	26	23	86	4.82164e-28	1478	91.0028	681	4	678	0.014985	Real	0	0
CASSLEGDQGLNEQFF	0	0	0	0	0	0	0	114	36_3;63_19;51_62;7_78;8_94;46_97	26	23	86	8.97448e-28	1485	90.2181	685	4	683	0.014985	Real	0	0
CASRDSTEAFF	0	0	0	0	0	91	0	0	35_9;35_24;12_32;31_33;3_78	27	23	86	3.28639e-33	1305	124.606	559	4	697	0.014985	Real	0	0
CSTPSTDWTNNEQFF	0	0	0	0	126	0	0	0	39_7;24_29;45_61;66_90;33_91	27	23	86	3.1729e-34	1274	114.074	594	4	699	0.014985	Real	0	0
CASSQSWDSEQYF	0	0	0	0	0	0	0	173	52_37;64_50;30_69;5_92	28	23	86	2.56078e-42	1041	137.056	516	4	706	0.014985	Real	0	0
CASSQDPPGQGFYEQYF	0	0	0	0	191	0	0	0	47_36;30_69;6_94	29	23	86	5.7377e-52	822	171.676	415	4	713	0.014985	Real	0	0
CASSSRGREVAYNEQFF	0	0	0	0	327	0	0	0	68_53	31	23	86	1.12176e-89	377	293.898	205	4	717	0.014985	Real	0	0
CASRDRGRPLHF	0	0	0	0	0	166	0	0	21_69;8_94	30	23	86	7.528e-61	663	227.576	294	4	737	0.014985	Real	0	0
CASSTTLQSTYEQYF	0	0	0	0	0	0	128	0	69_24;63_40;20_49	29	23	86	1.32517e-47	915	179.105	391	4	745	0.014985	Real	0	0
CATSRLPARGNGYTF	0	0	0	0	0	0	103	0	80_5;24_45;45_65;39_79	28	23	86	3.02131e-38	1149	144.312	497	4	747	0.014985	Real	0	0
CSASAQEETQYF	0	0	0	0	0	0	102	0	72_30;56_36;3_81;15_92	28	23	86	7.14601e-38	1162	142.924	502	4	760	0.014985	Real	0	0
CASSVAGTSGQPQHF	0	0	0	0	293	0	0	0	55_91	31	23	86	2.45609e-80	448	263.337	242	4	771	0.014985	Real	0	0
CASSEAVGGKNIQYF	0	0	0	0	0	0	80	0	62_5;58_11;10_19;28_30;20_64	27	23	86	1.16789e-29	1423	112.382	601	4	774	0.014985	Real	0	0
CASSLDHSTDTQYF	0	0	0	0	0	0	0	61	77_10;31_14;7_21;46_40;53_46;1_53;35_72;38_75	24	23	86	8.04847e-15	2164	48.6337	877	4	787	0.014985	Real	0	0
CASSTRLAGGRETQYF	0	0	0	0	86	0	0	0	31_3;72_30;49_52;26_55;42_75;3_81	26	23	86	2.97299e-23	1681	78.1359	737	4	803	0.014985	Real	0	0
CSAREVGGAYEQYF	0	0	0	0	0	0	96	0	42_10;43_16;2_36;62_48	28	23	86	1.24854e-35	1231	134.594	524	4	806	0.014985	Real	0	0
CASSPLMSQETQYF	0	0	0	0	0	0	47	0	65_11;21_13;13_37;23_46;70_48;47_55;32_85	25	23	86	2.08637e-17	1976	66.5675	786	4	812	0.014985	Real	0	0
CASSQDRLQETQYF	0	0	0	0	0	0	72	0	4_2;17_19;23_46;47_55;32_85	27	23	86	1.11446e-26	1532	101.276	643	4	854	0.014985	Real	0	0
CASTMGGVAGGYTF	0	0	0	0	0	0	0	140	44_11;41_43;9_52;39_86	28	23	86	2.33775e-34	1267	110.767	606	4	862	0.014985	Real	0	0
CASSYSSGSQHF	0	0	0	0	0	0	0	138	24_84;18_93;43_94;24_97	28	23	86	7.55598e-34	1286	109.176	612	4	869	0.014985	Real	0	0
CASSYAGSTDTQYF	0	0	0	0	0	0	34	0	58_4;77_10;7_21;8_33;46_40;53_46;24_56;38_75	24	23	86	1.26244e-12	2359	48.5149	878	4	872	0.014985	Real	0	0
CASSFNSLPVQETQYF	0	0	0	0	76	0	0	0	4_2;23_46;47_55;10_78;32_85;28_96	26	23	86	1.87523e-20	1807	69.1537	776	4	874	0.014985	Real	0	0
CSARARGTSSYEQYF	0	0	0	0	151	0	0	0	2_36;56_65;30_82	29	23	86	5.75393e-41	1072	136.875	517	4	876	0.014985	Real	0	0
CASSLVARTYEQYF	0	0	0	18	0	0	0	107	47_36;62_52	30	23	10	7.65148e-20	1838	6.111	2308	5	881	0.014985	Real	0	0
CASSSGLEEKNIQYF	0	0	0	0	0	0	83	0	62_5;20_64;2_84;28_96	28	23	86	8.89046e-31	1385	116.547	585	4	904	0.014985	Real	0	0
CSASEDRDQPQHF	0	0	0	0	0	98	0	0	27_35;15_49;69_61	29	23	86	8.801e-36	1224	134.092	526	4	975	0.014985	Real	0	0
CSAREDSYNEKLFF	0	0	0	0	0	0	59	0	13_45;28_50;7_68;51_70;11_98	27	23	86	7.54577e-22	1740	83.2281	716	4	1002	0.014985	Real	0	0
CASSRGGANTGELFF	0	0	0	0	0	0	0	23	1_51	31	23	10	4.20832e-09	2813	30.5908	1039	4	357	0.015984	Real	0	0
CASSFGGPPQDTQYF	0	0	0	0	0	176	0	0	8_33;18_48;47_55;19_71	28	23	86	1.521e-64	613	241.516	281	4	447	0.015984	Real	0	0
CASSQERTGLWDYGYTF	0	0	0	0	0	0	127	0	44_11;25_13;80_17;4_22;6_24	27	23	86	3.14015e-47	924	177.687	396	4	486	0.015984	Real	0	0
CASSFRTSRLASSNYGYTF	0	0	0	0	0	129	0	0	4_22;6_24;6_34;6_61;22_67	27	23	86	3.39759e-47	925	176.208	400	4	489	0.015984	Real	0	0
CASSVAANTEAFF	0	0	0	0	0	0	121	0	61_10;55_11;12_32;31_56;3_78	27	23	86	5.55188e-45	976	169.303	422	4	519	0.015984	Real	0	0
CASSFLTSAADTQYF	0	0	0	0	0	149	0	0	37_14;8_33;19_71;42_75	28	23	86	1.42466e-54	770	203.933	340	4	533	0.015984	Real	0	0
CASTIKWTGGLEKLFF	0	0	0	0	0	274	0	0	11_29;85_30	30	23	86	8.28168e-101	317	370.825	130	4	535	0.015984	Real	0	0
CASSIGVSGETQYF	0	0	0	0	0	0	0	117	30_8;54_52;47_55;26_63;35_85;28_96;42_100	25	23	86	1.41518e-28	1461	92.5722	675	4	545	0.015984	Real	0	0
CASSYTGSGNTIYF	0	0	0	0	202	0	0	0	18_19;40_40;64_58;18_81	28	23	86	3.9534e-55	758	181.559	384	4	548	0.015984	Real	0	0
CSARLTSGYEQYF	0	0	0	0	260	0	0	0	2_36;62_48;30_82	29	23	86	3.04217e-71	530	233.678	288	4	551	0.015984	Real	0	0
CASSLAPGRDTEAFF	0	0	0	0	0	143	0	0	66_31;73_35;14_75;56_88	28	23	86	2.3327e-52	815	195.605	355	4	560	0.015984	Real	0	0
CSARIDSNQPQHF	0	0	0	0	188	0	0	0	66_48;15_49;56_55;35_67	28	23	86	4.3084e-51	842	168.981	423	4	592	0.015984	Real	0	0
CASSVDEAGGYEQFF	0	0	0	0	0	167	0	0	60_29;35_62;12_86	29	23	86	3.21582e-61	657	228.969	292	4	597	0.015984	Real	0	0
CASSPPGGYEQYF	0	0	0	0	147	0	0	0	69_24;20_49;23_51;18_93;21_100	27	23	86	8.30786e-40	1104	133.223	527	4	603	0.015984	Real	0	0
CSAIAGVPNEKLFF	0	0	0	0	0	0	0	250	28_50;7_68;11_98	29	23	86	8.96373e-62	651	196.363	353	4	617	0.015984	Real	0	0
CASSPGGPTDTQYF	0	0	0	0	0	0	81	0	25_5;36_7;37_14;44_32;8_33;10_94	26	23	86	4.95038e-30	1408	113.77	596	4	618	0.015984	Real	0	0
CASGRYRGLTGNTIYF	0	0	0	0	178	0	0	0	18_19;40_40;18_81;25_89	28	23	86	1.37832e-48	898	161.574	448	4	621	0.015984	Real	0	0
CASSLAGGADTQYF	0	0	0	0	22	0	0	0	8_33	31	23	10	1.52104e-06	3417	22.4514	1208	4	627	0.015984	Real	0	0
CASTTYQETQYF	0	0	0	0	0	125	0	0	25_82;32_85;56_98;66_99	28	23	86	1.01281e-45	955	170.678	418	4	632	0.015984	Real	0	0
CSASTGAGDQPQHF	0	0	0	0	110	0	0	0	11_21;27_35;8_40;46_60;37_61;35_67	26	23	86	1.07409e-29	1421	99.6945	649	4	641	0.015984	Real	0	0
CASSPRQGSPLHF	0	0	0	0	0	281	0	0	21_69	31	23	86	2.11332e-103	297	380.314	124	4	650	0.015984	Real	0	0
CASSTFSGVTYNEQFF	0	0	0	0	0	0	0	121	8_4;17_20;37_43;44_44;68_64;33_91	26	23	86	1.28753e-29	1425	95.7111	665	4	652	0.015984	Real	0	0
CASSYSSSGINIQYF	0	0	0	0	108	0	0	0	62_5;29_8;58_11;28_30;70_48;43_94	26	23	86	4.04123e-29	1439	97.8979	657	4	656	0.015984	Real	0	0
CASSQDPGGGHHNEQFF	0	0	0	0	0	270	0	0	19_61	31	23	86	2.51065e-99	322	365.403	135	4	661	0.015984	Real	0	0
CASSPRSLGPQETQYF	0	0	0	0	0	0	0	184	4_2;23_46;47_55;32_85	28	23	86	2.76046e-45	969	144.553	496	4	663	0.015984	Real	0	0
CSARDLAGGGEQFF	0	0	0	0	371	0	0	0	27_35	31	23	86	7.11268e-102	309	333.454	162	4	668	0.015984	Real	0	0
CASSLELQETQYF	0	0	0	0	0	145	0	0	4_2;18_48;10_78	29	23	86	4.26472e-53	796	198.38	350	4	673	0.015984	Real	0	0
CASSYSTAGGAFF	0	0	0	0	125	0	0	0	76_17;26_82;56_88;43_94;44_98	27	23	86	6.04502e-34	1284	113.169	598	4	702	0.015984	Real	0	0
CASSDRARYVVQPQHF	0	0	0	0	0	134	0	0	64_12;3_49;55_91	29	23	86	4.8714e-49	889	183.13	380	4	726	0.015984	Real	0	0
CASSSDRGGGQPQHF	0	0	0	0	0	134	0	0	16_12;3_49;55_91	29	23	86	4.8714e-49	889	183.13	380	4	726	0.015984	Real	0	0
CASSLARLAGEETQYF	0	0	0	0	0	0	0	134	70_48;26_55;42_67;28_96;42_100	27	23	86	8.17024e-33	1319	105.996	624	4	730	0.015984	Real	0	0
CASSQDGTDTQYF	0	0	0	0	118	0	0	0	7_21;44_32;8_33;53_46;10_94	27	23	86	5.64141e-32	1349	106.881	621	4	740	0.015984	Real	0	0
CATSRRSAGNSPLHF	0	0	0	0	0	0	0	246	63_74;27_76	30	23	86	9.72331e-61	666	193.222	359	4	772	0.015984	Real	0	0
CASSVSGTSNTGELFF	0	0	0	0	0	0	153	0	62_22;31_55	30	23	86	5.59471e-57	722	214.644	318	4	784	0.015984	Real	0	0
CSARVWPLTWDTEAFF	0	0	0	0	0	0	77	0	59_1;47_20;41_73;25_85;2_92	27	23	86	1.53215e-28	1462	108.217	616	4	801	0.015984	Real	0	0
CATSSPGLGSLFF	0	0	0	0	0	118	0	0	61_4;66_17;38_25	29	23	86	3.84235e-43	1022	161.193	449	4	830	0.015984	Real	0	0
CSAPNPQTSGTYEQYF	0	0	0	0	0	0	115	0	16_17;56_65;30_82	29	23	86	9.79232e-43	1030	160.972	450	4	835	0.015984	Real	0	0
CATSDSGTGNTEAFF	0	0	0	0	0	74	0	0	67_3;47_20;9_42;47_65;3_78	27	23	86	5.65497e-27	1523	101.571	641	4	849	0.015984	Real	0	0
CASIMGQSSEGANVLTF	0	0	0	0	254	0	0	0	36_29	31	23	86	1.46021e-69	549	228.286	293	4	852	0.015984	Real	0	0
RSSRRRHTSSFDLIVKGTAFF	0	0	0	0	193	0	0	0	11_21;44_98	30	23	86	1.50778e-52	809	173.473	408	4	867	0.015984	Real	0	0
CASTSLPSRGYEQFF	0	0	0	0	0	0	128	0	54_43;44_66	30	23	86	1.32517e-47	915	179.105	391	4	905	0.015984	Real	0	0
CASSTHRGASYEQYF	0	0	0	0	0	0	0	81	45_10;41_15;21_39;64_50;28_63;6_94	26	23	86	1.45663e-19	1854	64.3248	797	4	913	0.015984	Real	0	0
CSVEGPTGGTEAFF	0	0	0	0	0	160	0	0	26_82	31	23	86	1.23785e-58	690	219.224	308	4	923	0.015984	Real	0	0
CASSQGFLAGVVNEQFF	0	0	0	0	0	0	98	0	68_53;35_62;68_64	29	23	86	2.23423e-36	1207	137.371	515	4	956	0.015984	Real	0	0
CASSLGFGELFF	0	0	0	0	11	0	0	0	3_43	31	23	10	5.88629e-05	3960	17.0636	1375	4	969	0.015984	Real	0	0
CASSVEQIPGELFF	0	0	0	0	109	0	0	0	22_27;31_55;21_88;24_97	28	23	86	2.08202e-29	1429	98.7962	654	4	973	0.015984	Real	0	0
CASSFGAGEGDTQYF	0	0	0	0	197	0	0	43	45_9;50_17;35_72	29	23	86	1.05854e-10	2578	105.79	626	3	1000	0.015984	Real	0	0
CSATDRVVKETQYF	0	0	0	0	0	0	0	88	17_19;5_43;4_70;3_81;65_83	27	23	86	1.9871e-21	1757	69.817	773	4	1039	0.015984	Real	0	0
CASSVSDQETQYF	0	0	0	0	0	0	75	0	4_2;13_37;23_46;47_55;3_81;25_82;32_85;28_96	24	23	86	8.51583e-28	1484	105.441	628	4	416	0.016983	Real	0	0
CASSTRGQNTEAFF	0	0	0	0	0	136	0	0	55_11;35_24;66_31;12_32;3_78	27	23	86	8.91414e-50	874	185.901	375	4	457	0.016983	Real	0	0
CASSIEAYTETQYF	0	0	0	0	189	0	0	0	64_11;23_46;70_48;28_96;42_100	27	23	86	2.19679e-51	835	169.879	419	4	458	0.016983	Real	0	0
CASSVAPPICRLPNVDTQYF	0	0	0	0	0	0	159	0	65_11;37_14;50_17;19_71	28	23	86	3.13342e-59	682	223.197	302	4	485	0.016983	Real	0	0
CASSLSGGYYEQYF	0	0	0	0	0	213	0	0	52_37;25_80;18_93	29	23	86	3.17042e-78	470	288.146	214	4	497	0.016983	Real	0	0
CASAAGGPYNEQFF	0	0	0	0	0	209	0	0	63_12;17_20;12_86	29	23	86	9.56926e-77	485	282.726	219	4	505	0.016983	Real	0	0
CASSQVNSNYGYTF	0	0	0	0	0	0	99	0	44_11;25_13;6_34;6_61;22_67;52_69	26	23	86	9.44986e-37	1197	138.759	511	4	510	0.016983	Real	0	0
CASSTSLYNEQFF	0	0	0	0	0	0	142	0	6_12;37_43;68_64;21_68	28	23	86	7.48564e-53	799	198.987	348	4	550	0.016983	Real	0	0
CASTPRGSGGSADTQYF	0	0	0	0	0	0	0	673	25_29	31	23	86	8.28357e-168	108	528.793	72	4	564	0.016983	Real	0	0
CASSVERGPTHYGYTF	0	0	0	0	0	0	90	0	47_8;80_17;4_22;6_24;52_69;13_97	26	23	86	2.17326e-33	1299	126.264	552	4	568	0.016983	Real	0	0
CASSETVGKENQPQHF	0	0	0	0	251	0	0	0	64_12;70_61;55_91	29	23	86	1.02085e-68	559	225.59	298	4	570	0.016983	Real	0	0
CASSLGLGTGLDGYTF	0	0	0	0	0	139	0	0	54_7;12_8;9_52;74_71	28	23	86	6.97502e-51	846	190.058	366	4	579	0.016983	Real	0	0
CASSANSGIYYNEQFF	0	0	0	0	0	0	0	167	6_12;17_20;37_43;44_44;68_64	27	23	86	4.867e-41	1069	132.27	532	4	594	0.016983	Real	0	0
CATRGGAQDTEAFF	0	0	0	0	0	162	0	0	38_25;41_73;25_85	29	23	86	2.25981e-59	679	222.007	304	4	610	0.016983	Real	0	0
CASSLWTGGTSTDTQYF	0	0	0	0	0	0	0	102	44_32;5_36;46_40;53_46;1_53;24_56;48_64	25	23	86	7.20604e-25	1609	80.8019	726	4	616	0.016983	Real	0	0
CSAIRPQGRADTQYF	0	0	0	0	0	156	0	0	36_7;8_32;38_75	29	23	86	3.71246e-57	717	213.66	319	4	631	0.016983	Real	0	0
CATSDPTGGAYEQYF	0	0	0	0	0	0	0	122	41_15;53_29;62_48;61_55;41_71;41_85	26	23	86	7.13382e-30	1418	96.4958	662	4	647	0.016983	Real	0	0
CAISDQRSTDTQYF	0	0	0	0	0	0	148	0	8_32;9_34;13_41	29	23	86	4.2047e-55	760	207.523	334	4	654	0.016983	Real	0	0
CASSYVRNGETQYF	0	0	0	0	0	0	116	0	31_3;30_8;54_52;26_55	28	23	86	4.13576e-43	1023	162.361	445	4	664	0.016983	Real	0	0
CASSSRLTFTDTQYF	0	0	0	0	0	0	0	117	58_4;21_13;7_21;8_33;35_72;10_94	26	23	86	1.41518e-28	1461	92.5722	675	4	665	0.016983	Real	0	0
CASSLGVSETQYF	0	0	0	0	0	0	143	0	1_13;18_48;32_85	29	23	86	3.15645e-53	794	200.409	347	4	670	0.016983	Real	0	0
CASSLARAAALTPRDGYTF	0	0	0	0	0	115	0	0	47_8;41_43;74_71;39_88	28	23	86	4.8918e-42	1044	157.128	460	4	684	0.016983	Real	0	0
CSAFYGGSYSAEAFF	0	0	0	0	159	0	0	0	9_42;41_73;6_88;2_92	28	23	86	2.95003e-43	1015	144.185	498	4	688	0.016983	Real	0	0
CSARDISNTGELFF	0	744	0	88	52	703	0	57	3_4;66_17;31_35;73_70;21_88	17	23	86	2.0693e-05	3774	16.4629	1409	4	695	0.016983	Real	0	0
CATSTAGWDGYTF	0	0	0	0	0	0	111	0	61_4;12_39;45_65;13_97	28	23	86	3.07527e-41	1067	155.419	466	4	698	0.016983	Real	0	0
CASSSDRDSPLHF	0	0	0	0	0	231	0	0	21_69	31	23	86	6.92365e-85	406	312.541	183	4	722	0.016983	Real	0	0
CASSSGTSGRITNIQYF	0	0	0	0	0	0	131	0	23_51;42_75;28_96	29	23	86	9.95608e-49	894	183.361	378	4	728	0.016983	Real	0	0
CASSYSPEYEQYF	0	0	0	0	0	0	131	0	41_15;28_63;1_77	29	23	86	9.95608e-49	894	183.361	378	4	728	0.016983	Real	0	0
CASSQDPFTGELFF	0	0	0	0	0	0	0	207	62_22;54_39;1_51	29	23	86	7.30345e-51	847	162.606	443	4	735	0.016983	Real	0	0
CSARVGLAGATSTDTQYF	0	0	0	0	113	0	0	0	61_11;62_13;9_34;13_41;1_53	27	23	86	1.48643e-30	1392	102.389	639	4	779	0.016983	Real	0	0
CATGQGSPYNEQFF	0	0	0	0	0	81	0	0	30_9;17_20;69_37;69_61;66_90	27	23	86	1.5379e-29	1427	111.056	604	4	780	0.016983	Real	0	0
CASRRNQHF	0	0	0	0	0	156	0	0	16_12;19_71	30	23	86	3.71246e-57	717	213.66	319	4	781	0.016983	Real	0	0
CATSRGQGPGETQYF	0	0	0	0	0	99	0	0	62_13;17_19;49_52;30_100	28	23	86	3.77482e-36	1214	135.447	521	4	795	0.016983	Real	0	0
CASSLGQGITDTQYF	0	0	0	0	169	0	0	0	26_27;8_33;38_75	29	23	86	4.47216e-46	947	153.333	473	4	804	0.016983	Real	0	0
CAINEGDLNYGYTF	0	0	0	0	108	0	0	0	62_1;25_13;6_34;24_45;13_97	27	23	86	4.04123e-29	1439	97.8979	657	4	811	0.016983	Real	0	0
CASSLTWDTEAFF	0	0	0	0	0	33	190	0	49_34;48_45;56_88	29	23	86	2.33178e-12	2384	154.621	469	3	814	0.016983	Real	0	0
CASSLLISTSGTSSSYNEQFF	0	0	0	0	0	0	190	0	74_10	31	23	86	7.12698e-71	533	263.237	243	4	818	0.016983	Real	0	0
CASSWDTGINEQFF	0	0	0	0	0	149	0	0	8_4;8_94	30	23	86	1.42466e-54	770	203.933	340	4	819	0.016983	Real	0	0
CSASAEVAGEGWDTGELFF	0	0	0	0	0	0	145	0	73_70;24_97	30	23	86	5.61144e-54	783	203.254	341	4	823	0.016983	Real	0	0
CASSLTPGRIVYEQYF	0	0	0	0	0	0	58	0	47_36;23_51;62_52;19_85;18_93;6_94	26	23	86	1.77247e-21	1750	81.8398	721	4	831	0.016983	Real	0	0
CASSITGLGSGNTEAFF	0	0	0	0	0	0	143	0	61_10;12_32	30	23	86	3.15645e-53	794	200.409	347	4	832	0.016983	Real	0	0
CASSLERTSSSYNEQFF	0	0	0	0	0	144	0	0	74_10;63_19	30	23	86	9.97437e-53	804	196.993	352	4	841	0.016983	Real	0	0
CASSQNLGDTQYF	0	0	0	0	156	0	0	0	45_9;65_11;35_72	29	23	86	2.11057e-42	1037	141.443	505	4	863	0.016983	Real	0	0
CAISEKDRGDEKLFF	0	0	0	0	0	0	86	0	13_45;28_50;51_70;11_98	28	23	86	6.75941e-32	1351	120.711	572	4	878	0.016983	Real	0	0
CASSLGGTQETQYF	0	0	0	0	0	0	0	107	4_2;13_37;23_46;47_55;10_78	27	23	86	3.68884e-26	1557	84.7252	710	4	884	0.016983	Real	0	0
CASSQDITGGAEAFF	0	0	0	0	0	0	65	0	1_16;42_20;35_24;31_56;62_61	27	23	86	4.46858e-24	1642	91.5579	680	4	918	0.016983	Real	0	0
CASSPQGRNQPQHF	0	0	0	0	0	128	0	0	64_12;42_56	30	23	86	7.93963e-47	931	174.824	405	4	927	0.016983	Real	0	0
CSAAELATNTGELFF	0	0	0	0	140	0	0	0	66_17;31_35;73_70	29	23	86	4.0512e-38	1155	126.835	551	4	950	0.016983	Real	0	0
CATSDGQGVTEAFF	0	0	0	0	0	0	49	0	47_20;38_25;55_61;41_64;25_85;6_88	26	23	86	3.80711e-18	1930	69.3445	774	4	951	0.016983	Real	0	0
CASSPAINYEQYF	0	0	0	0	0	114	0	0	47_36;25_80	30	23	86	1.14208e-41	1054	155.773	464	4	1031	0.016983	Real	0	0
CASSYPPGRKDTEAFF	0	0	0	0	0	0	71	0	1_16;42_20;21_40;42_43	28	23	86	2.62537e-26	1548	99.8875	648	4	1040	0.016983	Real	0	0
CASRSAYGRTNEKLFF	0	0	0	0	0	0	0	214	11_29	31	23	86	9.51077e-53	802	168.101	424	4	1058	0.016983	Real	0	0
CATSSGVKDEQFF	0	0	0	0	0	0	0	83	24_29;62_45;45_61;66_90;33_91	27	23	86	4.1552e-20	1826	65.894	790	4	1095	0.016983	Real	0	0
CSARDPSGRGNEQFF	0	0	0	0	169	0	0	0	51_39	31	23	86	4.47216e-46	947	153.333	473	4	1195	0.016983	Real	0	0
CASSLCQCGDRGVAGAFF	0	0	0	0	0	0	0	1609	73_35;44_98	30	23	86	0	1	1266.61	14	4	382	0.017982	Real	0	0
CSTGTSIKNEQFF	0	0	0	0	175	0	0	0	24_29;69_37;45_42;62_45;68_53;45_61	26	23	86	9.42951e-48	914	158.826	455	4	389	0.017982	Real	0	0
CASSLRTGNQPQHF	0	0	0	0	0	0	0	344	3_49;70_61;55_91	29	23	86	2.88899e-85	403	270.181	230	4	479	0.017982	Real	0	0
CASKGTRGETQYF	0	0	0	0	0	0	117	0	31_3;30_8;64_11;54_52;26_63	27	23	86	1.7466e-43	1011	163.749	440	4	538	0.017982	Real	0	0
CAWSGGPTNYGYTF	0	0	0	0	0	0	93	0	61_4;25_13;28_29;12_39;22_67;13_97	26	23	86	1.64806e-34	1263	130.429	539	4	546	0.017982	Real	0	0
CASTPGDYTEAFF	0	0	0	0	0	261	0	0	59_1;9_42	30	23	86	5.40966e-96	347	353.203	148	4	555	0.017982	Real	0	0
CSASFPPDFHYEQYF	0	0	0	0	0	182	0	0	62_48;61_55;41_71	29	23	86	9.21963e-67	586	246.138	271	4	571	0.017982	Real	0	0
CASTPGTSGYEQYF	0	0	0	0	0	0	235	0	47_36;56_65	30	23	86	8.53338e-88	391	325.729	172	4	581	0.017982	Real	0	0
CSARGASLPETQYF	0	0	0	0	0	0	108	0	56_36;49_52;4_70;65_83;15_92	27	23	86	4.07637e-40	1094	151.254	479	4	585	0.017982	Real	0	0
CASSPGQGSYEQYF	0	0	0	0	18	0	0	0	28_63	31	23	10	7.31148e-08	3060	15.2682	1463	4	587	0.017982	Real	0	0
CASSPPFRSLAKNIQYF	0	0	0	0	0	0	0	164	62_5;29_8;21_13;10_19;28_30	27	23	86	2.9821e-40	1090	129.878	541	4	602	0.017982	Real	0	0
CSVGPHLRVGETQYF	0	0	0	0	182	0	0	0	17_19;45_52;41_85;56_98	28	23	86	1.06656e-49	876	163.59	441	4	609	0.017982	Real	0	0
CSVGAGDYEQYF	0	0	0	0	0	0	12	0	61_55	31	23	10	1.80442e-06	3435	24.9749	1145	4	611	0.017982	Real	0	0
CASSLGASGITDTQYF	0	0	0	0	0	0	123	0	58_4;31_14;26_27;28_96	28	23	86	9.89437e-46	954	172.079	413	4	629	0.017982	Real	0	0
CSASLASGTYEQYF	0	0	0	0	174	0	0	0	2_36;62_48;61_55;56_65	28	23	86	1.79161e-47	919	157.91	458	4	634	0.017982	Real	0	0
CASSGEGAYNEQFF	0	0	0	0	0	0	0	125	8_4;6_12;17_20;37_43;68_53;21_68	26	23	86	2.31483e-30	1400	98.85	653	4	636	0.017982	Real	0	0
CASSQETQYF	0	0	0	0	0	83	27	17	4_2;13_37;23_46;47_55;32_85	26	23	86	0.000105044	4054	55.5893	840	2	638	0.017982	Real	0	0
CSAPTSSDTQYF	0	0	0	0	0	0	97	0	62_13;13_41;9_53;19_71;7_99	27	23	86	5.28187e-36	1217	135.982	519	4	642	0.017982	Real	0	0
CPSSHPGGNRGPATRDSPLHF	0	0	0	0	397	0	0	0	27_76	31	23	86	3.23573e-109	265	356.83	141	4	643	0.017982	Real	0	0
CAWSVQGWDTGELFF	0	0	0	0	0	0	258	0	3_4	31	23	86	1.88472e-96	340	357.676	140	4	674	0.017982	Real	0	0
CASSLNYNQYF	0	0	0	0	0	0	0	144	31_3;58_11;25_80;24_84;43_94	27	23	86	3.474e-35	1244	113.948	595	4	685	0.017982	Real	0	0
CASSLRDRSTPYTEAFF	0	0	0	0	0	183	0	0	66_31;48_45	30	23	86	3.93639e-67	582	247.493	268	4	691	0.017982	Real	0	0
CASSEQAPNYGYTF	0	0	0	0	126	0	0	0	54_7;44_11;25_13;6_34;52_69	27	23	86	3.1729e-34	1274	114.074	594	4	699	0.017982	Real	0	0
CASSFSVSYEQYF	0	0	0	0	0	89	0	0	21_39;63_40;28_63;5_92;6_94	27	23	86	1.78319e-32	1335	121.896	569	4	715	0.017982	Real	0	0
CASTPRGDGYTF	0	0	0	0	0	0	0	108	54_7;12_8;44_11;41_43;74_77;39_79	26	23	86	2.0543e-26	1543	85.5099	706	4	718	0.017982	Real	0	0
CASSSRSWDSPLHF	0	0	0	0	322	0	0	0	21_69	31	23	86	3.14302e-88	387	289.404	211	4	725	0.017982	Real	0	0
CATSSQDRGGPTRAGELFF	0	0	0	0	0	134	0	0	3_4;66_17;22_27	29	23	86	4.8714e-49	889	183.13	380	4	726	0.017982	Real	0	0
CSADLDAAGNEQFF	0	0	0	0	235	0	0	0	45_42;45_61	30	23	86	3.83304e-64	617	211.212	326	4	729	0.017982	Real	0	0
CSALQGGGETQYF	0	0	0	0	0	0	105	0	46_1;45_52;65_83;15_92	28	23	86	5.39933e-39	1128	147.089	488	4	733	0.017982	Real	0	0
CASSSHRVSSGITTDTQYF	0	0	0	0	0	0	84	0	7_21;8_33;53_46;1_53;35_72	27	23	86	3.76684e-31	1374	117.935	579	4	734	0.017982	Real	0	0
CASSVEWDGYTF	0	443	0	0	0	1171	0	0	47_8;44_11;25_13;6_24;41_43;9_52;74_71;74_77	20	23	86	3.88552e-132	183	3.58024	2823	5	778	0.017982	Real	0	0
CSARPAGGTRETQYF	0	0	0	0	0	99	0	0	46_1;17_19;5_43;65_83	28	23	86	3.77482e-36	1214	135.447	521	4	795	0.017982	Real	0	0
CASSYSIGVEPQHF	0	0	0	0	0	0	0	233	16_12;55_91	30	23	86	1.60659e-57	712	183.016	381	4	807	0.017982	Real	0	0
CASSSIRQGLYNEQFF	0	0	0	0	0	0	0	186	8_4;6_12;37_43	29	23	86	8.45189e-46	952	146.122	491	4	816	0.017982	Real	0	0
CASSPQGPYEQYF	0	0	0	0	16	0	0	0	13_50	31	23	10	1.74565e-05	3748	18.8595	1307	4	826	0.017982	Real	0	0
CSARVRKVTQYF	0	91	0	0	0	231	0	0	46_1;36_7;17_19;72_30;56_36;13_41;5_43;49_52;6_55;4_70;30_100	16	23	86	3.2663e-26	1555	3.41643	2873	5	827	0.017982	Real	0	0
CATSRAGGGPGTQYF	0	0	0	0	203	0	0	0	16_17;56_98	30	23	86	2.05539e-55	752	182.458	382	4	828	0.017982	Real	0	0
CASRLAGGGEQYF	0	0	0	0	0	0	92	0	41_15;62_52;24_84;19_85	28	23	86	3.89406e-34	1276	129.041	544	4	839	0.017982	Real	0	0
CASSLSRNSYEQYF	0	0	0	0	129	0	0	0	45_10;63_40;62_52;52_62	28	23	86	4.60723e-35	1246	116.807	584	4	848	0.017982	Real	0	0
CASSEAWGQQNEKLFF	0	0	0	0	0	0	86	0	11_29;85_30;13_45;53_64	28	23	86	6.75941e-32	1351	120.711	572	4	878	0.017982	Real	0	0
CASSHTDTQYF	0	0	0	0	0	37	0	31	37_14;44_32;46_40;1_53;35_72	26	23	86	7.76816e-08	3067	38.2636	950	3	882	0.017982	Real	0	0
CAISQGTSGDNEQFF	0	0	0	0	0	83	0	0	68_53;69_61;44_66;66_90	28	23	86	2.84015e-30	1401	113.766	597	4	925	0.017982	Real	0	0
CASSEGGGAGYEQYF	0	0	0	0	0	0	81	0	69_24;47_36;52_37;63_40	28	23	86	4.95038e-30	1408	113.77	596	4	930	0.017982	Real	0	0
CSVERAGWEQFF	0	0	0	0	113	0	0	0	45_61;44_66;66_90;33_91	28	23	86	1.48643e-30	1392	102.389	639	4	944	0.017982	Real	0	0
CATSRGVGATNEKLFF	0	0	0	0	0	0	0	154	18_33;28_50;11_98	29	23	86	7.91281e-38	1164	121.909	568	4	960	0.017982	Real	0	0
CASSPTGNEQFF	0	0	0	0	0	122	0	0	68_53;12_86	30	23	86	1.29126e-44	988	166.613	432	4	978	0.017982	Real	0	0
CASTPPAGVSYEQYF	0	0	0	0	136	0	0	0	16_17;13_50;28_63	29	23	86	5.20498e-37	1191	123.187	565	4	979	0.017982	Real	0	0
CAIRPGQGGETQYF	0	0	0	0	0	0	96	0	45_52;65_83;66_99	29	23	86	1.24854e-35	1231	134.594	524	4	980	0.017982	Real	0	0
CASSPQSGGGGTEAFF	0	0	0	0	0	0	95	0	48_45;64_50;62_61	29	23	86	2.95103e-35	1242	133.206	528	4	987	0.017982	Real	0	0
CASSFSPGMSAGYTF	0	0	0	0	124	0	0	0	6_24;9_52;74_77	29	23	86	1.15258e-33	1292	112.271	602	4	1060	0.017982	Real	0	0
CASSARGLTSTDTQYF	0	0	0	0	0	70	0	0	65_11;5_36;48_64;21_95	28	23	86	1.64755e-25	1586	96.1505	663	4	1072	0.017982	Real	0	0
CASSLDVNEKLFF	0	0	0	0	0	0	0	136	11_29;13_45;53_64	29	23	86	2.46783e-33	1300	107.586	619	4	1074	0.017982	Real	0	0
CASSQWDRPYNEQFF	0	0	0	0	0	0	0	83	6_12;45_42;68_64;21_68;27_100	27	23	86	4.1552e-20	1826	65.894	790	4	1095	0.017982	Real	0	0
CASSGLRDLQFF	0	0	0	0	0	0	0	82	76_17;60_29;23_34;35_62;43_94	27	23	86	7.75625e-20	1839	65.1094	794	4	1106	0.017982	Real	0	0
CASSLEGFETQYF	0	0	0	0	82	23	0	0	30_8;23_57;10_78;56_88	28	23	86	8.79207e-09	2874	53.5252	850	3	1110	0.017982	Real	0	0
CASRFTQETQYF	0	0	0	0	0	0	0	103	1_13;8_32;56_36;41_85	28	23	86	3.94755e-25	1599	81.5866	723	4	1121	0.017982	Real	0	0
CASSPQGGRPYEQYF	0	0	0	0	0	0	60	0	69_24;52_37;63_40;6_94	28	23	86	3.21155e-22	1721	84.6165	711	4	1208	0.017982	Real	0	0
CASSPRDWGTIYEGYEQYF	0	0	0	0	0	0	89	0	52_37;13_50	30	23	86	5.13324e-33	1312	124.876	558	4	1280	0.017982	Real	0	0
CASSPPSGGGKNIQYF	0	0	0	0	0	0	0	83	62_5;10_19;28_30;20_64	28	23	86	4.1552e-20	1826	65.894	790	4	1329	0.017982	Real	0	0
CASSIRSGDLGEQFF	0	0	0	0	128	0	0	0	35_62	31	23	86	8.75983e-35	1256	115.896	587	4	1487	0.017982	Real	0	0
CASSLFPGRGVRNTEAFF	0	0	0	0	0	132	0	0	61_10;62_23;66_31;73_35;42_43	27	23	86	2.66155e-48	902	180.36	388	4	476	0.018981	Real	0	0
CASSVVGAGWGNEQFF	0	0	0	0	0	0	181	0	68_53;67_71;27_100	29	23	86	1.7162e-67	576	250.741	263	4	561	0.018981	Real	0	0
CASSLPPSGVRAYEQFF	0	0	0	0	0	0	125	0	63_12;7_34;51_62;8_94	28	23	86	1.76288e-46	939	174.856	404	4	619	0.018981	Real	0	0
CASSQDWDYGYTF	0	0	0	0	0	0	151	0	80_17;6_24;74_77	29	23	86	3.14933e-56	736	211.795	325	4	637	0.018981	Real	0	0
CASSERYQETQYF	0	0	0	0	0	0	76	0	4_2;23_46;47_55;3_81;25_82;32_85	26	23	86	3.61243e-28	1473	106.829	622	4	657	0.018981	Real	0	0
CASSLAENYGYTF	0	0	0	0	0	0	93	0	47_8;44_11;25_13;52_69;74_77	27	23	86	1.64806e-34	1263	130.429	539	4	666	0.018981	Real	0	0
CSAPRASLTYEQYF	0	0	0	0	252	0	0	0	61_55;56_65	30	23	86	5.33463e-69	556	226.489	297	4	693	0.018981	Real	0	0
CASSLGGGPATNEKLFF	0	0	0	0	0	0	0	275	11_29;13_45	30	23	86	6.12493e-68	569	215.992	315	4	703	0.018981	Real	0	0
CASSDRVGRVFTDTQYF	0	0	0	0	0	0	0	136	37_14;7_21;8_33;24_56;10_94	27	23	86	2.46783e-33	1300	107.586	619	4	720	0.018981	Real	0	0
CASSIQGWEQFF	0	0	0	0	0	0	0	105	76_17;60_29;54_43;19_61;25_83;46_97	26	23	86	1.19885e-25	1579	83.1559	717	4	738	0.018981	Real	0	0
CSGASYNEQFF	0	0	0	0	0	9	0	0	61_3	31	23	10	1.14443e-05	3679	21.6713	1231	4	751	0.018981	Real	0	0
CASSFKLAGFTSTDTQYF	0	0	0	0	0	0	0	103	44_32;5_36;46_40;53_46;1_53;24_56	26	23	86	3.94755e-25	1599	81.5866	723	4	756	0.018981	Real	0	0
CASSLRLAGGNEQFF	0	0	0	0	0	0	126	0	36_3;63_19;67_71	29	23	86	7.44046e-47	930	176.269	399	4	759	0.018981	Real	0	0
CSVLTGGGETQYF	0	0	0	12	0	0	0	267	30_8;64_11;17_19;56_36;22_47;54_52;3_81;41_85;66_99	22	23	86	9.09482e-51	852	16.1786	1426	5	766	0.018981	Real	0	0
CASSIRATDTQYF	0	0	0	0	0	23	0	72	58_4;37_14;50_17;8_33;35_72	26	23	86	8.79207e-09	2875	44.8855	901	3	773	0.018981	Real	0	0
CSAERTGTYNEQFF	0	0	0	0	0	126	0	0	61_3;30_9;45_42	29	23	86	4.3349e-46	946	172.057	414	4	776	0.018981	Real	0	0
CSATGTQTQYF	0	0	0	0	140	0	0	0	62_13;56_65;41_85;66_99	28	23	86	4.0512e-38	1155	126.835	551	4	782	0.018981	Real	0	0
CASSEAGGLAKNIQYF	0	0	13	0	0	0	35	0	29_8;58_11	29	23	3	1.96452e-12	2373	6.14404	2302	5	799	0.018981	Real	0	0
CSADIFNRYGYTF	0	0	0	0	137	0	0	0	61_4;28_29;12_39;24_45	28	23	86	2.74793e-37	1181	124.098	561	4	800	0.018981	Real	0	0
CASSLSLAGGQETQYF	0	0	0	0	0	0	0	229	13_37;10_78	30	23	86	1.76383e-56	731	179.876	389	4	822	0.018981	Real	0	0
CASSFNPANYGYTF	0	0	0	0	131	0	0	0	25_13;4_22;6_34;52_69	28	23	86	1.2767e-35	1232	118.629	578	4	833	0.018981	Real	0	0
CSSRPPGGTDTQYF	0	0	0	0	0	94	0	0	8_32;9_53;38_75;7_99	28	23	86	2.59796e-34	1271	128.672	545	4	837	0.018981	Real	0	0
CASRPLAGGPFSTDTQYF	0	0	0	0	103	0	0	0	65_11;25_29;1_53;24_56;38_75	27	23	86	1.13627e-27	1489	93.4064	672	4	847	0.018981	Real	0	0
CSARATGNTEAFF	0	0	0	0	0	0	111	0	9_42;2_92;42_95	29	23	86	3.07527e-41	1067	155.419	466	4	858	0.018981	Real	0	0
CASSFMTDPNTGELFF	0	0	0	0	0	0	89	0	62_22;69_23;75_44;31_55	28	23	86	5.13324e-33	1312	124.876	558	4	860	0.018981	Real	0	0
CSASPVNEQFF	0	0	0	0	0	112	0	0	24_29;51_39;45_42	29	23	86	6.22377e-41	1073	153.062	474	4	865	0.018981	Real	0	0
CASSVAGYSGYTF	0	0	0	0	0	90	0	0	44_11;4_22;41_43;74_77	28	23	86	7.65567e-33	1316	123.251	564	4	866	0.018981	Real	0	0
CASSRQGSDTEAFF	0	0	0	0	0	0	0	134	49_34;31_56;14_75;56_88	28	23	86	8.17024e-33	1319	105.996	624	4	892	0.018981	Real	0	0
CASSLGRSQHNQPQHF	0	0	0	0	0	0	105	0	16_12;30_38;3_49	29	23	86	5.39933e-39	1128	147.089	488	4	895	0.018981	Real	0	0
CASSMGGWTEAFF	0	0	0	529	0	0	0	1226	55_11;1_16;42_20;66_31;12_32;49_34;21_40;42_43;31_56;14_75;3_78;26_82;56_88	14	23	86	1.7631e-32	1334	1.81795	3943	5	896	0.018981	Real	0	0
CATSRAPVGRYGYTF	0	269	0	0	0	828	0	0	62_1;61_4;80_5;28_29;12_39;24_45;45_65;39_79;13_97	21	23	86	4.02073e-109	267	4.16296	2665	5	899	0.018981	Real	0	0
CASSYHWREGQPEQFF	0	0	0	0	0	0	129	0	35_62;25_83	30	23	86	5.59204e-48	909	180.523	387	4	900	0.018981	Real	0	0
CASSQQGHTEAFF	0	0	0	0	0	0	66	0	1_16;42_20;35_24;42_43;14_75	27	23	86	1.89916e-24	1626	92.9462	674	4	902	0.018981	Real	0	0
CASSDSFRNYGYTF	0	0	0	0	117	0	0	0	44_11;25_13;22_67;74_77	28	23	86	1.08276e-31	1360	105.983	625	4	912	0.018981	Real	0	0
CSAGGTQAYGYTF	0	0	0	0	116	0	0	0	62_1;28_29;24_45;6_55	28	23	86	2.08049e-31	1366	105.084	630	4	919	0.018981	Real	0	0
CSVEGYLAGGEQFF	0	0	0	0	0	0	0	128	24_29;69_37;54_43;62_45	28	23	86	3.33208e-31	1370	101.229	644	4	934	0.018981	Real	0	0
CASSKHSTSAGETQYF	0	0	0	0	0	0	0	101	30_8;64_11;17_19;26_63;35_85	27	23	86	1.32144e-24	1621	80.0172	728	4	936	0.018981	Real	0	0
CASSVGGHQVGTIYF	0	0	0	0	0	0	123	0	3_8;76_17	30	23	86	9.89437e-46	954	172.079	413	4	948	0.018981	Real	0	0
CASSYSLRPGELFF	0	0	0	0	0	0	78	0	54_39;77_52;21_88;78_91	28	23	86	6.49734e-29	1449	109.605	610	4	957	0.018981	Real	0	0
CSATSGGYTEAFF	0	0	0	0	0	0	0	193	48_45;26_82	30	23	86	2.0135e-47	920	151.617	477	4	959	0.018981	Real	0	0
CASSINGVPHNEQFF	0	0	0	0	0	0	75	0	68_53;19_61;46_97;27_100	28	23	86	8.51583e-28	1484	105.441	628	4	993	0.018981	Real	0	0
CASSLAGVNEQFF	0	0	0	0	0	0	18	58	6_12;63_19;68_53;7_78;25_83	26	23	86	3.97052e-07	3227	36.3213	972	3	995	0.018981	Real	0	0
CASSRDSFYEQYF	0	0	0	0	0	0	0	117	41_15;69_24;63_40;13_50	28	23	86	1.41518e-28	1461	92.5722	675	4	1007	0.018981	Real	0	0
CASGGTSNVNEQFF	0	0	0	0	0	0	0	92	71_27;16_30;12_86;33_91;46_97	27	23	86	1.87715e-22	1714	72.9555	760	4	1011	0.018981	Real	0	0
CASSLASGAYNEQFF	0	0	0	0	44	0	0	103	8_4;63_19;37_43	29	23	86	4.08557e-12	2416	60.9996	814	3	1012	0.018981	Real	0	0
CASSPGRGYGYTF	0	0	0	0	0	117	0	0	6_24;52_69	30	23	86	8.97261e-43	1028	159.838	452	4	1013	0.018981	Real	0	0
CASSPQAAGDTQYF	0	0	0	0	200	0	0	0	21_13	31	23	86	1.46769e-54	771	179.762	390	4	1023	0.018981	Real	0	0
CASRRRTGENEQFF	0	0	0	0	99	0	0	0	24_29;16_30;30_56;44_66	28	23	86	7.48044e-27	1527	89.8133	689	4	1053	0.018981	Real	0	0
CASSKMETAPSETQYF	0	0	0	0	0	0	0	83	31_3;23_46;70_48;23_57;6_93	27	23	86	4.1552e-20	1826	65.894	790	4	1095	0.018981	Real	0	0
CASSIVRSNYGYTF	0	0	0	0	0	0	41	0	25_13;28_29;6_61;22_67;52_69;74_77	26	23	86	3.39859e-15	2132	58.2363	825	4	1101	0.018981	Real	0	0
CASSWGDSSYEQYF	0	0	0	0	0	0	66	0	52_62;28_63;1_77;5_92	28	23	86	1.89916e-24	1626	92.9462	674	4	1107	0.018981	Real	0	0
CASSETSGGYNEQFF	0	0	0	0	115	34	0	0	17_20;68_64	30	23	86	1.01806e-12	2341	75.7732	749	3	1125	0.018981	Real	0	0
CASSFWSDQETQYF	0	0	0	0	0	0	0	58	46_1;23_46;70_48;47_55;23_57;25_82	26	23	86	4.66795e-14	2227	46.2802	894	4	1218	0.018981	Real	0	0
CASSSTYPHRGEVTTDTQYF	0	0	0	0	0	0	54	0	44_32;8_33;1_53;35_72	28	23	86	5.38085e-20	1828	76.2864	746	4	1306	0.018981	Real	0	0
CASTRENEETQYF	0	0	0	0	0	0	63	0	54_52;47_55;65_83	29	23	86	2.47226e-23	1676	88.7814	693	4	1388	0.018981	Real	0	0
CATSRADPTGPTEAFF	0	0	0	0	0	139	0	0	66_17;61_55;41_64;47_65	28	23	86	6.97502e-51	846	190.058	366	4	579	0.01998	Real	0	0
CASSSPGTDTQYF	0	0	0	0	50	0	0	69	58_4;25_29;8_33;10_94	27	23	86	9.12312e-14	2254	50.3556	865	3	624	0.01998	Real	0	0
CSSLAGGRGETQYF	0	0	0	0	0	99	0	0	50_17;26_55;25_82;35_85;56_98	27	23	86	3.77482e-36	1214	135.447	521	4	640	0.01998	Real	0	0
CASSLQQARQFF	0	0	0	0	0	115	0	0	60_29;51_62;7_78;8_94	28	23	86	4.8918e-42	1044	157.128	460	4	684	0.01998	Real	0	0
CASSVGQYNSPLHF	0	0	0	0	353	0	0	0	21_69	31	23	86	5.13096e-97	336	317.271	180	4	689	0.01998	Real	0	0
CASSQATSRGRGGELFF	0	0	0	0	197	0	0	0	3_43;77_52;21_88	29	23	86	1.05976e-53	788	177.067	398	4	692	0.01998	Real	0	0
CSATSGPTDTQYF	0	0	0	0	248	0	0	0	9_34;30_100	30	23	86	7.19181e-68	571	222.894	303	4	700	0.01998	Real	0	0
CASSLVTFPANYGYTF	0	0	0	0	98	0	0	0	25_13;6_24;6_34;6_61;52_69;13_97	26	23	86	1.41201e-26	1539	88.915	692	4	710	0.01998	Real	0	0
CASSENSHNEQFF	0	0	0	0	0	0	0	109	68_53;19_61;68_64;25_83;8_94;46_97	26	23	86	1.14652e-26	1533	86.2946	702	4	711	0.01998	Real	0	0
CASSLGKGATTNEQFF	0	0	0	0	0	0	0	136	63_12;63_19;7_34;30_42;8_94	27	23	86	2.46783e-33	1300	107.586	619	4	720	0.01998	Real	0	0
CATSRDVQGDSPLHF	0	0	0	0	0	0	105	0	65_64;21_69;63_74;27_76	28	23	86	5.39933e-39	1128	147.089	488	4	733	0.01998	Real	0	0
CASSLRVVTNEKLFF	0	0	0	0	183	0	0	0	23_14;85_30;13_45	29	23	86	5.62933e-50	867	164.489	437	4	741	0.01998	Real	0	0
CSQLTVSSYNEQFF	0	0	0	0	229	0	0	0	61_3;47_17	30	23	86	1.08918e-62	635	205.82	337	4	742	0.01998	Real	0	0
CASSLGGLSSYNEQFF	0	0	0	0	0	130	0	0	74_10;7_34;21_68	29	23	86	1.45384e-47	917	177.592	397	4	748	0.01998	Real	0	0
CASSTVSTDTQYF	0	0	0	0	0	0	0	103	77_10;15_12;44_32;53_46;1_53;35_72	26	23	86	3.94755e-25	1599	81.5866	723	4	756	0.01998	Real	0	0
CASSVQGYEQYF	0	0	257	0	0	0	250	0	41_15;47_36;52_37;20_49;23_51;62_52;18_93;21_100	19	23	10	3.50964e-07	3217	1.54913	4373	5	763	0.01998	Real	0	0
CASSTSGLAGSTDTQYF	0	0	0	0	15	0	0	0	10_94	31	23	10	9.49442e-06	3653	19.7575	1284	4	765	0.01998	Real	0	0
CASSQGDRALNTIYF	0	0	0	0	0	0	0	158	18_19;31_25;18_81;25_89	28	23	86	1.29735e-38	1138	125.095	556	4	775	0.01998	Real	0	0
CASSFSPAGGIHEQFF	0	0	0	0	0	157	0	0	60_29;35_62	30	23	86	1.5865e-57	711	215.051	317	4	777	0.01998	Real	0	0
CASTSRGEQFF	0	0	0	0	0	0	0	77	17_20;60_29;37_43;68_53;30_56;44_66;33_91	25	23	86	9.34278e-19	1896	61.1864	811	4	785	0.01998	Real	0	0
CASSVWENTDTQYF	0	0	0	0	0	124	0	0	58_4;48_64;35_72	29	23	86	2.3662e-45	966	169.323	421	4	790	0.01998	Real	0	0
CASRPSRGGAGYNEQFF	0	0	0	0	171	0	0	0	71_27;16_30;21_68	29	23	86	1.23266e-46	935	155.164	467	4	794	0.01998	Real	0	0
CASSYTGPWNEQFF	0	0	3311	0	0	0	3238	0	24_29;68_53;19_61;35_62;12_86;27_100	24	23	10	3.15858e-35	1243	1.36057	4803	5	808	0.01998	Real	0	0
CASGYLGEKLFF	0	0	0	0	0	0	148	0	11_29;85_30	30	23	86	4.2047e-55	760	207.523	334	4	810	0.01998	Real	0	0
CSAPNTEAFF	0	0	0	0	0	96	0	0	47_20;9_42;41_73;6_88	28	23	86	4.78269e-35	1247	131.382	536	4	821	0.01998	Real	0	0
CASSLLGPTVVETQYF	0	0	0	0	0	145	0	0	18_48;6_93	30	23	86	4.26472e-53	796	198.38	350	4	834	0.01998	Real	0	0
CASSHRQLANTGELFF	0	0	0	0	104	0	0	0	62_22;69_23;54_39;1_51;31_55	27	23	86	5.81454e-28	1481	94.3047	669	4	836	0.01998	Real	0	0
CAIRTTVSEAGNTIYF	0	0	0	0	0	116	0	0	18_19;40_40;25_89	29	23	86	2.09512e-42	1036	158.483	456	4	843	0.01998	Real	0	0
CATSSTRGAKAFF	0	0	0	0	0	116	0	0	76_17;61_55;69_61	29	23	86	2.09512e-42	1036	158.483	456	4	843	0.01998	Real	0	0
CASSLLAGGPGELFF	0	0	0	0	198	0	0	0	78_91;24_97	30	23	86	5.47579e-54	782	177.966	395	4	853	0.01998	Real	0	0
CASSPTQHTVYNEQFF	0	0	0	0	0	0	111	0	17_20;44_44;46_97	29	23	86	3.07527e-41	1067	155.419	466	4	858	0.01998	Real	0	0
CASSLAGTGTYGYTF	0	0	0	0	0	0	110	0	47_8;25_13;52_69	29	23	86	7.27861e-41	1074	154.031	471	4	864	0.01998	Real	0	0
CAWRGSSGLREQFF	0	0	0	0	0	0	110	0	39_7;7_78;33_91	29	23	86	7.27861e-41	1074	154.031	471	4	864	0.01998	Real	0	0
CASSPSMGTQYF	0	0	0	0	98	0	0	0	50_17;39_33;23_34;42_67;28_96	27	23	86	1.41201e-26	1539	88.915	692	4	870	0.01998	Real	0	0
CASSYSGRGYNEQFF	0	0	0	0	0	0	0	109	6_12;17_20;44_44;68_53;35_62	27	23	86	1.14652e-26	1533	86.2946	702	4	871	0.01998	Real	0	0
CASNPGPFYEQFF	0	0	0	0	0	0	166	0	54_43	31	23	86	7.38221e-62	646	233.187	289	4	886	0.01998	Real	0	0
CASSMSSSTDTQYF	0	0	0	0	0	134	0	0	5_36;35_72	30	23	86	4.8714e-49	889	183.13	380	4	888	0.01998	Real	0	0
CASMGLLYSYEQYF	0	0	0	0	0	0	0	166	45_10;13_50;41_71	29	23	86	8.86809e-41	1076	131.472	534	4	891	0.01998	Real	0	0
CASRGLAGGRPHEQFF	0	0	0	0	234	0	0	0	25_83	31	23	86	7.49037e-64	621	210.313	329	4	894	0.01998	Real	0	0
CASSGTSGRAIKTQYF	0	0	0	0	0	0	84	0	42_75;25_82;32_85;28_96	28	23	86	3.76684e-31	1374	117.935	579	4	898	0.01998	Real	0	0
CASSRGVEQFF	0	0	0	0	73	0	0	0	60_29;23_34;68_53;12_86;8_94;46_97	26	23	86	1.32145e-19	1853	66.4591	787	4	907	0.01998	Real	0	0
CSVEYLAAFF	0	0	0	0	0	0	0	103	59_1;38_25;41_64;47_65;2_92	27	23	86	3.94755e-25	1599	81.5866	723	4	916	0.01998	Real	0	0
CASSPQSYLYNEQFF	0	0	0	0	0	0	102	0	17_20;44_44;46_97	29	23	86	7.14601e-38	1162	142.924	502	4	922	0.01998	Real	0	0
CASSSPGQGGGYTF	0	0	0	0	113	0	0	0	44_11;4_22;6_24;9_52	28	23	86	1.48643e-30	1392	102.389	639	4	944	0.01998	Real	0	0
CASSLGDRAGGYTF	0	0	0	0	0	81	0	0	25_13;41_43;74_71;39_88	28	23	86	1.5379e-29	1427	111.056	604	4	946	0.01998	Real	0	0
CASSSEGLAATSTDTQYF	0	0	0	0	0	0	62	0	44_32;8_33;5_36;46_40;38_75	27	23	86	5.81308e-23	1695	87.3931	698	4	958	0.01998	Real	0	0
CASSPDRDSHFRISGNTIYF	0	0	0	0	0	0	97	0	40_40;18_81;25_89	29	23	86	5.28187e-36	1217	135.982	519	4	966	0.01998	Real	0	0
CASSLSGYSTDTQYF	0	0	0	0	137	0	0	0	37_14;44_32;38_75	29	23	86	2.74793e-37	1181	124.098	561	4	968	0.01998	Real	0	0
CAIRSAGQGVREQFF	0	0	0	0	0	96	0	0	24_29;33_91;42_95	29	23	86	4.78269e-35	1247	131.382	536	4	996	0.01998	Real	0	0
CASSLAWTLEETQYF	0	0	0	0	0	0	44	0	1_13;18_48;47_55;32_85;28_96;42_100	26	23	86	2.66837e-16	2044	62.402	807	4	1033	0.01998	Real	0	0
CASSVDRGVATDTQYF	0	0	0	0	0	0	55	0	37_14;25_29;8_33;35_72;6_93	27	23	86	2.29337e-20	1813	77.6748	739	4	1055	0.01998	Real	0	0
CASSQGTADSNQPQHF	0	0	0	0	0	0	0	107	64_12;55_37;70_61;55_91	28	23	86	3.68884e-26	1557	84.7252	710	4	1084	0.01998	Real	0	0
CSANGQAQETQYF	0	0	0	0	75	0	0	0	17_19;56_36;5_43;65_83;66_99	27	23	86	3.59135e-20	1823	68.2555	779	4	1087	0.01998	Real	0	0
CASSFLWGDYGYTF	0	0	0	0	0	0	0	82	44_11;25_13;6_24;52_69;13_97	27	23	86	7.75625e-20	1839	65.1094	794	4	1106	0.01998	Real	0	0
CASSIGVFNYGYTF	0	0	0	0	93	0	0	0	54_7;47_8;25_13;22_67	28	23	86	3.39876e-25	1595	84.4236	712	4	1111	0.01998	Real	0	0
CASSLVPGQGNEQYF	0	0	0	0	143	0	0	0	62_52;19_85	30	23	86	5.9865e-39	1129	129.572	542	4	1126	0.01998	Real	0	0
CASSSEEKETQYF	0	0	0	0	0	0	50	0	4_2;23_46;47_55;42_75;32_85	27	23	86	1.62536e-18	1909	70.7329	769	4	1136	0.01998	Real	0	0
CASSFPSGDQETQYF	0	0	0	0	0	0	0	98	23_46;47_55;23_57;10_78	28	23	86	8.41e-24	1655	77.6633	740	4	1171	0.01998	Real	0	0
CASSLAFRGAKNIQYF	0	0	0	0	101	0	0	0	10_19;28_30;2_84	29	23	86	2.1009e-27	1500	91.6098	679	4	1265	0.01998	Real	0	0
CASSRGPEQFF	0	0	0	0	0	0	85	0	6_12;60_29	30	23	86	1.59578e-31	1361	119.323	576	4	1322	0.01998	Real	0	0
CASSLTSGNTGELFF	0	0	0	0	23	0	0	0	1_51	31	23	10	3.46285e-09	2803	17.5131	1365	4	448	0.020979	Real	0	0
CASSQDIQYGYTF	0	0	0	0	0	0	116	0	44_11;25_13;80_17;6_24;74_77	27	23	86	4.13576e-43	1023	162.361	445	4	544	0.020979	Real	0	0
CSAPLVGLEAYEQYF	0	0	0	0	189	0	0	0	2_36;62_48;61_55;30_82	28	23	86	2.19679e-51	835	169.879	419	4	588	0.020979	Real	0	0
CASSLQAGGYEQYF	0	0	0	0	121	0	0	0	41_15;52_37;20_49;23_51;61_55;18_93	26	23	86	8.02938e-33	1318	109.576	611	4	591	0.020979	Real	0	0
CASSLSLRYNEQFF	0	0	0	0	160	0	0	0	36_3;8_4;17_20;8_94	28	23	86	1.53458e-43	1007	145.1	494	4	681	0.020979	Real	0	0
CASSLGPGQLSYEQYF	0	0	0	0	0	0	135	0	47_36;13_50;23_51	29	23	86	3.15376e-50	860	189.04	368	4	709	0.020979	Real	0	0
CATSDTPGQGSNEQFF	0	0	0	0	0	0	0	137	9_42;62_45;45_61;66_90;33_91	27	23	86	1.3635e-33	1294	108.381	614	4	716	0.020979	Real	0	0
CSAYLAWRGEETQYF	0	0	0	0	0	70	0	0	46_1;17_19;72_30;56_36;65_83;56_98	26	23	86	1.64755e-25	1586	96.1505	663	4	719	0.020979	Real	0	0
CASSALAEYNEQFF	0	0	0	0	0	0	0	168	8_4;68_64;33_91;27_100	28	23	86	2.68088e-41	1066	133.067	529	4	723	0.020979	Real	0	0
CSASDAQGRGTDTQYF	0	0	0	0	0	0	0	134	61_11;62_13;9_34;9_53;30_100	27	23	86	8.17024e-33	1319	105.996	624	4	730	0.020979	Real	0	0
CASSQLDSLNTEAFF	0	0	0	0	186	0	0	0	12_32;42_43;3_78	29	23	86	8.28827e-51	848	167.184	431	4	731	0.020979	Real	0	0
CASSLVGRTVGTIYF	0	0	0	0	181	0	0	0	33_10;64_58;62_61	29	23	86	2.0213e-49	881	162.692	442	4	757	0.020979	Real	0	0
CSAGPFGAQETQYF	0	0	0	0	0	0	64	0	46_1;5_43;49_52;4_70;15_92;56_98	26	23	86	1.05119e-23	1661	90.1696	687	4	769	0.020979	Real	0	0
CSARDPGQGFGEQYF	0	0	0	0	174	0	0	0	2_36;56_65;30_82	29	23	86	1.79161e-47	919	157.91	458	4	786	0.020979	Real	0	0
CASSLAGPLGRGNYGYTF	0	0	0	0	139	0	0	0	54_7;25_13;6_34;6_61	28	23	86	7.66653e-38	1163	125.922	554	4	789	0.020979	Real	0	0
CSARQRIAKNIQYF	0	0	0	0	0	0	98	0	46_1;29_8;58_11;20_64	28	23	86	2.23423e-36	1207	137.371	515	4	791	0.020979	Real	0	0
CAISGGQGNTIYF	0	0	0	0	0	79	0	0	18_19;40_40;64_58;18_81;25_89	27	23	86	8.32269e-29	1454	108.346	615	4	796	0.020979	Real	0	0
CSARVERGWRWNNEQFF	0	0	0	0	0	0	116	0	62_45;49_49;25_75	29	23	86	4.13576e-43	1023	162.361	445	4	829	0.020979	Real	0	0
CASSLRIAGVYNEQFF	0	0	0	0	0	0	0	138	6_12;63_19;37_43;44_44	28	23	86	7.55598e-34	1286	109.176	612	4	869	0.020979	Real	0	0
CASSFYRSPQETQYF	0	0	0	0	0	0	0	108	4_2;23_46;47_55;23_57;10_78	27	23	86	2.0543e-26	1543	85.5099	706	4	873	0.020979	Real	0	0
CASSYLARSKSDTQYF	0	0	0	0	0	0	0	84	58_4;50_17;7_21;53_46;19_71;38_75	26	23	86	2.23905e-20	1812	66.6786	785	4	880	0.020979	Real	0	0
CATSRERVGSEAFF	0	0	0	0	0	69	0	0	66_17;47_20;61_55;41_64;2_92	27	23	86	3.82595e-25	1598	94.7955	667	4	883	0.020979	Real	0	0
CASSVAYEQYF	0	0	0	0	0	0	106	0	63_40;20_49;23_51	29	23	86	2.28221e-39	1116	148.477	486	4	887	0.020979	Real	0	0
CASSLKPADRENIQYF	0	0	0	0	0	0	83	0	62_5;29_8;28_30;20_64	28	23	86	8.89046e-31	1385	116.547	585	4	904	0.020979	Real	0	0
CSATGQGASDTQYF	0	0	0	0	0	130	0	0	36_7;30_100	30	23	86	1.45384e-47	917	177.592	397	4	910	0.020979	Real	0	0
CASSPRTSGTSAREQYF	0	0	0	0	0	0	127	0	21_13;31_25	30	23	86	3.14015e-47	924	177.687	396	4	914	0.020979	Real	0	0
CASSSHLGLAANEQFF	0	0	0	0	92	0	0	0	68_53;19_61;12_86;46_97;27_100	27	23	86	6.42819e-25	1606	83.5254	715	4	915	0.020979	Real	0	0
CSARDFLVEETQYF	0	0	0	0	0	0	0	102	46_1;5_43;4_70;15_92;56_98	27	23	86	7.20604e-25	1609	80.8019	726	4	926	0.020979	Real	0	0
CSARSTVTDTQYF	0	0	0	0	143	0	0	0	61_11;62_13;13_41	29	23	86	5.9865e-39	1129	129.572	542	4	928	0.020979	Real	0	0
CASSPGSNTGELFF	0	0	0	0	0	127	0	0	62_22;54_39	30	23	86	1.85525e-46	940	173.44	410	4	937	0.020979	Real	0	0
CASSGTNPQETQYF	0	0	0	0	0	65	0	0	13_37;70_48;10_78;25_82;32_85	27	23	86	1.11038e-23	1662	89.3751	691	4	938	0.020979	Real	0	0
CASMGYNEQFF	0	0	0	0	0	0	0	99	17_20;71_27;69_37;37_43;33_91	27	23	86	4.51259e-24	1643	78.4479	736	4	954	0.020979	Real	0	0
CASSSGTTISTDTQYF	0	0	0	0	0	0	0	97	7_21;24_56;35_72;38_75;10_94	27	23	86	1.57692e-23	1671	76.8786	743	4	972	0.020979	Real	0	0
CASSEGTGGRGYTF	0	0	0	0	0	77	0	0	12_8;44_11;74_77;39_88	28	23	86	4.5013e-28	1477	105.636	627	4	989	0.020979	Real	0	0
CASSVATGTVYEQYF	0	0	0	0	0	0	0	119	41_15;47_36;63_40;21_100	28	23	86	4.23494e-29	1440	94.1416	670	4	991	0.020979	Real	0	0
CASSETGPEQFF	0	0	0	0	0	0	0	118	60_29;37_43;19_61;25_83	28	23	86	7.72455e-29	1452	93.3569	673	4	1003	0.020979	Real	0	0
CASSSQDGATNEKLFF	0	0	0	0	0	0	0	184	23_14;11_29	30	23	86	2.76046e-45	969	144.553	496	4	1006	0.020979	Real	0	0
CASRGPGLLNTGELFF	0	0	0	0	0	0	142	0	69_23	31	23	86	7.48564e-53	799	198.987	348	4	1014	0.020979	Real	0	0
CASIRVRGGTLDNEQFF	0	0	0	0	0	0	0	91	36_3;60_29;16_30;45_61;21_68	27	23	86	3.37097e-22	1725	72.1708	762	4	1019	0.020979	Real	0	0
CAISAGDRGVTEAFF	0	0	0	0	0	0	73	0	47_20;41_64;26_82;25_85	28	23	86	4.73e-27	1520	102.664	638	4	1022	0.020979	Real	0	0
CASSQGTSVPETQYF	0	0	0	0	102	0	0	0	4_2;39_33;23_46;28_96	28	23	86	1.11372e-27	1488	92.5081	676	4	1024	0.020979	Real	0	0
CSVQTGEETQYF	0	0	0	0	0	72	0	0	3_81;28_96;66_99;42_100	28	23	86	3.05345e-26	1552	98.8607	652	4	1048	0.020979	Real	0	0
CASSYSGTLNEQFF	0	0	0	0	0	0	0	87	74_10;6_12;17_20;68_53;43_94	27	23	86	3.61564e-21	1777	69.0324	778	4	1056	0.020979	Real	0	0
CASSVEAGDTGELFF	0	0	0	0	0	109	0	0	3_4;54_39	30	23	86	7.91295e-40	1103	148.997	484	4	1076	0.020979	Real	0	0
CASSSLPGTNTDTQYF	0	0	0	0	0	0	0	84	58_4;31_14;7_21;19_71;42_75	27	23	86	2.23905e-20	1812	66.6786	785	4	1082	0.020979	Real	0	0
CASSLELAVNEQFF	0	0	0	0	0	86	0	0	63_19;68_53;51_62	29	23	86	2.25174e-31	1367	117.831	581	4	1093	0.020979	Real	0	0
CSARAATEAFF	0	0	0	0	0	67	0	0	47_20;9_42;47_65;26_82	28	23	86	2.06198e-24	1627	92.0853	677	4	1109	0.020979	Real	0	0
CSARDWGSGREYEQFF	0	0	0	0	182	0	0	0	42_95	31	23	86	1.06656e-49	876	163.59	441	4	1117	0.020979	Real	0	0
CASSLGGSDYNEQFF	0	0	0	0	0	0	81	0	17_20;37_43;8_94	29	23	86	4.95038e-30	1408	113.77	596	4	1127	0.020979	Real	0	0
CSARDLGGGETQYF	0	0	0	0	0	0	0	61	46_1;64_11;72_30;56_36;49_52;56_98	26	23	86	8.04847e-15	2164	48.6337	877	4	1163	0.020979	Real	0	0
CASSLEQPVADTQYF	0	0	0	0	0	0	0	97	31_14;74_57;19_71;42_75	28	23	86	1.57692e-23	1671	76.8786	743	4	1189	0.020979	Real	0	0
CATSSPSQDRAEQFF	0	0	0	0	0	95	0	0	66_17;38_25	30	23	86	1.11474e-34	1258	130.027	540	4	1222	0.020979	Real	0	0
CASSLAVIAEETQYF	0	0	0	0	0	0	58	0	1_13;18_48;32_85;28_96	28	23	86	1.77247e-21	1750	81.8398	721	4	1231	0.020979	Real	0	0
CASSDILRLAGVYEQYF	0	0	0	0	81	0	0	0	41_15;52_37;61_55;52_62	28	23	86	7.38723e-22	1738	73.6447	757	4	1252	0.020979	Real	0	0
CASSFPPGGAGTEAFF	0	0	0	0	0	0	72	0	1_16;48_45;31_56	29	23	86	1.11446e-26	1532	101.276	643	4	1261	0.020979	Real	0	0
CASREVTSGYNEQFF	0	0	0	0	0	0	151	0	6_12;71_27;16_30	29	23	86	3.14933e-56	736	211.795	325	4	637	0.021978	Real	0	0
CATSGGRSNTEAFF	0	0	0	0	0	93	0	0	59_1;67_3;38_25;12_32;41_73	27	23	86	6.05401e-34	1285	127.316	550	4	682	0.021978	Real	0	0
CASSQRLAGMHEQFF	0	0	0	0	197	0	0	0	44_11;25_83;8_94	29	23	86	1.05976e-53	788	177.067	398	4	692	0.021978	Real	0	0
CASSVEETHRTSTDTQYF	0	0	0	0	0	0	53	0	77_10;15_12;46_40;53_46;1_53;24_56;21_95	25	23	86	1.26209e-19	1851	74.8981	752	4	727	0.021978	Real	0	0
CSASRVLDTEAFF	0	0	0	0	14	0	9	0	9_42;25_85	29	23	31	0.00056746	4435	17.714	1357	3	736	0.021978	Real	0	0
CASRPPRSSREFFNEQFF	0	0	0	0	0	0	0	162	60_29;16_30;45_61;44_66	28	23	86	1.02326e-39	1107	128.283	546	4	753	0.021978	Real	0	0
CASHLGGPGDTQYF	0	0	0	0	0	0	80	0	58_4;31_14;50_17;44_32;13_41	27	23	86	1.16789e-29	1423	112.382	601	4	774	0.021978	Real	0	0
CASSFQGSKETQYF	0	0	0	0	0	0	120	0	31_3;23_46;26_55	29	23	86	1.31499e-44	989	167.914	428	4	802	0.021978	Real	0	0
CASSMLDSSTDTQYF	0	0	0	0	0	0	0	57	77_10;31_14;7_21;44_32;46_40;53_46;35_72;21_95	24	23	86	8.44397e-14	2252	45.4957	898	4	838	0.021978	Real	0	0
CASSLVGGGPNEQFF	0	0	0	0	0	0	73	0	63_12;7_34;30_42;7_78;27_100	27	23	86	4.73e-27	1520	102.664	638	4	844	0.021978	Real	0	0
CASRGVQRSTGSYNEQFF	0	0	0	0	200	0	0	0	16_30;21_68	30	23	86	1.46769e-54	771	179.762	390	4	845	0.021978	Real	0	0
CASSLGQGTSSYNEQFF	0	0	0	0	0	113	0	0	74_10;7_34;21_68	29	23	86	2.66619e-41	1065	154.417	470	4	859	0.021978	Real	0	0
CASSPAGHTNTGELFF	0	0	0	0	0	0	0	108	62_22;69_23;54_39;1_51;31_55	27	23	86	2.0543e-26	1543	85.5099	706	4	873	0.021978	Real	0	0
CASSYLSGASYEQYF	0	0	0	0	0	0	0	108	45_10;21_39;28_63;1_77;18_93	27	23	86	2.0543e-26	1543	85.5099	706	4	873	0.021978	Real	0	0
CASSPYSAPQHF	0	0	0	0	0	0	0	211	16_12;55_91	30	23	86	5.91013e-52	823	165.746	434	4	877	0.021978	Real	0	0
CSASMETPSSYEQYF	0	0	0	0	0	87	0	0	62_48;61_55;52_62;41_71	28	23	86	9.67087e-32	1357	119.186	577	4	885	0.021978	Real	0	0
CSANRPGGDYEQYF	0	0	0	0	148	0	0	0	53_29;2_36;56_65	29	23	86	4.25259e-40	1096	134.136	525	4	897	0.021978	Real	0	0
CASSSGSGKTQYF	0	0	0	0	0	6	0	41	65_11;21_13;42_75	29	23	31	0.00626717	5151	36.5104	970	3	903	0.021978	Real	0	0
CASSYKGNTAYEQYF	0	0	0	0	0	84	0	0	47_36;52_37;63_40;20_49	28	23	86	1.22028e-30	1391	115.121	591	4	911	0.021978	Real	0	0
CASSSGGNSLNTEAFF	0	0	0	0	0	103	0	0	1_16;62_23;66_31	29	23	86	1.27626e-37	1169	140.867	506	4	932	0.021978	Real	0	0
CSALTDRGADEQYF	0	0	0	0	0	0	0	200	44_29;56_65	30	23	86	2.82414e-49	885	157.111	461	4	933	0.021978	Real	0	0
CASSRDGSSGANVLTF	0	0	0	0	0	0	0	128	59_21;15_22;36_29;6_97	28	23	86	3.33208e-31	1370	101.229	644	4	934	0.021978	Real	0	0
CASSLFGASTDTQYF	0	0	0	0	0	80	0	0	31_14;5_36;46_40;1_53	28	23	86	3.57789e-29	1435	109.701	609	4	953	0.021978	Real	0	0
CASSESLGGKNIQYF	0	0	0	0	0	0	62	0	62_5;29_8;58_11;10_19;28_30	27	23	86	5.81308e-23	1695	87.3931	698	4	958	0.021978	Real	0	0
CASSQVDMGFRNGYTF	0	0	0	0	0	0	0	75	12_8;44_11;41_43;9_52;74_77;39_86	26	23	86	3.00609e-18	1921	59.6173	820	4	970	0.021978	Real	0	0
[truncated: 1,395 more rows]

## Sheet: cdgut using nt 4-mer 
	After 1 year GFD treatment					During active celiac disease					Clustering based DA result output
[truncated: 2,293 more rows]

[truncated: 4 more sheets: cdgut aa 3-mer, YFV PBMC nt 4-mer, twin YFV PBMC nt 4-mer, Benchmarking Result]
